# Supplementary material for: VISTA regulates microglia homeostasis and myelin phagocytosis, and is associated with MS lesion pathology
Source: Acta Neuropathol Commun. 2021 May 18;9:91. doi: 10.1186/s40478-021-01186-7 (PMC8130385; doi:10.1186/s40478-021-01186-7)
Supplement: Supplementary file 1 — Additional file 1. Extended data containing Tables S1-S5. Table S1. Information on MS patients. Table S2. Morphometric features of individual cells. Table S3. Genes in published microglia gene sets. Table S4. Normcounts and differential gene expression in LPS experiment. Table S5. Normcounts and differential gene expression in EAEexperiment [file 40478_2021_1186_MOESM1_ESM.xlsx]

## Sheet: Table S1
Table S1. Information on MS patients
donor	donor2	sex	age	post-mortem delay	lesions
1	2002-053	f	48	05:50	remyelinated, cortical
2	2003-014	f	49	05:45	preactive, inactive, chronic active
3	2004-017	f	41	08:25	cortical
4	2006-017	f	44	10:15	inactive, remyelinated, cortical
5	2007-085	f	66	06:00	active, chronic active
6	2008-014	m	49	08:00	remyelinated, cortical
7	2010-024	m	44	10:15	preactive, chronic active, inactive, remyelinated
8	2013-047	f	48	11:50	chronic active, inactive, cortical
9	2014-001	m	57	10:15	preactive, active, chronic active
10	2014-038	f	35	10:20	preactive, active, chronic active
11	2015-017	f	54	09:25	chronic active, cortical
12	2015-064	m	50	10:50	preactive, active, chronic active, inactive, cortical
13	2015-073	f	49	09:45	active, chronic active
14	2015-082	f	47	08:35	preactive, active, chronic active

## Sheet: Table S2
Table S2. Morphometric features of individual cells
cell_ID	genotype	treatment	soma area (µm2)	soma perimeter (µm)	branch area (µm2)	branch perimeter (µm)	cell area (µm2)	cell perimeter (µm)	convex area (µm2)	convex perimeter (µm)	startnodes (n)	junctions (n)	endnodes (n)	nodes (n)	end-to-startnode ratio	total branch length (µm)	Sholl min radius (µm)	Sholl peak radius (µm)	Sholl max radius (µm)	Sholl peak (n)	Sholl sum (n)	branching index (µm)	cell spread (µm)	cell solidity	cell convexity	cell circularity	convex circularity	fractal dimension	lacunarity	groups
10_IC_0069-sil	WT	PBS	46	26	802	1315	848	1286	3041	220	11	213	174	398	15.818	896	3.178	14.528	40.86	22	1085	1330	20	0.063304	0.038922	0.001464	0.178544	1.31184	2.04915	2
10_IC_0070-sil	WT	PBS	51	35	665	1384	716	1353	3951	254	9	166	142	317	15.778	803	2.27	20.884	58.112	22	1044	1749	25	0.041156	0.042574	0.001116	0.174969	1.29054	3.51866	3
10_IC_0071-sil	WT	PBS	35	26	493	977	527	941	1987	180	6	112	97	215	16.167	566	2.724	9.988	34.504	19	739	752	19	0.06026	0.043363	0.001699	0.175352	1.31246	2.11625	4
10_IC_0072-sil	WT	PBS	55	34	570	1173	625	1125	3091	236	8	165	130	303	16.25	706	2.724	21.792	49.032	20	859	1521	23	0.045886	0.04758	0.001407	0.158488	1.29911	3.78048	3
10_IC_0073-sil	WT	PBS	41	27	806	1499	847	1462	3031	222	8	243	206	457	25.75	980	3.178	20.884	42.676	29	1170	1578	22	0.063438	0.034397	0.00113	0.176141	1.36261	2.13858	2
10_IC_0074-sil	WT	PBS	56	33	616	1119	673	1090	2674	232	6	183	135	324	22.5	734	4.54	11.35	49.94	18	889	1696	24	0.057108	0.048255	0.001614	0.141991	1.32154	2.77983	3
10_IC_0075-sil	WT	PBS	50	30	995	1874	1044	1843	5284	295	8	289	246	543	30.75	1185	3.178	29.51	62.198	27	1408	2897	29	0.044862	0.036282	0.000877	0.173622	1.32514	3.37381	1
10_IC_0076-sil	WT	PBS	62	32	1367	2209	1429	2185	5595	325	8	387	294	689	36.75	1532	4.086	10.442	66.284	21	1783	3759	35	0.05798	0.033749	0.000854	0.151245	1.33843	3.10542	1
10_IC_0077-sil	WT	PBS	53	35	764	1446	817	1428	3476	254	6	241	183	430	30.5	946	4.086	14.074	55.388	23	1112	1977	24	0.053335	0.040449	0.001142	0.153143	1.34039	3.14631	3
10_IC_0078-sil	WT	PBS	41	29	351	687	392	663	1477	160	5	101	93	199	18.6	417	3.632	19.976	32.234	17	515	405	16	0.0602	0.054651	0.002543	0.165413	1.29368	1.86155	4
10_IC_0079-sil	WT	PBS	46	29	698	1320	744	1311	2954	230	4	225	167	396	41.75	868	2.724	23.154	51.756	23	1032	1535	23	0.05719	0.039897	0.001235	0.158712	1.33099	2.67574	3
10_IC_0080-sil	WT	PBS	46	30	1021	1822	1067	1774	3869	244	10	344	239	593	23.9	1267	2.724	27.24	42.222	37	1468	2374	25	0.062623	0.031262	0.000968	0.185017	1.3492	2.37871	1
10_IC_0081-sil	WT	PBS	49	33	385	714	434	679	1678	167	7	76	73	156	10.429	403	3.178	16.798	34.05	18	522	598	19	0.058684	0.055953	0.002686	0.171027	1.24886	2.46649	6
10_IC_0082-sil	WT	PBS	57	32	385	762	442	731	2019	181	8	106	97	211	12.125	458	4.086	13.62	41.768	15	572	963	19	0.049712	0.056257	0.00236	0.17548	1.26238	2.67745	5
10_IC_0083-sil	WT	PBS	72	45	1077	1922	1149	1871	4694	283	11	327	267	605	24.273	1298	3.178	24.062	64.014	28	1545	2844	27	0.055583	0.034341	0.000936	0.167106	1.33713	2.94195	1
10_IC_0084-sil	WT	PBS	66	43	981	1730	1046	1686	5084	294	9	273	230	512	25.556	1140	4.54	28.602	57.658	29	1393	2430	29	0.046716	0.039631	0.00105	0.167316	1.31396	2.93763	1
10_IC_0086-sil	WT	PBS	34	25	1038	1821	1071	1794	3607	234	8	321	226	555	28.25	1220	3.632	23.608	46.308	38	1397	2127	26	0.067415	0.029667	0.000949	0.187147	1.36883	1.76265	1
10_IC_0087-sil	WT	PBS	42	27	937	1960	979	1920	3123	220	6	348	246	600	41	1269	3.178	16.798	43.584	37	1420	1562	21	0.071157	0.02595	0.000757	0.184874	1.4272	1.81221	1
10_IC_0088-sil	WT	PBS	33	23	763	1508	796	1474	3188	226	6	220	165	391	27.5	936	2.27	15.89	40.86	26	1113	1026	23	0.056655	0.034856	0.001045	0.177523	1.34114	2.17302	3
10_IC_0089-sil	WT	PBS	52	30	577	1132	629	1098	2826	206	8	154	127	289	15.875	694	3.178	24.97	33.596	23	854	927	22	0.050506	0.042595	0.001486	0.189734	1.30133	2.60688	3
10_IC_0090-sil	WT	PBS	60	42	652	1261	712	1224	3018	227	6	184	145	335	24.167	776	4.086	19.068	46.762	27	970	1322	21	0.053554	0.042107	0.001356	0.167078	1.33477	2.40305	3
10_IC_0091-sil	WT	PBS	51	34	455	859	506	815	2127	181	8	117	106	231	13.25	517	3.632	14.982	34.05	18	645	782	19	0.053963	0.050522	0.002172	0.184447	1.28033	2.07675	4
10_IC_0092-sil	WT	PBS	50	32	571	1031	621	988	2219	180	10	120	116	246	11.6	607	1.816	20.43	31.326	23	814	614	19	0.063479	0.041415	0.001814	0.194845	1.30662	1.82174	2
10_IC_0093-sil	WT	PBS	42	25	450	920	492	902	2568	203	5	136	123	264	24.6	568	3.632	18.614	42.222	20	715	1155	21	0.043508	0.051079	0.001726	0.177874	1.27804	2.77639	3
10_IC_0094-sil	WT	PBS	36	24	358	829	394	800	1872	187	9	106	95	210	10.556	471	2.724	13.62	44.038	16	619	960	20	0.047757	0.053128	0.001754	0.152237	1.2722	2.90522	3
10_IC_0095-sil	WT	PBS	36	23	537	893	573	858	2504	204	7	146	113	266	16.143	611	2.27	17.252	42.676	17	753	938	21	0.051897	0.053853	0.002217	0.172301	1.28656	2.82078	3
10_IC_0096-sil	WT	PBS	43	30	486	979	529	959	2631	205	6	131	113	250	18.833	592	3.178	13.62	42.676	15	720	865	23	0.045685	0.04857	0.001642	0.178212	1.29783	3.42912	3
10_IC_0097-sil	WT	PBS	41	30	855	1515	896	1477	2884	227	9	311	233	553	25.889	1084	2.724	24.062	44.946	28	1215	1940	23	0.070497	0.034821	0.001171	0.16027	1.37306	2.41799	1
10_IC_0098-sil	WT	PBS	46	27	323	668	368	631	1777	174	8	89	75	172	9.375	386	3.632	17.252	38.59	15	494	672	18	0.047029	0.06257	0.002638	0.167618	1.26733	2.86412	6
11_IC_0129-sil	WT	LPS	36	26	414	704	449	668	1676	164	3	95	72	170	24	436	3.632	15.89	42.222	19	552	714	20	0.060834	0.055804	0.002875	0.177502	1.28689	2.17798	4
11_IC_0130-sil	WT	LPS	47	30	1407	2136	1454	2100	4033	256	8	443	266	717	33.25	1628	3.178	18.16	50.394	31	1831	2545	26	0.081829	0.027685	0.000941	0.175476	1.37742	1.89039	1
11_IC_0131-sil	WT	LPS	39	25	422	735	460	716	1224	149	6	139	96	241	16	519	2.724	15.436	29.51	20	585	641	16	0.085389	0.047286	0.002561	0.15692	1.30252	1.69392	4
11_IC_0132-sil	WT	LPS	51	38	1136	2307	1187	2260	5282	313	13	472	289	774	22.231	1618	1.816	31.326	83.99	30	1810	4573	37	0.051011	0.031425	0.000663	0.153994	1.39133	3.43336	1
11_IC_0133-sil	WT	LPS	39	26	641	1208	680	1169	2456	204	8	211	142	361	17.75	799	3.178	17.252	49.486	22	926	1716	22	0.062865	0.039589	0.00142	0.168581	1.3372	2.57191	3
11_IC_0134-sil	WT	LPS	35	25	613	963	648	932	1887	180	10	178	126	314	12.6	679	2.27	9.988	35.866	21	821	915	18	0.077956	0.043896	0.002128	0.165696	1.31568	1.99987	4
11_IC_0135-sil	WT	LPS	31	22	522	1024	552	999	2601	221	7	155	123	285	17.571	640	2.27	24.516	44.492	16	761	1204	22	0.04822	0.050227	0.001578	0.151758	1.29284	3.41981	3
11_IC_0137-sil	WT	LPS	32	25	691	1163	723	1137	2363	191	8	240	157	405	19.625	860	2.724	19.522	42.222	27	952	1206	21	0.069449	0.038075	0.001596	0.185368	1.3003	1.79008	3
11_IC_0138-sil	WT	LPS	49	34	638	1099	687	1040	2706	210	7	152	134	293	19.143	679	3.632	18.16	39.044	25	842	1109	21	0.057621	0.045925	0.001811	0.174308	1.29545	2.58822	3
11_IC_0139-sil	WT	LPS	36	24	669	1231	705	1205	2303	197	6	232	139	377	23.167	844	2.27	20.884	49.486	23	950	1426	23	0.069461	0.037078	0.001384	0.169582	1.35633	2.16704	3
11_IC_0140-sil	WT	LPS	33	23	476	922	509	894	2644	225	5	137	110	252	22	561	2.724	8.172	47.67	13	680	1478	24	0.043728	0.057038	0.001817	0.149366	1.2867	4.63494	3
11_IC_0141-sil	WT	LPS	47	31	1118	1790	1165	1756	3279	249	9	389	218	616	24.222	1357	3.632	12.712	60.836	26	1521	2166	25	0.080653	0.032127	0.001077	0.151402	1.3735	2.1439	1
11_IC_0142-sil	WT	LPS	37	33	336	626	373	589	1269	146	6	84	73	163	12.167	366	1.816	9.08	31.78	15	460	476	16	0.066615	0.056181	0.003065	0.170491	1.29109	1.7587	6
11_IC_0143-sil	WT	LPS	62	47	612	1058	675	1015	2047	186	13	203	129	345	9.923	743	3.632	22.7	39.498	29	836	1145	21	0.074815	0.041582	0.001868	0.168906	1.3232	2.52644	5
11_IC_0144-sil	WT	LPS	61	40	615	1029	676	1008	3013	212	5	167	137	309	27.4	685	5.448	24.062	45.4	18	814	1515	23	0.050932	0.04766	0.001899	0.192045	1.28799	2.36831	3
11_IC_0145-sil	WT	LPS	57	34	1096	1311	1153	1279	2616	211	9	307	159	475	17.667	1138	3.178	16.798	47.216	34	1308	1343	21	0.100059	0.037471	0.002011	0.167411	1.36004	1.69063	2
11_IC_0146-sil	WT	LPS	44	31	528	905	571	871	1965	180	7	143	116	266	16.571	588	2.27	12.258	36.32	20	704	893	18	0.065979	0.046902	0.002147	0.173	1.32697	2.35107	4
11_IC_0147-sil	WT	LPS	41	26	358	699	399	695	1681	176	6	101	84	191	14	439	3.632	16.344	36.32	18	547	665	17	0.053889	0.05764	0.00236	0.154169	1.28141	3.02301	6
11_IC_0148-sil	WT	LPS	31	25	475	833	507	809	2148	189	8	121	106	235	13.25	536	3.178	15.89	35.866	19	658	745	17	0.053546	0.052977	0.002207	0.171746	1.26816	2.55236	4
11_IC_0149-sil	WT	LPS	52	42	759	1410	811	1374	2994	243	12	256	178	446	14.833	950	2.27	23.608	50.848	21	1064	2038	26	0.061459	0.04014	0.001226	0.144783	1.32682	3.12519	3
11_IC_0150-sil	WT	LPS	33	25	398	714	431	701	1866	172	5	101	93	199	18.6	452	2.27	19.522	34.504	20	552	930	20	0.052415	0.055685	0.002498	0.179754	1.27521	2.12083	4
11_IC_0151-sil	WT	LPS	48	32	1083	1568	1132	1531	3559	243	9	306	201	516	22.333	1175	3.178	20.884	53.572	27	1336	2085	24	0.072177	0.035987	0.001378	0.1724	1.33326	2.09088	1
11_IC_0152-sil	WT	LPS	45	30	724	1410	769	1374	2045	176	12	272	169	453	14.083	957	2.724	22.246	30.872	35	1107	1041	18	0.085401	0.029059	0.001162	0.188463	1.39007	1.22013	2
11_IC_0153-sil	WT	LPS	30	22	445	650	475	627	1310	156	6	127	91	224	15.167	478	2.724	15.89	32.688	18	574	751	18	0.082373	0.056421	0.003454	0.15408	1.29046	1.81554	4
11_IC_0154-sil	WT	LPS	35	23	794	1405	829	1394	2012	184	6	300	160	466	26.667	1029	3.178	19.522	41.314	30	1140	991	20	0.09355	0.029988	0.001218	0.169318	1.43273	1.76631	2
11_IC_0155-sil	WT	LPS	58	35	823	1745	881	1704	3531	248	13	327	232	572	17.846	1161	2.724	16.344	46.308	28	1327	1875	23	0.056658	0.033055	0.000866	0.163628	1.35322	3.05322	1
11_IC_0171-sil	WT	LPS	39	24	404	809	443	801	1954	190	6	113	93	212	15.5	500	3.178	11.35	35.412	14	613	688	19	0.051451	0.05379	0.00197	0.154813	1.27856	2.85397	6
11_IC_0172-sil	WT	LPS	58	36	2050	2957	2107	2919	6443	344	8	623	434	1065	54.25	2282	3.178	33.596	71.278	38	2580	4558	33	0.074248	0.026748	0.000706	0.155406	1.35355	2.37962	1
11_IC_0174-sil	WT	LPS	50	30	748	1263	798	1244	3505	265	5	204	163	372	32.6	861	3.632	21.338	58.112	20	986	2313	31	0.051691	0.0483	0.001471	0.142698	1.2748	3.96727	3
11_IC_0175-sil	WT	LPS	55	34	504	834	558	790	1962	182	9	118	101	228	11.222	529	3.178	20.884	34.504	20	669	814	18	0.064606	0.052234	0.002551	0.16926	1.29608	2.05564	4
11_IC_0176-sil	WT	LPS	40	27	820	1278	860	1242	2443	209	6	246	161	413	26.833	916	3.178	19.976	46.308	32	1060	1315	22	0.079936	0.038131	0.001591	0.160141	1.32519	2.02112	2
11_IC_0178-sil	WT	LPS	42	28	521	980	562	948	1756	165	8	174	126	308	15.75	658	2.724	14.528	30.872	24	762	692	17	0.072677	0.039554	0.001783	0.183377	1.33289	1.33682	4
13_IC_0063-sil	KO	PBS	38	27	761	1227	799	1182	2713	213	7	209	161	377	23	844	1.816	27.694	42.222	24	1002	1464	22	0.066872	0.040944	0.001632	0.170322	1.31743	2.40237	3
13_IC_0064-sil	KO	PBS	21	17	649	1177	670	1156	2563	211	6	200	141	347	23.5	791	2.27	17.706	46.762	30	945	1328	21	0.05931	0.041406	0.001429	0.164416	1.32186	2.41596	3
13_IC_0065-sil	KO	PBS	41	26	451	925	492	891	2142	190	6	122	106	234	17.667	540	3.178	19.522	34.504	20	676	773	20	0.052169	0.04842	0.00177	0.169289	1.29377	2.62856	4
13_IC_0066-sil	KO	PBS	38	28	508	940	546	904	2200	194	8	183	131	322	16.375	635	2.27	13.166	39.952	19	729	1241	19	0.056343	0.048741	0.001907	0.166614	1.29867	3.27921	3
13_IC_0067-sil	KO	PBS	49	28	264	428	313	399	666	107	10	86	56	152	5.6	302	3.632	9.988	24.062	18	349	398	13	0.106608	0.060887	0.005616	0.166223	1.25935	1.41592	6
13_IC_0068-sil	KO	PBS	55	36	369	662	424	632	1076	132	11	122	87	220	7.909	455	2.724	14.074	25.424	20	538	447	14	0.089404	0.047553	0.003029	0.175247	1.33442	1.19391	6
13_IC_0069-sil	KO	PBS	44	28	278	387	322	372	648	113	7	81	62	150	8.857	295	3.178	10.896	26.786	11	347	363	16	0.112679	0.069057	0.00665	0.144754	1.25746	1.49655	6
13_IC_0070-sil	KO	PBS	57	34	630	1333	686	1311	3093	229	7	198	155	360	22.143	813	4.086	30.418	46.308	20	958	1883	25	0.050371	0.039629	0.00114	0.168499	1.32791	3.19401	3
13_IC_0074-sil	KO	PBS	39	28	326	658	365	636	1709	169	4	99	80	183	20	399	3.178	10.896	33.142	16	478	535	17	0.048488	0.060479	0.002578	0.170016	1.27253	2.65105	6
13_IC_0075-sil	KO	PBS	43	29	654	936	697	906	3022	214	10	169	140	319	14	688	2.724	28.602	38.59	18	827	1023	22	0.052331	0.053552	0.002419	0.188514	1.26877	2.78989	3
13_IC_0076-sil	KO	PBS	33	22	510	866	543	845	1370	166	7	159	120	286	17.143	594	2.724	15.436	45.4	21	695	1538	20	0.089933	0.044693	0.002168	0.141192	1.32779	1.51343	4
13_IC_0077-sil	KO	PBS	48	30	535	1023	583	985	2119	183	9	190	144	343	16	671	3.178	23.608	36.32	22	779	991	20	0.062475	0.042271	0.001715	0.179666	1.32664	1.86203	2
13_IC_0078-sil	KO	PBS	39	27	290	582	329	575	1781	176	4	81	74	159	18.5	347	3.178	9.08	39.044	11	433	763	19	0.041955	0.069543	0.00284	0.163728	1.24847	3.8721	6
13_IC_0079-sil	KO	PBS	59	41	550	947	609	904	1969	181	12	178	121	311	10.083	649	1.816	18.16	39.498	24	732	903	20	0.070183	0.045354	0.002123	0.172014	1.26662	2.26141	2
13_IC_0080-sil	KO	PBS	55	35	959	1588	1015	1550	3624	246	11	332	235	578	21.364	1161	3.178	13.166	54.026	25	1314	2254	27	0.063569	0.035961	0.001204	0.171362	1.32459	2.12632	1
13_IC_0081-sil	KO	PBS	52	27	338	641	390	609	1729	192	10	112	90	212	9	419	3.178	23.154	41.314	13	514	888	20	0.051169	0.071461	0.003002	0.134376	1.25643	4.04015	5
13_IC_0082-sil	KO	PBS	54	32	566	1222	620	1190	3416	256	10	183	156	349	15.6	726	2.724	26.786	55.388	23	890	1673	28	0.041202	0.048751	0.001249	0.149142	1.29209	3.71712	3
13_IC_0083-sil	KO	PBS	52	30	548	1202	600	1205	3483	249	5	209	161	375	32.2	765	3.178	21.338	60.382	20	864	1950	27	0.03911	0.046923	0.001179	0.160216	1.32656	3.10844	3
13_IC_0084-sil	KO	PBS	51	31	407	961	458	930	2092	183	10	123	92	225	9.2	541	3.178	8.626	49.94	19	680	1044	19	0.049708	0.044724	0.001511	0.177803	1.30121	3.03401	5
13_IC_0085-sil	KO	PBS	53	39	396	999	448	987	1877	194	7	131	93	231	13.286	551	4.086	8.172	46.762	17	680	717	21	0.054224	0.044711	0.001314	0.141773	1.31881	2.62124	5
13_IC_0086-sil	KO	PBS	54	41	232	557	286	530	1361	148	5	64	64	133	12.8	296	3.632	10.442	35.412	12	369	607	17	0.047699	0.063552	0.002901	0.176123	1.26267	2.92447	6
13_IC_0087-sil	KO	PBS	43	29	282	554	325	543	1566	167	4	51	44	99	11	307	3.632	17.706	37.228	14	405	486	18	0.047103	0.069598	0.00314	0.16096	1.26818	2.72504	6
13_IC_0088-sil	KO	PBS	39	24	193	431	232	425	1000	132	6	57	48	111	8	249	3.178	6.81	29.51	14	315	520	15	0.052753	0.070452	0.003672	0.164033	1.24713	2.59688	6
13_IC_0089-sil	KO	PBS	41	29	365	738	406	707	2177	192	9	110	93	212	10.333	445	2.724	17.252	35.866	14	541	807	19	0.042356	0.061743	0.002319	0.168007	1.25144	3.31878	5
13_IC_0090-sil	KO	PBS	78	48	565	1100	643	1050	1959	190	12	179	144	335	12	688	2.724	15.89	38.136	25	812	1153	19	0.074465	0.04117	0.001662	0.154072	1.33185	2.42045	5
13_IC_0091-sil	KO	PBS	44	27	388	749	431	712	1498	155	7	101	91	199	13	448	3.632	7.264	29.964	19	558	580	15	0.065383	0.049279	0.002427	0.178765	1.28213	1.6405	4
13_IC_0092-sil	KO	PBS	32	21	476	745	508	721	1427	153	7	152	91	250	13	552	2.724	11.804	34.05	20	630	567	16	0.080897	0.048158	0.002789	0.173876	1.3149	1.90419	4
13_IC_0159-sil	KO	PBS	37	24	541	1088	578	1066	1755	171	7	179	130	316	18.571	688	2.724	18.614	31.326	22	799	888	17	0.074796	0.036343	0.001451	0.171844	1.36623	1.62151	4
13_IC_0160-sil	KO	PBS	48	30	631	1245	680	1208	3409	240	9	196	153	358	17	788	3.632	11.804	46.308	19	947	1250	23	0.045254	0.045059	0.001329	0.169222	1.31039	3.33039	3
13_IC_0161-sil	KO	PBS	48	31	298	644	347	607	2015	192	8	78	62	148	7.75	357	2.724	19.522	45.4	12	447	785	21	0.039046	0.071818	0.002684	0.155869	1.2822	3.31278	5
13_IC_0162-sil	KO	PBS	47	36	340	628	387	597	1577	173	9	105	88	202	9.778	410	1.816	12.258	34.504	13	488	446	17	0.055685	0.065683	0.003096	0.150716	1.25582	3.15514	5
13_IC_0163-sil	KO	PBS	46	29	553	960	598	927	1728	168	8	163	124	295	15.5	647	3.178	12.258	40.86	22	754	1081	18	0.078639	0.041086	0.001987	0.175112	1.32595	1.55875	4
16_IC_0099-sil	WT	PBS	47	30	783	1633	831	1611	4074	256	9	217	175	401	19.444	979	2.724	25.878	64.014	25	1209	2219	26	0.046276	0.036079	0.000913	0.177268	1.31997	2.92077	1
16_IC_0100-sil	WT	PBS	58	30	796	1479	854	1456	3446	231	8	234	176	418	22	974	4.086	18.16	47.67	24	1179	2210	24	0.05627	0.035993	0.001149	0.184425	1.33905	2.25557	3
16_IC_0101-sil	WT	PBS	62	36	542	1185	604	1170	3496	238	9	156	126	291	14	709	4.086	33.142	45.854	18	877	1441	25	0.039242	0.046167	0.00126	0.176218	1.28744	3.93378	3
16_IC_0102-sil	WT	PBS	62	36	744	1559	806	1546	4218	267	8	192	157	357	19.625	933	3.632	20.884	50.394	21	1175	1600	27	0.043381	0.039167	0.000962	0.169126	1.32917	3.2113	3
16_IC_0103-sil	WT	PBS	47	32	683	1399	729	1368	4474	280	7	162	149	318	21.286	816	3.178	23.154	61.29	19	1025	2310	30	0.037009	0.04641	0.001112	0.16317	1.28641	4.00669	3
16_IC_0104-sil	WT	PBS	43	27	531	1204	574	1160	2577	207	8	159	117	284	14.625	693	3.632	18.614	39.952	22	851	1209	20	0.050592	0.040594	0.001217	0.170769	1.31716	2.55907	3
16_IC_0105-sil	WT	PBS	42	28	672	1456	715	1442	4321	273	5	158	129	292	25.8	835	2.724	24.97	53.118	18	1056	2171	29	0.03754	0.042949	0.00098	0.165542	1.30513	3.83099	3
16_IC_0106-sil	WT	PBS	52	31	333	689	385	654	1437	157	8	98	73	179	9.125	413	3.178	19.068	34.958	17	484	599	18	0.060728	0.054641	0.002568	0.165678	1.29487	2.32308	6
16_IC_0107-sil	WT	PBS	57	36	732	1441	789	1432	4427	272	7	201	158	366	22.571	904	4.086	19.522	65.376	18	1074	2876	29	0.040439	0.043068	0.001097	0.171043	1.31464	3.45653	3
16_IC_0108-sil	WT	PBS	60	37	640	1333	700	1318	3560	241	7	214	149	370	21.286	836	3.632	19.068	49.032	22	1026	1445	23	0.044613	0.041443	0.001149	0.175409	1.32853	3.53001	3
16_IC_0109-sil	WT	PBS	50	34	1376	2815	1426	2768	5179	296	11	561	351	923	31.909	1907	2.724	18.16	62.652	36	2134	3224	29	0.062511	0.02426	0.000531	0.16887	1.40303	2.0428	1
16_IC_0110-sil	WT	PBS	50	35	752	1622	802	1610	2849	212	7	290	192	489	27.429	1047	3.632	18.16	43.13	32	1215	1424	21	0.063886	0.029923	0.000882	0.180426	1.37754	1.83358	1
16_IC_0111-sil	WT	PBS	63	40	778	1426	840	1410	2834	218	8	203	157	368	19.625	892	3.632	16.344	43.584	21	1141	1049	23	0.067328	0.035075	0.001205	0.170207	1.36156	1.53492	2
16_IC_0112-sil	WT	PBS	52	36	986	1824	1039	1793	3453	234	14	329	218	561	15.571	1247	2.27	25.424	46.762	34	1481	1952	24	0.068283	0.029629	0.000922	0.179847	1.37691	2.31089	1
16_IC_0113-sil	WT	PBS	57	48	806	1682	863	1651	2312	196	13	340	197	550	15.154	1140	1.816	21.338	40.86	32	1249	1604	21	0.084709	0.026994	0.000903	0.171064	1.41201	1.62525	1
16_IC_0114-sil	WT	PBS	53	38	912	1855	965	1833	2950	219	13	409	212	634	16.308	1310	2.27	17.252	51.302	33	1449	2038	23	0.074283	0.027134	0.00082	0.175377	1.41946	1.59473	1
16_IC_0115-sil	WT	PBS	38	25	609	1351	647	1325	3553	239	7	181	145	333	20.714	805	2.27	8.626	55.842	18	997	1793	25	0.041331	0.040976	0.001051	0.177075	1.31211	3.0005	3
16_IC_0116-sil	WT	PBS	59	38	392	865	451	845	2293	193	8	102	79	189	9.875	498	2.724	26.332	37.228	19	642	974	22	0.044632	0.051874	0.0018	0.175294	1.28349	2.91953	5
16_IC_0117-sil	WT	PBS	46	30	1344	2851	1390	2824	5308	284	8	484	307	799	38.375	1827	2.724	25.878	49.032	39	2110	3039	28	0.05944	0.022861	0.000497	0.187158	1.40248	1.73302	1
16_IC_0118-sil	WT	PBS	44	27	1027	1962	1070	1938	4848	285	7	299	236	542	33.714	1249	3.178	31.326	58.566	27	1507	2856	29	0.050109	0.033401	0.000813	0.170137	1.34133	2.56547	1
16_IC_0119-sil	WT	PBS	42	28	623	1367	664	1348	3618	258	5	178	141	324	28.2	793	3.178	18.16	72.64	17	988	2691	34	0.041684	0.043397	0.001043	0.155473	1.29857	4.04625	3
16_IC_0120-sil	WT	PBS	44	29	577	1255	621	1221	2167	184	10	212	140	362	14	795	3.178	22.246	35.412	22	912	957	20	0.065058	0.034225	0.001189	0.182425	1.35387	1.89769	2
16_IC_0121-sil	WT	PBS	56	32	1024	1895	1080	1851	3579	244	10	339	244	593	24.4	1291	3.632	18.614	46.308	33	1503	1698	23	0.068496	0.029896	0.000899	0.171773	1.38393	1.89444	1
16_IC_0122-sil	WT	PBS	66	45	504	1221	570	1217	2614	211	11	173	151	335	13.727	717	3.178	19.522	40.406	23	874	1358	22	0.049521	0.039337	0.001098	0.167662	1.32496	2.66233	3
16_IC_0123-sil	WT	PBS	65	35	601	1322	666	1305	2664	218	10	217	164	391	16.4	835	3.632	14.528	46.762	25	1000	1461	21	0.056749	0.037971	0.001115	0.15935	1.36924	2.43785	2
16_IC_0124-sil	WT	PBS	72	40	1442	2560	1514	2515	4608	279	13	509	301	823	23.154	1827	4.086	24.516	57.204	35	2042	3307	28	0.074577	0.025179	0.000683	0.168891	1.40341	1.5372	1
16_IC_0125-sil	WT	PBS	54	39	617	1209	671	1159	2327	192	8	170	136	314	17	737	3.178	22.246	43.13	23	893	1293	23	0.065442	0.037611	0.001425	0.180014	1.36313	2.23386	2
16_IC_0126-sil	WT	PBS	49	30	871	1729	921	1697	2980	222	10	318	202	530	20.2	1161	3.632	23.154	42.222	31	1352	1589	22	0.070144	0.029661	0.000912	0.172816	1.381	1.95918	1
16_IC_0127-sil	WT	PBS	71	42	579	981	651	941	1758	173	14	194	140	348	10	706	3.632	11.804	31.326	23	831	862	18	0.084004	0.041631	0.002097	0.168487	1.35757	1.5448	5
16_IC_0128-sil	WT	PBS	49	28	930	1904	979	1872	3441	238	10	355	228	593	22.8	1288	3.632	20.884	47.67	34	1461	2134	23	0.064549	0.02885	0.000797	0.17346	1.40219	2.12098	1
17_a_IC_0159-sil	WT	LPS	49	33	638	1279	687	1253	2305	190	8	254	146	408	18.25	869	3.178	20.884	39.498	26	982	1560	21	0.067646	0.034379	0.001248	0.182547	1.36703	2.26408	2
17_a_IC_0160-sil	WT	LPS	65	49	622	1470	687	1443	3011	220	12	241	189	442	15.75	900	2.724	29.51	43.584	26	1076	1417	22	0.051781	0.034525	0.000941	0.178267	1.35038	2.19486	3
17_a_IC_0161-sil	WT	LPS	43	27	577	975	620	959	2082	186	5	189	122	316	24.4	688	3.178	14.528	49.486	23	780	1355	20	0.067561	0.043939	0.001921	0.172231	1.31244	1.86408	3
17_a_IC_0162-sil	WT	LPS	44	28	673	1626	718	1621	3332	235	8	253	189	450	23.625	994	3.178	26.332	50.848	28	1183	1901	24	0.048887	0.032964	0.000779	0.171528	1.3616	2.80964	3
17_a_IC_0163-sil	WT	LPS	49	28	220	477	269	474	1014	143	4	69	52	125	13	287	3.632	6.81	35.866	11	342	602	18	0.060223	0.068534	0.003408	0.140937	1.24213	1.99363	6
17_a_IC_0164-sil	WT	LPS	60	41	315	734	375	710	1744	169	6	97	80	183	13.333	416	3.632	14.074	37.682	16	506	909	19	0.048768	0.05412	0.002119	0.173502	1.28017	3.03318	5
17_a_IC_0165-sil	WT	LPS	47	36	576	1369	623	1322	2836	209	10	176	149	335	14.9	770	2.27	19.976	37.682	27	931	1026	22	0.049872	0.03591	0.001018	0.185105	1.32	2.21127	3
17_a_IC_0166-sil	WT	LPS	34	24	819	1728	853	1707	3612	241	7	307	189	503	27	1135	2.724	27.24	51.302	26	1292	1935	25	0.053589	0.032088	0.000835	0.176957	1.36741	2.23295	1
17_a_IC_0167-sil	WT	LPS	53	44	636	1244	689	1191	2504	212	10	207	151	368	15.1	798	2.27	28.602	53.118	19	949	1268	24	0.062476	0.040494	0.001386	0.158232	1.34197	2.69295	3
17_a_IC_0168-sil	WT	LPS	54	36	818	1595	872	1572	3333	238	10	306	208	524	20.8	1089	2.724	16.344	63.106	33	1200	2585	27	0.059384	0.034363	0.001007	0.168016	1.35875	2.26089	1
17_a_IC_0169-sil	WT	LPS	54	35	311	592	365	558	1567	161	8	85	80	173	10	363	3.178	8.626	37.228	11	434	704	19	0.052843	0.065662	0.003341	0.171548	1.26462	2.69578	6
17_a_IC_0170-sil	WT	LPS	62	43	772	1523	834	1470	3460	230	13	250	180	443	13.846	969	2.724	22.7	40.86	26	1128	1537	24	0.054729	0.035508	0.001101	0.186657	1.31347	2.36329	3
17_a_IC_0171-sil	WT	LPS	75	47	517	1172	592	1146	1915	190	17	193	115	325	6.765	737	3.178	8.172	52.21	21	862	1759	26	0.070165	0.037594	0.001286	0.15167	1.33378	2.35616	5
17_a_IC_0172-sil	WT	LPS	45	31	558	1110	602	1080	1812	165	9	191	123	323	13.667	729	1.816	12.712	42.222	30	854	1200	19	0.075452	0.034725	0.001472	0.189298	1.37671	1.37672	2
17_a_IC_0173-sil	WT	LPS	33	24	334	715	366	695	2008	194	5	89	78	172	15.6	408	3.178	14.528	53.572	14	520	935	22	0.04141	0.063237	0.002163	0.1528	1.25326	3.45597	3
17_a_IC_0174-sil	WT	LPS	68	44	595	1259	663	1231	2716	226	7	144	120	271	17.143	711	4.086	17.252	49.032	21	915	1410	23	0.055384	0.041725	0.001247	0.151285	1.30566	2.03712	3
17_a_IC_0175-sil	WT	LPS	44	30	1057	1979	1101	1960	4687	275	7	393	260	660	37.143	1388	3.178	33.596	59.928	30	1542	3262	31	0.053343	0.031861	0.000818	0.176623	1.3719	2.46694	1
17_a_IC_0176-sil	WT	LPS	41	26	326	607	367	566	1351	150	5	82	60	147	12	370	3.178	13.166	33.142	14	454	648	18	0.061598	0.060211	0.003268	0.171185	1.26124	2.442	6
17_a_IC_0177-sil	WT	LPS	34	26	585	1314	619	1279	2892	229	7	217	146	370	20.857	812	2.724	22.246	54.48	18	936	1533	23	0.04861	0.040734	0.00108	0.156613	1.31742	3.46732	3
17_a_IC_0178-sil	WT	LPS	41	28	564	1320	605	1307	2807	218	7	232	155	394	22.143	827	2.724	19.976	43.13	25	934	1586	22	0.048943	0.03786	0.001011	0.168582	1.3311	2.38117	3
17_a_IC_0179-sil	WT	LPS	87	46	1207	2343	1294	2313	4460	270	15	466	273	754	18.2	1613	4.086	28.602	65.83	39	1811	3994	30	0.065853	0.026462	0.00069	0.174938	1.39159	2.0252	1
17_a_IC_0180-sil	WT	LPS	39	25	704	1150	743	1116	3323	235	8	160	137	305	17.125	742	3.178	33.596	64.014	19	896	2376	29	0.050789	0.047875	0.001702	0.171055	1.30135	2.92108	3
17_a_IC_0181-sil	WT	LPS	42	26	385	735	426	720	1622	164	7	105	87	199	12.429	455	3.632	26.332	36.774	16	571	735	21	0.059672	0.051779	0.002342	0.171249	1.28384	2.43307	6
17_a_IC_0182-sil	WT	LPS	45	29	582	1150	626	1112	2708	211	8	172	139	319	17.375	722	3.178	10.442	39.498	19	852	1142	21	0.052503	0.043156	0.001446	0.172968	1.31925	3.06109	3
17_a_IC_0183-sil	WT	LPS	53	31	574	1350	627	1323	2956	219	10	221	160	391	16	826	3.178	28.148	44.492	24	988	1199	23	0.048186	0.037554	0.001023	0.176088	1.33712	2.18906	3
17_a_IC_0184-sil	WT	LPS	65	37	568	1056	633	1026	2764	214	11	164	121	296	11	695	3.632	17.252	45.4	17	842	1486	22	0.052012	0.047258	0.001716	0.17281	1.29468	2.62554	3
17_a_IC_0185-sil	WT	LPS	43	25	247	581	290	561	1578	164	7	65	50	122	7.143	321	3.178	14.074	34.958	13	425	530	21	0.041735	0.066182	0.002627	0.168095	1.27046	3.48673	6
17_a_IC_0186-sil	WT	LPS	54	33	650	1111	704	1071	2810	236	8	161	140	309	17.5	717	4.086	9.988	49.486	17	916	1443	24	0.056836	0.050028	0.001749	0.143844	1.29672	3.75862	3
17_a_IC_0187-sil	WT	LPS	45	29	492	1038	536	1029	2654	210	5	129	103	237	20.6	615	2.724	19.976	37.228	22	780	1028	23	0.045873	0.046201	0.001444	0.172467	1.31306	2.94135	3
18_IC_0021-sil	KO	PBS	47	29	554	1283	602	1253	1652	165	6	251	150	407	25	833	4.086	18.614	36.32	26	897	1111	18	0.082685	0.029861	0.001093	0.173484	1.41216	1.51824	2
18_IC_0022-sil	KO	PBS	51	35	699	1567	750	1539	3280	254	6	251	185	442	30.833	952	3.178	20.884	54.934	20	1097	1987	25	0.051888	0.037426	0.000903	0.145271	1.35008	3.52328	3
18_IC_0023-sil	KO	PBS	59	35	1297	2793	1357	2752	5777	300	10	487	329	826	32.9	1786	3.632	27.24	62.652	43	2050	3649	29	0.053311	0.024713	0.000511	0.183532	1.37567	2.21701	1
18_IC_0024-sil	KO	PBS	72	46	1533	3080	1605	3058	6117	312	7	514	357	878	51	1961	3.178	40.86	59.02	38	2300	3988	33	0.05954	0.023172	0.00049	0.179118	1.38602	2.05055	1
18_IC_0094-sil	KO	PBS	65	37	563	1245	628	1216	3089	229	6	206	160	372	26.667	767	3.178	13.62	43.13	20	894	1242	23	0.046118	0.042814	0.001212	0.167647	1.34489	3.61883	3
18_IC_0095-sil	KO	PBS	50	30	549	1125	599	1076	2568	215	11	170	130	311	11.818	691	2.724	14.074	47.67	20	841	893	21	0.052954	0.045371	0.001477	0.158509	1.29402	2.98305	3
18_IC_0097-sil	KO	PBS	40	27	628	1192	668	1160	2864	210	9	223	160	392	17.778	819	2.724	9.534	38.136	19	948	1129	20	0.052913	0.041135	0.001415	0.184891	1.30435	2.32083	3
18_IC_0098-sil	KO	PBS	44	33	631	1410	674	1385	2701	206	9	259	179	447	19.889	902	2.724	24.062	39.952	25	1043	1259	22	0.056687	0.033827	0.001003	0.180949	1.3648	1.7311	2
18_IC_0099-sil	KO	PBS	47	32	573	1266	620	1223	3263	239	10	194	142	346	14.2	767	3.632	17.252	51.302	27	904	1384	22	0.043144	0.044355	0.001182	0.162905	1.32187	2.99275	3
18_IC_0100-sil	KO	PBS	46	28	695	1357	741	1338	3244	230	8	240	156	404	19.5	906	3.178	24.516	49.94	22	1014	1748	24	0.051845	0.038983	0.001181	0.175333	1.3332	2.81546	3
18_IC_0101-sil	KO	PBS	45	30	440	967	485	952	2448	201	6	98	89	193	14.833	524	3.178	23.608	43.13	17	700	1216	23	0.044986	0.047835	0.001526	0.17342	1.31392	2.94647	3
18_IC_0103-sil	KO	PBS	43	31	330	932	373	901	2073	187	9	126	86	221	9.556	515	3.178	19.976	35.866	20	599	1022	19	0.040814	0.047001	0.001309	0.169811	1.27308	3.27141	5
18_IC_0104-sil	KO	PBS	39	25	236	623	275	625	1567	166	6	50	52	108	8.667	314	3.178	20.884	35.412	11	424	538	18	0.039773	0.060314	0.002002	0.161888	1.27579	3.49586	6
18_IC_0105-sil	KO	PBS	33	25	350	709	383	685	1653	171	5	85	72	162	14.4	411	3.178	12.712	35.866	14	509	611	18	0.05256	0.056562	0.002327	0.161846	1.27309	2.9004	6
18_IC_0106-sil	KO	PBS	38	28	369	898	407	891	1929	181	5	122	95	222	19	517	2.27	16.344	36.32	20	619	977	20	0.047903	0.046106	0.001464	0.168116	1.30936	2.44009	3
18_IC_0107-sil	KO	PBS	42	27	234	515	276	492	924	121	8	81	63	152	7.875	309	2.724	13.166	22.7	18	391	316	13	0.067853	0.055808	0.003252	0.179987	1.28967	1.92783	6
18_IC_0108-sil	KO	PBS	47	35	512	1221	559	1196	2473	217	13	182	126	321	9.692	715	2.724	14.982	48.578	19	857	1352	22	0.051318	0.041159	0.001116	0.150125	1.33199	2.8489	3
18_IC_0109-sil	KO	PBS	39	28	548	1207	588	1183	3263	232	6	181	146	333	24.333	726	1.816	25.878	53.572	19	876	1705	26	0.040872	0.044512	0.001197	0.172948	1.28916	4.33283	3
18_IC_0110-sil	KO	PBS	31	27	316	884	347	871	2106	187	3	88	74	165	24.667	451	3.178	22.246	43.13	17	580	981	22	0.037421	0.04882	0.001306	0.171252	1.27858	3.36913	3
18_IC_0111-sil	KO	PBS	66	39	497	1178	562	1157	2816	210	11	165	110	286	10	670	2.724	16.344	39.498	21	804	895	20	0.04533	0.041115	0.001199	0.182985	1.30807	2.76089	3
18_IC_0112-sil	KO	PBS	37	25	217	521	254	506	1313	165	8	70	61	139	7.625	307	2.724	7.264	37.228	14	378	529	15	0.043997	0.073902	0.002832	0.137856	1.23059	4.74414	6
18_IC_0113-sil	KO	PBS	49	36	907	1860	956	1824	4003	265	11	376	229	616	20.818	1288	2.27	14.074	62.198	24	1400	2971	29	0.054197	0.032945	0.00082	0.163	1.36377	3.43384	1
18_IC_0114-sil	KO	PBS	76	38	580	1261	657	1224	3607	258	12	184	141	337	11.75	750	4.086	30.418	55.842	17	906	1997	26	0.041315	0.047876	0.001251	0.154468	1.33287	4.73626	3
18_IC_0115-sil	KO	PBS	40	26	455	1080	495	1049	2069	191	12	164	122	298	10.167	643	3.178	16.798	47.67	22	790	1210	20	0.05436	0.041255	0.001284	0.162304	1.32329	2.48384	3
18_IC_0116-sil	KO	PBS	44	32	467	1288	512	1278	3047	233	9	155	119	283	13.222	702	2.724	22.246	45.4	20	906	1126	22	0.038122	0.041375	0.000894	0.160262	1.32383	3.73558	3
18_IC_0117-sil	KO	PBS	52	39	363	833	415	792	2562	214	10	82	82	174	8.2	437	1.816	27.24	45.4	13	574	1005	21	0.036743	0.061253	0.001884	0.159855	1.25468	4.04558	5
18_IC_0118-sil	KO	PBS	52	32	399	1081	451	1075	2269	184	6	101	87	194	14.5	563	3.178	23.154	33.596	23	697	859	21	0.045142	0.038936	0.001114	0.190468	1.2928	2.27816	3
18_IC_0119-sil	KO	PBS	41	35	441	1217	482	1183	1764	163	11	197	129	337	11.727	693	2.724	20.884	32.688	26	793	883	16	0.062009	0.031283	0.000983	0.189456	1.37726	2.05647	2
18_IC_0120-sil	KO	PBS	37	27	541	1372	579	1347	2546	206	6	201	145	352	24.167	782	2.724	18.614	39.498	23	930	1401	21	0.051594	0.034723	0.000909	0.170937	1.35227	2.66268	3
18_IC_0121-sil	KO	PBS	36	30	630	1609	666	1581	3204	231	6	242	181	429	30.167	931	3.178	14.528	54.934	24	1084	1862	23	0.047199	0.03322	0.000761	0.170823	1.35749	2.79738	3
18_IC_0122-sil	KO	PBS	40	29	829	1604	869	1572	2925	227	8	306	187	501	23.375	1080	3.178	14.982	49.032	27	1206	1509	22	0.067446	0.032813	0.001003	0.161603	1.38951	2.15495	1
19_IC_0029-sil	KO	LPS	48	31	1214	2823	1262	2817	4953	297	9	552	342	903	38	1830	3.178	39.044	63.106	32	2034	3515	33	0.057855	0.023964	0.000454	0.159776	1.41439	2.96833	1
19_IC_0030-sil	KO	LPS	42	26	845	1557	886	1538	2646	215	10	329	167	506	16.7	1128	3.178	24.516	49.94	27	1247	1903	23	0.076028	0.031725	0.001069	0.16334	1.38675	1.7208	1
19_IC_0031-sil	KO	LPS	55	35	1094	2400	1149	2366	4382	259	10	436	293	739	29.3	1554	3.178	44.492	59.02	25	1771	3157	31	0.059528	0.024823	0.000585	0.186679	1.39086	2.24477	1
19_IC_0032-sil	KO	LPS	54	32	761	1754	815	1752	4457	299	7	276	219	502	31.286	1076	3.178	21.792	68.1	21	1299	2553	30	0.041534	0.03876	0.000758	0.142029	1.33473	4.15201	1
19_IC_0127-sil	KO	LPS	68	38	522	1061	590	1019	1493	158	13	198	125	336	9.615	683	3.178	8.172	45.4	23	785	1477	21	0.089678	0.035188	0.00162	0.170642	1.33734	1.42079	5
19_IC_0128-sil	KO	LPS	47	32	456	829	503	800	2178	193	5	129	110	244	22	541	3.178	15.436	47.216	17	635	1044	20	0.052472	0.054818	0.002244	0.166466	1.25396	3.18189	3
19_IC_0129-sil	KO	LPS	57	36	588	1214	645	1198	4201	295	6	146	119	271	19.833	708	3.632	27.694	77.18	13	902	2152	31	0.034835	0.055868	0.001281	0.137824	1.2569	6.8413	3
19_IC_0130-sil	KO	LPS	48	32	427	977	476	943	1883	199	10	113	99	222	9.9	538	3.178	9.534	56.75	16	714	1065	22	0.057324	0.047838	0.001527	0.136178	1.29267	3.38102	5
19_IC_0131-sil	KO	LPS	46	37	548	1058	595	1020	2793	209	8	148	118	274	14.75	630	2.724	31.78	41.768	15	772	1367	24	0.048321	0.046521	0.00163	0.182294	1.29746	2.80134	3
19_IC_0132-sil	KO	LPS	42	27	610	1438	652	1429	3319	241	10	195	145	350	14.5	834	2.27	20.884	54.026	21	1012	1437	24	0.044595	0.038266	0.000911	0.163219	1.3416	3.34516	3
19_IC_0133-sil	KO	LPS	39	25	454	1184	493	1152	2187	191	10	162	125	297	12.5	651	2.724	22.246	50.848	17	795	1326	21	0.05112	0.037677	0.001059	0.170772	1.35075	2.68298	3
19_IC_0134-sil	KO	LPS	60	38	1026	2429	1085	2390	4599	275	9	435	284	728	31.556	1536	3.178	23.608	49.032	32	1744	2630	27	0.05357	0.026111	0.000542	0.1736	1.38979	2.13909	1
19_IC_0136-sil	KO	LPS	43	26	603	1323	646	1318	3086	234	9	232	169	410	18.778	847	3.178	4.994	58.566	16	985	2248	31	0.047534	0.040363	0.001062	0.160423	1.32857	2.77698	3
19_IC_0137-sil	KO	LPS	43	28	455	1019	498	985	2274	193	9	126	107	242	11.889	580	2.724	15.89	35.412	19	712	999	19	0.049752	0.044448	0.001464	0.174198	1.32379	3.51248	3
19_IC_0138-sil	KO	LPS	49	30	372	950	421	947	3068	239	3	97	87	187	29	499	4.54	30.418	53.572	13	664	1097	26	0.031131	0.057212	0.001337	0.153459	1.24699	5.74794	3
19_IC_0139-sil	KO	LPS	41	28	276	565	317	528	1216	147	9	86	81	176	9	344	2.724	16.344	28.602	13	401	539	15	0.05913	0.06324	0.003242	0.160337	1.28219	2.99686	6
19_IC_0140-sil	KO	LPS	89	60	264	500	353	455	1002	173	13	73	60	146	4.615	289	1.816	19.522	44.038	12	360	792	19	0.080093	0.086115	0.004862	0.09574	1.24141	2.95577	6
19_IC_0141-sil	KO	LPS	42	26	598	1028	640	999	1682	195	8	202	133	343	16.625	738	3.178	9.988	42.676	24	878	1104	20	0.086368	0.04443	0.001831	0.12562	1.35687	1.56381	4
19_IC_0142-sil	KO	LPS	34	23	345	503	379	475	913	140	7	87	69	163	9.857	340	2.724	10.442	35.412	12	420	528	16	0.094264	0.066841	0.004796	0.133203	1.26066	2.06039	6
19_IC_0143-sil	KO	LPS	44	28	450	787	494	761	1636	179	9	135	105	249	11.667	526	3.178	11.35	35.412	21	648	768	17	0.068605	0.053448	0.002437	0.145478	1.29494	1.89773	5
19_IC_0144-sil	KO	LPS	42	28	329	679	371	675	1668	170	7	100	88	195	12.571	427	3.178	21.338	34.05	16	501	633	19	0.050486	0.057056	0.002325	0.165472	1.2542	3.33003	6
19_IC_0145-sil	KO	LPS	45	31	158	303	204	279	615	123	7	37	35	79	5	174	3.178	5.448	34.504	12	251	248	14	0.075191	0.100642	0.007486	0.114976	1.24789	3.71782	6
19_IC_0146-sil	KO	LPS	43	28	943	2127	986	2104	3737	268	11	379	255	645	23.182	1345	2.724	12.712	58.566	25	1567	2519	25	0.059897	0.028895	0.000635	0.148559	1.39229	2.5745	1
19_IC_0147-sil	KO	LPS	46	26	489	1090	535	1068	2174	194	10	173	125	308	12.5	684	3.632	19.068	40.86	21	791	1121	18	0.055813	0.041172	0.001338	0.165432	1.35762	2.94819	3
19_IC_0148-sil	KO	LPS	45	27	426	896	471	873	1752	182	10	164	122	296	12.2	586	3.178	18.614	42.676	19	668	1295	20	0.06108	0.04742	0.001766	0.150404	1.3377	3.02073	3
19_IC_0149-sil	KO	LPS	38	25	1028	1671	1067	1646	3495	254	9	367	223	599	24.778	1254	2.724	17.252	58.112	33	1409	2051	25	0.069276	0.035072	0.001124	0.154253	1.34582	2.45533	1
19_IC_0150-sil	KO	LPS	55	31	611	1188	667	1168	2183	186	7	179	132	318	18.857	738	4.086	21.338	37.682	27	904	909	20	0.069311	0.036172	0.001394	0.179749	1.35377	2.18111	2
19_IC_0151-sil	KO	LPS	39	28	617	1226	656	1208	1651	174	7	271	140	418	20	865	3.178	10.442	41.314	24	940	1098	19	0.090159	0.032758	0.001281	0.154936	1.41628	1.35704	2
19_IC_0152-sil	KO	LPS	49	34	313	701	362	673	1578	177	10	95	72	177	7.2	400	2.27	14.982	51.302	13	513	709	21	0.052047	0.059717	0.002278	0.143594	1.27382	4.02091	5
20_a_IC_0153-sil	KO	LPS	68	36	1209	2092	1278	2055	3757	249	11	416	256	683	23.273	1488	3.178	45.4	61.744	29	1724	3018	30	0.077194	0.027463	0.000863	0.173465	1.38769	2.12862	1
20_a_IC_0154-sil	KO	LPS	50	29	551	982	601	951	2135	202	6	186	142	334	23.667	684	3.178	18.614	46.308	21	760	1419	21	0.063864	0.048283	0.001895	0.148855	1.29467	2.43476	3
20_a_IC_0155-sil	KO	LPS	57	34	255	688	311	669	1515	170	7	77	63	147	9	358	2.724	18.16	45.854	11	438	729	20	0.046631	0.057501	0.001981	0.150284	1.26036	3.72845	5
20_a_IC_0156-sil	KO	LPS	63	37	236	543	299	535	1435	153	7	71	58	136	8.286	309	4.086	15.89	35.412	11	372	566	18	0.04735	0.064953	0.002977	0.174294	1.26149	2.60403	6
20_a_IC_0157-sil	KO	LPS	59	39	414	827	472	807	2360	192	10	94	81	185	8.1	491	2.27	14.074	39.044	17	625	850	20	0.045442	0.05402	0.002069	0.182533	1.25822	2.99095	5
20_a_IC_0158-sil	KO	LPS	41	26	302	735	343	735	1978	196	3	98	79	180	26.333	421	3.632	24.062	44.492	11	511	1160	23	0.039374	0.06066	0.001813	0.146341	1.30243	3.88058	3
20_a_IC_0159-sil	KO	LPS	47	30	137	290	185	246	658	117	7	25	29	61	4.143	137	3.632	5.448	29.056	9	192	265	11	0.063762	0.108055	0.008703	0.136738	1.1752	2.83603	6
20_a_IC_0160-sil	KO	LPS	48	30	265	534	313	517	1286	149	7	94	80	181	11.429	342	3.178	15.436	31.78	15	405	624	16	0.055294	0.065569	0.003341	0.164369	1.25331	2.78978	6
20_a_IC_0161-sil	KO	LPS	35	25	295	582	330	561	1509	163	6	62	58	126	9.667	326	2.724	9.08	32.688	12	442	531	17	0.049624	0.065749	0.002988	0.162928	1.22603	2.82822	6
20_a_IC_0162-sil	KO	LPS	39	27	625	1353	664	1318	2431	197	8	216	152	376	19	834	3.632	19.522	43.13	29	979	1096	19	0.062035	0.034015	0.001091	0.177817	1.3725	1.80457	2
20_a_IC_0163-sil	KO	LPS	56	39	671	1262	728	1215	2828	223	12	205	147	364	12.25	804	2.724	16.798	54.48	27	978	1593	24	0.058411	0.041658	0.001407	0.162335	1.33092	2.91271	3
20_a_IC_0164-sil	KO	LPS	44	31	852	1817	896	1799	2887	229	9	374	218	601	24.222	1223	3.178	14.528	46.308	26	1309	1916	23	0.070435	0.028869	0.000789	0.157291	1.3847	2.14857	1
20_a_IC_0165-sil	KO	LPS	37	27	335	598	372	573	862	123	9	113	82	204	9.111	410	2.724	14.074	23.608	21	481	421	14	0.0979	0.048566	0.003232	0.1637	1.33814	1.25454	6
20_a_IC_0166-sil	KO	LPS	63	36	358	543	421	497	1783	179	9	70	68	147	7.556	337	3.178	7.264	35.412	11	416	771	19	0.053628	0.081745	0.004857	0.158524	1.19258	4.0289	5
20_a_IC_0167-sil	KO	LPS	50	35	260	594	310	566	1744	175	11	80	63	154	5.727	347	3.178	4.994	40.86	12	452	485	15	0.040308	0.069965	0.002754	0.163264	1.23992	3.56007	5
20_a_IC_0168-sil	KO	LPS	46	30	439	852	485	837	1432	154	8	138	104	250	13	546	3.178	13.166	36.774	22	647	781	18	0.076936	0.041659	0.001974	0.172948	1.35811	1.59978	4
20_a_IC_0169-sil	KO	LPS	46	26	293	654	339	634	1559	157	8	113	88	209	11	417	3.178	13.166	34.05	17	494	416	16	0.049345	0.0561	0.002407	0.18128	1.27262	2.9521	6
20_a_IC_0170-sil	KO	LPS	47	30	776	1079	823	1051	2520	218	11	219	140	370	12.727	837	2.724	19.522	48.124	18	929	1436	23	0.074151	0.047185	0.002128	0.150771	1.27495	1.89477	3
20_a_IC_0171-sil	KO	LPS	43	28	641	1094	684	1060	2486	200	10	211	141	362	14.1	771	2.724	13.166	40.406	22	882	1263	20	0.062451	0.042842	0.001738	0.177311	1.30711	2.63498	3
20_a_IC_0172-sil	KO	LPS	47	32	427	770	474	731	1622	184	10	140	104	254	10.4	522	3.178	15.436	38.59	14	614	970	21	0.066412	0.057102	0.002533	0.136824	1.28195	3.45406	5
20_a_IC_0173-sil	KO	LPS	43	28	412	1063	455	1034	2517	198	9	122	107	238	11.889	585	2.724	17.252	36.32	20	758	991	21	0.041001	0.043497	0.001213	0.182833	1.29651	2.44828	3
20_a_IC_0174-sil	KO	LPS	33	26	436	1062	469	1032	2427	194	7	164	122	293	17.429	636	2.724	30.418	34.958	18	738	1135	22	0.04386	0.042575	0.001255	0.184666	1.30888	3.0305	3
20_a_IC_0175-sil	KO	LPS	42	30	213	584	255	565	1224	141	10	77	70	157	7	316	2.724	10.442	27.24	14	400	397	15	0.04719	0.056841	0.002276	0.174647	1.28398	2.88341	6
20_a_IC_0176-sil	KO	LPS	41	28	174	385	215	375	940	137	9	42	35	86	3.889	210	1.816	15.89	34.958	9	275	363	16	0.052014	0.082908	0.004373	0.14308	1.18133	4.12284	6
20_a_IC_0177-sil	KO	LPS	33	23	350	811	384	803	1780	185	4	118	88	210	22	483	3.178	11.804	39.952	14	582	914	21	0.04893	0.052192	0.001698	0.149044	1.27942	3.24985	3
20_a_IC_0178-sil	KO	LPS	38	26	628	1363	667	1348	2273	198	6	230	151	387	25.167	870	3.178	17.706	40.86	23	981	1388	21	0.066567	0.033373	0.001047	0.165136	1.38033	1.82754	2
20_a_IC_0179-sil	KO	LPS	29	23	785	1755	814	1747	2926	213	4	305	218	527	54.5	1123	3.178	19.068	41.768	30	1293	1273	22	0.063147	0.02773	0.000761	0.183328	1.38693	1.91538	1
20_a_IC_0180-sil	KO	LPS	50	34	608	1337	658	1313	2961	223	9	213	152	374	16.889	835	2.724	29.056	45.4	19	978	1582	24	0.050469	0.038501	0.001089	0.170343	1.33777	2.67094	3
20_a_IC_0181-sil	KO	LPS	45	35	945	1995	990	1965	3458	281	11	378	218	607	19.818	1325	2.27	11.804	87.168	25	1474	4106	34	0.064983	0.032496	0.000731	0.124687	1.40154	3.93338	1
20_a_IC_0182-sil	KO	LPS	50	34	696	1252	746	1222	3033	228	12	230	157	399	13.083	864	2.27	32.234	41.768	23	1020	1540	23	0.055835	0.042381	0.001425	0.166227	1.31648	2.70063	3
3_IC_0001-sil	WT	LPS	45	33	403	735	448	696	1351	155	6	135	83	224	13.833	495	3.178	13.62	30.418	18	558	449	16	0.075306	0.050642	0.00264	0.159878	1.31314	1.9621	4
3_IC_0003-sil	WT	LPS	45	29	399	785	444	765	1504	159	8	114	97	219	12.125	486	3.178	12.712	34.958	17	605	829	19	0.066991	0.047314	0.002166	0.168976	1.32749	1.80192	4
3_IC_0004-sil	WT	LPS	55	32	601	967	655	952	2910	216	6	138	104	248	17.333	641	4.086	16.798	42.676	20	785	1202	22	0.051122	0.051515	0.002062	0.177744	1.28483	2.21315	3
3_IC_0005-sil	WT	LPS	60	42	479	1063	538	1043	2097	185	11	165	116	292	10.545	643	3.632	22.7	33.142	20	788	874	19	0.058275	0.04032	0.001412	0.17437	1.35487	2.45713	3
3_IC_0007-sil	WT	LPS	57	39	822	1251	879	1211	2182	188	11	283	164	458	14.909	971	2.27	19.976	34.504	32	1073	1138	20	0.09145	0.03526	0.001708	0.175751	1.36046	1.54606	2
3_IC_0008-sil	WT	LPS	26	20	896	1779	923	1766	3426	245	4	354	215	573	53.75	1219	2.724	20.43	57.204	24	1381	2001	25	0.061139	0.031482	0.000844	0.162884	1.37391	2.61864	1
3_IC_0009-sil	WT	LPS	52	35	473	1071	526	1045	2556	210	11	158	132	301	12	655	3.632	8.626	40.86	16	806	1246	22	0.046715	0.045528	0.001375	0.166059	1.32335	3.29778	3
3_IC_0011-sil	WT	LPS	50	33	294	648	343	637	1492	154	6	61	51	118	8.5	353	3.632	10.442	32.234	13	480	598	17	0.052213	0.054788	0.002414	0.180155	1.2834	2.2137	6
3_IC_0012-sil	WT	LPS	54	39	739	1333	793	1292	2407	201	10	249	147	406	14.7	928	3.178	18.614	41.314	26	1080	1119	20	0.074755	0.03534	0.001355	0.169778	1.39419	2.26717	2
3_IC_0013-sil	WT	LPS	48	30	385	868	433	844	1570	157	8	123	100	231	12.5	514	3.632	16.798	36.774	17	614	891	18	0.062607	0.0422	0.001735	0.182064	1.3174	1.8737	4
3_IC_0014-sil	WT	LPS	39	29	300	656	338	628	932	124	9	108	82	199	9.111	407	2.724	10.442	24.062	21	495	428	13	0.082412	0.044711	0.002447	0.173771	1.34419	1.44658	6
3_IC_0015-sil	WT	LPS	36	25	491	967	527	941	1931	183	9	163	108	280	12	632	2.724	12.258	38.136	19	759	1056	19	0.061994	0.04413	0.001698	0.164545	1.32096	2.58785	4
3_IC_0016-sil	WT	LPS	33	23	408	948	442	940	1532	156	6	147	108	261	18	581	3.178	18.614	29.51	25	702	544	16	0.065434	0.037724	0.001426	0.179147	1.36623	1.99304	4
3_IC_0017-sil	WT	LPS	30	22	246	595	276	565	1242	149	7	92	65	164	9.286	348	2.27	5.448	31.326	12	420	598	16	0.050425	0.059804	0.002464	0.159798	1.2864	2.84471	6
3_IC_0018-sil	WT	LPS	26	23	345	688	372	659	1263	140	6	87	66	159	11	399	3.178	9.988	29.964	16	503	387	16	0.066819	0.048057	0.002439	0.184862	1.31579	1.72073	4
3_IC_0020-sil	WT	LPS	43	29	510	1027	553	1002	2221	192	6	179	117	302	19.5	665	3.632	14.074	37.682	21	781	1143	20	0.056479	0.043424	0.001572	0.172635	1.32766	2.45221	3
3_IC_0021-sil	WT	LPS	58	33	698	1632	755	1614	3832	266	9	224	181	414	20.111	956	4.086	17.706	51.302	21	1164	1856	26	0.044742	0.037392	0.000827	0.154694	1.32578	3.52384	3
3_IC_0026-sil	WT	LPS	45	30	436	1223	481	1211	2359	200	8	171	142	321	17.75	679	3.178	25.424	37.682	19	824	1329	21	0.046305	0.03745	0.000936	0.168623	1.32283	2.94224	3
3_IC_0027-sil	WT	LPS	82	45	762	1448	844	1429	2901	228	8	249	176	433	22	962	5.448	22.246	46.762	27	1137	1644	25	0.066037	0.036252	0.00118	0.158983	1.3349	1.8631	3
3_IC_0028-sil	WT	LPS	57	42	1048	1836	1104	1788	3535	241	12	342	215	569	17.917	1269	2.27	17.706	51.302	30	1469	2188	25	0.070918	0.030572	0.000985	0.173852	1.3534	2.24394	1
3_IC_0029-sil	WT	LPS	50	34	600	1076	650	1045	1803	165	10	190	134	334	13.4	715	2.724	19.068	34.05	25	854	725	16	0.081893	0.035803	0.001699	0.189352	1.37422	1.55286	2
3_IC_0030-sil	WT	LPS	39	28	568	1175	608	1146	2580	200	5	172	135	312	27	725	3.632	28.148	37.682	23	883	1138	21	0.053458	0.039601	0.001319	0.184044	1.30698	1.89506	3
3_IC_0031-sil	WT	LPS	62	37	665	1193	726	1153	2323	188	10	204	156	370	15.6	792	2.724	28.602	36.32	26	922	1114	21	0.070978	0.036962	0.001559	0.188014	1.31543	1.36099	2
3_IC_0032-sil	WT	LPS	35	24	445	778	481	749	1634	173	7	123	96	226	13.714	505	2.724	9.988	35.866	15	626	799	19	0.066779	0.052263	0.002442	0.156615	1.29331	2.17579	4
3_IC_0038-sil	WT	LPS	49	35	312	740	362	714	1541	157	9	80	65	154	7.222	395	2.27	8.626	36.774	15	526	586	18	0.053288	0.049875	0.002024	0.178605	1.29916	2.72166	6
3_IC_0138-sil	WT	LPS	36	24	292	598	327	577	1272	155	6	71	63	140	10.5	332	3.632	11.35	33.596	22	427	416	15	0.05841	0.061105	0.002807	0.150537	1.30345	2.86706	6
3_IC_0139-sil	WT	LPS	32	23	500	938	533	938	1726	164	5	139	101	245	20.2	587	2.724	19.522	42.222	18	718	1047	22	0.070054	0.039784	0.001728	0.182247	1.37102	1.5603	4
3_IC_0140-sil	WT	LPS	38	31	605	1497	643	1492	3310	225	7	224	171	402	24.429	879	3.632	24.97	46.308	24	1027	1479	23	0.044122	0.034195	0.000825	0.186949	1.33476	2.57622	3
3_IC_0141-sil	WT	LPS	35	22	307	662	342	646	1280	155	6	102	71	179	11.833	403	3.178	9.08	42.222	14	504	664	19	0.060688	0.054317	0.002339	0.152814	1.29698	2.12549	4
3_IC_0142-sil	WT	LPS	37	27	330	854	367	839	1652	168	5	118	104	227	20.8	483	3.632	14.074	34.05	17	576	738	18	0.050398	0.045326	0.001487	0.16794	1.3326	2.44482	4
3_IC_0143-sil	WT	LPS	39	31	313	705	352	654	2002	182	9	78	70	157	7.778	383	2.27	15.436	46.308	12	495	1242	23	0.039875	0.063169	0.002344	0.172288	1.27311	3.86415	5
3_IC_0144-sil	WT	LPS	49	36	449	776	498	738	1713	173	10	137	99	246	9.9	526	2.27	15.436	36.32	15	648	982	20	0.066043	0.053153	0.002612	0.163749	1.28032	1.72081	5
3_IC_0145-sil	WT	LPS	61	43	975	1753	1036	1730	3785	248	7	348	220	575	31.429	1234	4.086	24.516	60.382	26	1359	2673	25	0.062126	0.032582	0.000987	0.175053	1.3455	2.33414	1
4_IC_0040-sil	KO	PBS	42	30	356	648	397	600	1235	141	5	89	74	168	14.8	384	4.086	14.074	30.872	17	452	676	17	0.073043	0.053376	0.003154	0.177305	1.31213	1.79967	4
4_IC_0041-sil	KO	PBS	55	33	409	751	463	709	1959	187	7	98	83	188	11.857	448	4.086	9.08	37.228	17	565	825	18	0.053688	0.059913	0.002631	0.159695	1.26758	3.08236	5
4_IC_0043-sil	KO	PBS	43	29	455	691	499	650	1240	140	9	109	92	210	10.222	458	2.724	14.528	26.332	20	568	409	15	0.091355	0.048807	0.003365	0.180856	1.30768	1.31076	6
4_IC_0044-sil	KO	PBS	47	29	384	750	432	709	1812	172	7	107	91	205	13	452	3.178	10.442	34.504	14	574	691	19	0.05406	0.055151	0.002448	0.174155	1.29806	2.69997	6
4_IC_0045-sil	KO	PBS	38	24	350	681	388	652	1664	164	6	113	85	204	14.167	427	3.178	15.89	29.51	16	501	538	18	0.052989	0.057007	0.002608	0.177177	1.24431	2.205	6
4_IC_0046-sil	KO	PBS	33	23	379	799	412	750	2340	200	5	82	67	154	13.4	435	2.724	22.246	41.314	14	547	787	22	0.040004	0.060597	0.002091	0.166503	1.28771	4.02104	3
4_IC_0047-sil	KO	PBS	32	23	459	834	490	804	1585	180	6	121	87	214	14.5	526	2.724	9.08	46.308	23	652	804	17	0.070253	0.050964	0.002165	0.138791	1.3279	3.05345	4
4_IC_0048-sil	KO	PBS	39	26	430	763	469	732	1499	152	6	110	95	211	15.833	484	2.724	19.522	31.78	20	595	723	17	0.070982	0.047048	0.002498	0.185976	1.29809	2.00136	4
4_IC_0051-sil	KO	PBS	33	23	482	838	516	803	2009	179	5	131	93	229	18.6	534	3.632	18.16	39.498	22	631	863	21	0.058262	0.050608	0.002279	0.17864	1.28873	2.28068	4
4_IC_0052-sil	KO	PBS	47	28	501	916	548	891	2059	179	9	112	95	216	10.556	542	3.178	10.442	47.216	16	681	1183	21	0.060427	0.045701	0.00197	0.182622	1.28872	1.70157	4
4_IC_0053-sil	KO	PBS	44	36	321	553	365	503	1339	153	8	82	68	158	8.5	343	2.27	12.712	36.774	19	425	692	17	0.061896	0.069216	0.004113	0.162243	1.24825	2.68841	6
4_IC_0055-sil	KO	PBS	49	30	382	737	430	694	1382	154	10	114	91	215	9.1	462	3.632	9.534	42.676	16	560	975	21	0.070714	0.050345	0.002549	0.166376	1.30317	2.27692	5
4_IC_0056-sil	KO	PBS	35	28	223	408	258	383	1120	146	5	42	40	87	8	227	2.724	13.166	30.872	12	298	305	16	0.052274	0.086656	0.005019	0.149549	1.23249	3.32633	6
4_IC_0057-sil	KO	PBS	43	29	410	680	453	642	1771	171	9	102	93	204	10.333	436	3.178	18.16	32.234	13	533	801	19	0.058084	0.0604	0.003133	0.172942	1.24785	2.93188	6
4_IC_0058-sil	KO	PBS	44	27	366	570	410	535	1516	157	7	88	66	161	9.429	379	3.632	8.172	30.872	16	473	534	15	0.061358	0.066397	0.004076	0.176265	1.24473	2.9517	6
4_IC_0059-sil	KO	PBS	33	22	467	960	500	929	2632	206	6	138	102	246	17	582	2.724	16.798	39.952	23	721	1074	22	0.043109	0.050235	0.001651	0.177523	1.27732	3.64323	3
4_IC_0060-sil	KO	PBS	38	27	449	827	487	788	1714	178	6	127	98	231	16.333	508	2.724	9.534	36.774	16	647	613	18	0.064525	0.051243	0.002236	0.154371	1.32137	2.37033	4
4_IC_0061-sil	KO	PBS	67	39	590	1108	657	1073	2673	214	7	159	127	293	18.143	681	4.086	20.884	48.124	22	854	1169	23	0.055774	0.045285	0.001627	0.16641	1.30916	2.69482	3
4_IC_0062-sil	KO	PBS	35	25	296	522	332	488	1118	139	5	61	55	121	11	301	3.178	12.712	34.05	17	380	470	17	0.067339	0.064887	0.003978	0.164111	1.27779	1.96549	6
4_IC_0063-sil	KO	PBS	66	42	349	701	415	664	1513	156	10	92	80	182	8	413	1.816	9.988	29.51	15	518	653	18	0.062305	0.053508	0.002691	0.176476	1.29087	2.11344	6
4_IC_0064-sil	KO	PBS	53	32	483	849	536	805	2369	199	6	106	86	198	14.333	513	3.632	11.35	42.676	14	638	781	19	0.051323	0.056046	0.002356	0.17091	1.2738	2.52377	5
4_IC_0065-sil	KO	PBS	64	40	581	1133	645	1085	2827	219	9	159	126	294	14	688	3.178	13.62	50.848	16	839	1340	24	0.0518	0.045789	0.001564	0.168401	1.31137	2.83766	3
4_IC_0066-sil	KO	PBS	88	46	515	945	603	909	2127	183	11	157	121	289	11	613	4.994	17.706	35.866	23	749	1038	21	0.064349	0.04574	0.002081	0.180769	1.32169	2.066	3
4_IC_0067-sil	KO	PBS	64	42	464	890	527	827	1813	179	10	123	90	223	9	526	2.724	11.35	36.32	21	622	962	20	0.066025	0.049239	0.002201	0.160806	1.31413	1.89289	5
4_IC_0068-sil	KO	PBS	51	31	272	482	323	452	1062	131	7	67	63	137	9	288	3.178	9.988	22.7	14	368	344	14	0.069003	0.06572	0.004499	0.176588	1.25383	1.76674	6
4_IC_0146-sil	KO	PBS	47	30	350	698	397	661	1847	186	7	81	73	161	10.429	398	3.178	7.718	48.124	12	524	755	20	0.048798	0.064022	0.002593	0.151668	1.23542	3.46664	5
4_IC_0147-sil	KO	PBS	55	34	647	1138	701	1092	3299	249	10	158	132	300	13.2	709	3.178	17.252	54.48	19	868	1727	25	0.048252	0.051702	0.001677	0.152037	1.27738	3.49628	3
4_IC_0148-sil	KO	PBS	53	28	526	984	580	949	1744	163	8	161	126	295	15.75	634	4.086	16.344	31.326	26	746	756	17	0.07547	0.039091	0.001836	0.186198	1.32955	1.57492	4
4_IC_0149-sil	KO	PBS	58	34	473	900	530	863	2721	209	7	136	110	253	15.714	555	3.632	15.89	46.308	16	688	1192	23	0.044255	0.054974	0.00203	0.177552	1.25973	3.52954	3
4_IC_0150-sil	KO	PBS	39	25	484	1034	523	1001	2541	215	7	162	114	283	16.286	641	2.724	27.694	47.67	17	726	1643	26	0.046745	0.048632	0.001489	0.157522	1.31984	4.44165	3
4_IC_0151-sil	KO	PBS	32	24	381	783	413	753	1333	147	7	125	95	227	13.571	489	2.27	14.528	27.24	21	585	583	15	0.070382	0.044388	0.002077	0.175224	1.32555	1.88671	4
4_IC_0152-sil	KO	PBS	57	35	463	773	520	723	1417	155	8	127	106	241	13.25	505	3.178	11.35	29.51	20	604	663	16	0.083329	0.048566	0.002841	0.169102	1.30029	1.61428	4
4_IC_0153-sil	KO	PBS	55	32	554	883	609	849	1942	182	9	127	116	252	12.889	578	3.178	18.614	32.234	17	719	933	18	0.07117	0.048652	0.002408	0.167184	1.309	2.33501	4
5_IC_0003-sil	KO	LPS	44	36	546	1182	590	1165	2409	202	5	205	131	341	26.2	750	2.27	19.976	40.86	23	861	1373	21	0.055627	0.039263	0.00124	0.169101	1.35582	2.34029	3
5_IC_0004-sil	KO	LPS	43	28	490	1164	533	1140	2979	221	6	135	115	256	19.167	649	3.178	19.522	42.676	19	816	1178	24	0.040614	0.044054	0.001169	0.173487	1.30113	3.59031	3
5_IC_0005-sil	KO	LPS	41	32	883	2037	924	2019	5612	307	6	269	215	490	35.833	1186	2.27	33.596	78.996	22	1423	3301	32	0.037382	0.034481	0.000647	0.170202	1.31719	3.6369	1
5_IC_0006-sil	KO	LPS	80	52	364	839	444	798	2121	190	13	93	89	195	6.846	451	2.724	9.08	51.756	16	599	1021	20	0.047485	0.054069	0.001989	0.167595	1.27496	2.62748	5
5_IC_0007-sil	KO	LPS	71	41	567	1113	638	1065	3719	262	11	143	126	280	11.455	657	4.086	7.718	74.002	17	851	2244	28	0.038962	0.055879	0.001605	0.154331	1.27063	4.12832	3
5_IC_0008-sil	KO	LPS	48	37	481	1024	529	1003	1764	164	9	192	126	327	14	664	3.178	12.712	39.952	21	760	1104	18	0.068134	0.037191	0.001501	0.186296	1.35214	1.9681	2
5_IC_0009-sil	KO	LPS	58	33	893	1791	951	1754	4663	281	11	388	225	624	20.455	1244	3.632	39.498	52.664	26	1372	2191	27	0.046301	0.036331	0.000881	0.168691	1.32208	3.50016	1
5_IC_0010-sil	KO	LPS	59	37	682	1313	741	1266	2366	205	15	265	166	446	11.067	898	2.27	22.246	46.762	24	1001	1619	22	0.071126	0.036761	0.00132	0.160619	1.32977	1.9222	3
5_IC_0011-sil	KO	LPS	86	47	1503	3001	1588	2947	6623	321	13	578	378	969	29.077	2039	3.178	34.05	61.744	36	2313	3761	30	0.054439	0.024758	0.000522	0.182864	1.38394	2.64273	1
5_IC_0012-sil	KO	LPS	57	32	457	1220	514	1181	2961	220	11	202	146	359	13.273	722	3.178	22.7	45.854	18	841	1725	23	0.03942	0.042205	0.001052	0.175283	1.27896	3.4411	3
5_IC_0013-sil	KO	LPS	33	22	474	1149	507	1142	2173	198	5	215	131	351	26.2	722	2.724	10.442	49.032	16	796	1421	25	0.052947	0.039308	0.001109	0.15853	1.33457	2.29866	3
5_IC_0014-sil	KO	LPS	39	32	451	1082	490	1052	2438	211	9	162	125	296	13.889	643	2.27	24.97	41.314	19	759	1131	18	0.045639	0.045508	0.001264	0.156391	1.27626	3.226	3
5_IC_0015-sil	KO	LPS	35	25	112	290	148	289	542	111	5	47	38	90	7.6	174	2.724	7.718	25.878	8	200	248	13	0.061872	0.086883	0.005029	0.125952	1.17425	2.31264	6
5_IC_0016-sil	KO	LPS	71	51	568	1263	639	1188	3379	244	10	174	140	324	14	724	1.362	16.344	62.652	20	854	2009	24	0.042922	0.046641	0.001292	0.161889	1.30034	2.64562	3
5_IC_0017-sil	KO	LPS	46	30	598	1383	644	1351	3073	221	9	196	153	358	17	814	3.178	19.976	42.222	26	1007	1156	21	0.047553	0.037109	0.001006	0.179706	1.30395	3.14977	3
5_IC_0018-sil	KO	LPS	44	28	423	1125	466	1113	2197	201	7	169	131	307	18.714	661	3.178	27.24	43.13	22	760	1529	22	0.04819	0.041003	0.001073	0.154948	1.31974	2.51684	3
5_IC_0019-sil	KO	LPS	56	41	1446	3139	1502	3101	5523	302	10	559	347	916	34.7	2034	3.178	16.344	69.916	31	2276	4487	35	0.061714	0.022132	0.000445	0.172324	1.42812	2.79654	1
5_IC_0020-sil	KO	LPS	47	39	1411	3021	1458	2993	4760	273	11	625	336	972	30.545	2060	2.27	26.786	54.48	41	2260	2804	27	0.069529	0.020694	0.000464	0.18237	1.43924	1.59499	1
5_IC_0021-sil	KO	LPS	33	25	1010	2099	1042	2073	4236	255	8	395	250	653	31.25	1392	2.27	28.148	46.762	42	1593	2218	25	0.055855	0.027912	0.000692	0.185923	1.34448	1.99246	1
5_IC_0022-sil	KO	LPS	42	28	786	1687	828	1665	4525	281	8	257	176	441	22	1046	2.27	20.43	70.824	17	1271	3233	35	0.041533	0.038354	0.000852	0.163176	1.32596	3.83213	1
5_IC_0023-sil	KO	LPS	39	30	500	1255	539	1227	2476	211	7	199	133	339	19	745	1.816	11.35	46.762	24	850	1218	20	0.049414	0.039086	0.001021	0.158126	1.33842	3.26988	3
5_IC_0024-sil	KO	LPS	62	41	685	1515	746	1491	3845	271	10	209	153	372	15.3	903	2.724	34.504	73.094	17	1121	2578	30	0.044059	0.041273	0.000958	0.149296	1.31207	4.0495	1
5_IC_0025-sil	KO	LPS	30	22	447	1156	477	1147	1910	192	6	231	133	370	22.167	738	2.27	18.614	42.222	18	805	1110	21	0.056712	0.037946	0.001034	0.148109	1.35949	3.01995	3
5_IC_0026-sil	KO	LPS	50	34	750	1244	801	1205	2489	229	16	263	153	432	9.562	909	2.724	32.234	49.94	27	1044	1654	24	0.073017	0.043185	0.001573	0.135098	1.33303	2.34829	3
5_IC_0027-sil	KO	LPS	44	31	269	621	313	629	1651	170	6	88	77	171	12.833	379	2.724	24.062	32.688	14	461	686	18	0.043075	0.061172	0.002257	0.163795	1.25764	3.07911	6
5_IC_0028-sil	KO	LPS	79	44	636	1394	715	1347	3009	221	14	232	156	402	11.143	883	4.086	9.534	47.216	22	1035	1809	23	0.05396	0.037215	0.001124	0.175921	1.33581	2.87032	3
5_IC_0029-sil	KO	LPS	63	38	369	1102	432	1105	3099	244	8	140	106	254	13.25	592	4.086	12.712	50.394	18	716	1548	23	0.03163	0.050201	0.001008	0.147922	1.29745	5.30296	3
5_IC_0030-sil	KO	LPS	50	34	668	1568	718	1536	4203	260	6	186	156	348	26	877	3.178	24.516	53.118	22	1091	2087	26	0.038785	0.038381	0.000868	0.177782	1.3036	3.18451	1
9_IC_0031-sil	WT	PBS	59	36	373	780	433	763	1279	141	7	115	81	203	11.571	484	3.178	14.528	25.424	23	587	476	14	0.076825	0.041862	0.00212	0.184163	1.34377	1.41471	4
9_IC_0032-sil	WT	PBS	51	37	568	1176	619	1152	1881	171	10	177	122	309	12.2	725	2.724	11.804	29.51	25	892	796	17	0.074665	0.033732	0.00133	0.183146	1.38032	1.37151	2
9_IC_0033-sil	WT	PBS	35	24	381	910	417	883	1674	168	7	136	98	241	14	535	2.724	12.712	33.596	17	638	761	18	0.056493	0.043135	0.001525	0.169669	1.32717	2.55378	4
9_IC_0034-sil	WT	PBS	50	32	286	794	336	762	1299	149	7	109	79	195	11.286	429	2.724	13.62	32.234	18	516	399	15	0.058717	0.044467	0.001649	0.166148	1.30444	2.60489	6
9_IC_0035-sil	WT	PBS	71	35	457	1233	528	1254	2376	207	7	190	122	319	17.429	714	4.54	20.884	45.4	19	835	1352	21	0.050441	0.037388	0.000957	0.158822	1.35806	2.90023	3
9_IC_0036-sil	WT	PBS	56	40	465	1027	521	1010	1969	193	9	185	118	312	13.111	667	2.724	23.154	43.13	23	789	974	20	0.060112	0.04335	0.001457	0.150868	1.30803	3.10073	3
9_IC_0037-sil	WT	PBS	47	31	457	1005	504	970	1500	155	13	173	121	307	9.308	634	3.178	17.706	31.78	21	734	675	17	0.076257	0.036248	0.001529	0.178511	1.36005	1.62153	2
9_IC_0038-sil	WT	PBS	51	36	175	493	226	447	666	106	16	63	52	131	3.25	252	2.724	10.442	24.97	14	331	251	12	0.076884	0.053927	0.003219	0.168426	1.26346	1.79703	6
9_IC_0039-sil	WT	PBS	54	31	367	825	420	789	1407	149	8	124	92	224	11.5	487	3.632	17.252	29.056	22	590	615	17	0.067823	0.042983	0.001928	0.179937	1.326	1.70473	4
9_IC_0040-sil	WT	PBS	41	33	501	1042	542	1022	2144	208	5	162	119	286	23.8	654	4.086	33.596	43.584	17	754	1228	25	0.057338	0.046187	0.001479	0.141487	1.31489	2.41435	3
9_IC_0041-sil	WT	PBS	50	28	301	648	351	622	1347	149	7	84	64	155	9.143	364	3.632	16.344	34.05	15	466	525	16	0.059238	0.054493	0.00259	0.172209	1.26929	2.37056	6
9_IC_0042-sil	WT	PBS	71	37	301	649	372	619	1568	177	11	101	81	193	7.364	390	3.632	10.442	36.774	15	460	528	17	0.053849	0.064821	0.002766	0.143009	1.27699	3.4843	5
9_IC_0043-sil	WT	PBS	47	30	315	782	362	762	1496	159	6	109	96	211	16	456	3.632	13.62	30.872	18	537	646	16	0.05491	0.04743	0.001779	0.168489	1.31936	2.29371	4
9_IC_0044-sil	WT	PBS	53	41	347	907	400	886	1377	175	13	125	87	225	6.692	506	3.178	7.718	36.32	18	593	785	19	0.065947	0.044702	0.001452	0.12888	1.37315	2.44274	5
9_IC_0045-sil	WT	PBS	78	47	759	1823	837	1772	2455	197	16	386	210	612	13.125	1197	3.178	21.792	45.854	27	1280	1520	24	0.07738	0.025306	0.000761	0.17957	1.42084	1.70922	1
9_IC_0046-sil	WT	PBS	66	47	313	796	379	758	1829	177	9	101	72	182	8	435	4.086	13.166	49.032	13	529	1308	24	0.047031	0.052944	0.00188	0.166804	1.28802	2.9239	5
9_IC_0047-sil	WT	PBS	49	31	679	1231	728	1197	2586	205	12	234	145	391	12.083	844	3.178	17.706	39.952	21	978	1210	20	0.063899	0.038773	0.001448	0.176347	1.34583	2.35805	2
9_IC_0048-sil	WT	PBS	50	36	320	892	370	858	2017	182	12	108	86	206	7.167	477	2.724	9.988	40.86	16	591	903	20	0.041661	0.04821	0.001433	0.173142	1.28041	3.76483	5
9_IC_0049-sil	WT	PBS	43	31	639	1436	682	1404	2253	200	10	232	172	414	17.2	888	3.178	13.62	39.952	23	1049	1225	20	0.068735	0.032297	0.000987	0.161043	1.38404	1.81139	2
9_IC_0051-sil	WT	PBS	49	34	704	1423	753	1412	2589	198	6	265	177	448	29.5	950	2.724	13.62	41.314	29	1099	1293	21	0.066037	0.031865	0.001078	0.188024	1.38163	1.8826	2
9_IC_0052-sil	WT	PBS	49	33	1397	3083	1446	3046	5830	305	10	609	351	970	35.1	2041	3.178	22.7	65.376	29	2302	3645	33	0.056296	0.022756	0.000445	0.178415	1.38572	2.06333	1
9_IC_0053-sil	WT	PBS	37	23	566	1041	603	1020	1703	180	9	198	120	327	13.333	705	2.724	12.712	42.676	22	811	985	18	0.080367	0.040065	0.001653	0.14992	1.32682	2.14022	4
9_IC_0054-sil	WT	PBS	57	35	1170	2351	1227	2312	4582	269	14	434	296	744	21.143	1552	2.724	22.7	51.302	35	1762	2944	25	0.060777	0.026436	0.000655	0.180317	1.40153	2.15072	1
9_IC_0055-sil	WT	PBS	59	37	1503	3038	1562	3020	5349	293	11	641	351	1003	31.909	2124	3.632	24.062	57.204	41	2309	3183	28	0.066281	0.022007	0.000488	0.177947	1.43572	2.14169	1
9_IC_0056-sil	WT	PBS	55	36	329	836	384	824	1563	160	8	119	84	211	10.5	477	3.178	13.166	37.228	23	591	727	18	0.055775	0.044149	0.001613	0.173574	1.31527	2.17965	4
9_IC_0057-sil	WT	PBS	66	40	673	1551	740	1518	2588	208	13	281	169	463	13	975	4.086	18.16	48.578	28	1131	1927	22	0.064866	0.0311	0.000916	0.170775	1.38263	2.39738	2
9_IC_0058-sil	WT	PBS	40	31	718	1646	757	1626	3092	223	6	297	193	496	32.167	1032	2.27	16.798	45.854	26	1163	1634	21	0.055619	0.031148	0.000817	0.177113	1.38244	2.48023	1
9_IC_0059-sil	WT	PBS	54	37	569	1363	623	1352	2644	222	9	238	175	422	19.444	839	2.724	16.798	46.308	22	978	1521	22	0.053438	0.03723	0.000971	0.153364	1.36405	2.04963	2
9_IC_0060-sil	WT	PBS	50	32	469	1226	518	1196	2184	202	8	214	139	361	17.375	741	3.632	6.356	51.302	17	861	1538	23	0.05388	0.038429	0.001033	0.15192	1.34948	3.40724	3

## Sheet: Table S3
Table S3. Genes in published microglia gene sets
Homeostatic	Sensome (doi: 10.1038/nn.3554)	Proliferating (doi: 10.15252/emmm.201910606)	Immune checkpoints	Phagocytosis (doi: 10.1016/j.immuni.2017.08.008)	Activated response microglia (ARM) (doi: 10.15252/emmm.201910606)	Disease-associated microglia (DAM) (doi: 10.1016/j.cell.2017.05.018)	Microglia neurodegenerative phenotype (MgND) (doi: 10.1016/j.immuni.2017.08.008)	Inflammatory (doi: 10.1016/j.immuni.2018.11.004)	Interferon (doi: 10.1016/j.immuni.2018.11.004)
Fcrls	P2ry12	Top2a	Pdcd1	Chi3l3	Apoe	Apoe	Apoe	Ccl4	Ccl12
Hexb	P2ry13	Dtl	Cd274	Arg1	Ccl4	Ctsd	Axl	Spp1	Ifi27l2a
Ffar2	P2ry6	Fignl1	Pdcd1lg2	Siglec1	Cd74	Ctss	Bhlhe40	Lpl	Ifitm3
Cx3cr1	Gpr34	Pbk	Lag3	Gpnmb	Ccl3	B2m	Clec7a	Ccl3	Rtp4
Tmem119	Adora3	Melk	Cd40	Cfp	Cd63	Gm10925	Csf1	Lgals3	Ifit3
Trem2	Entpd1	Cenpm	Tnfrsf18	CXCL10	Lyz2	Ctsb	Cst7	Cd83	Lgals3bp
P2ry12	Sting1	Rrm2	Havcr2	Cybb	Clec7a	Tyrobp	Ctsb	Gpr84	Isg15
Mertk	P2ry10b	Pole	Lgals9	Alcam	Lpl	Fth1	Ctsd	Ccl12	Slfn2
Pros1	Csf1r	E2f7	Cd276	Fer1l3	Ftl1	Gnas	Ctsl	Cd63	Bst2
Siglech	Csf3r	Uhrf1	Tnfrsf9	Lilrb4	Fth1	Ctsl	Cybb	Tlr2	Ifi204
	Tgfbr1	Mki67	Ctla4	Gas7	H2-D1	Cd9	Fabp5	Lilrb4a	Oasl2
	Tgfbr2	Rad51	Btla	Cxcr4	Fos	Grn	Fth1	Cst7	Usp18
	Ifngr1	E2f8	Tnfrsf14	5430435G22Rik	Ctsb	mmu-mir-703	Itgax	Cxcl16	Cxcl10
	Il10ra	Knl1	Vtcn1	Cxcl2	Rpl41	Ctsz	Gnas	Capg	H2-D1
	Il6ra	Cdca3	Cd40lg	Spp1	Rpl38	Gm11410	Gpnmb	Apoe	Irf7
	Il21r	Mcm5		Axl	Rpsa	Trem2	Grn	Id2	H2-K1
	Tnfrsf17	Cenpk		Ncam1	Rpl39	Rplp1	Il1b	Cd9	Stat1
	Tnfrsf1b	Tcf19		Il1b	Rps2	Lyz2	Lgals3	Cstb	Ly6a
	Cx3cr1	Brca1		Igf2	Cd52	Mpeg1	Lilrb4	Cd52	Phf11b
	Ccr5	Hmmr		Nefl	Lgals3	Hexa	Lpl	Ctsb	Hspa1a
	C3ar1	Mcm2		Sez6l	Rps21	Ccl6	Lyz2	Mif	Ifit1
	Ptafr	Hells		Cpne2	Rps19	Rps24	Mir155	Ccl6	Gm4951
	C5ar2	Nuf2		Cnn3	Rps29	Cd68	Msr1	C5ar1	Ly6e
	Cmklr1	Kif23		Bhlhb2	Rps28	Serpine2	Nos2	Ctsz	B2m
	Cysltr1	Tpx2		Clec7a	Mt1	Fcer1g	Spp1	Ftl1	H2-Q7
	Ccrl2	Rad51ap1		Cox2	Rpl37a	Ctsa	Tfec	Marcksl1	Sp100
	Cmtm6	Dlgap5		Lgals3	Atf3	Gm13340	Trem2	Atf3	Trim30a
	C5ar1	Prim1		Apoe	Rplp2	Man2b1	Tyrobp	Pkm	Xaf1
	Fcgr3	Pkmyt1		Cntn6	Cd83	Rpl4	Vegfa	Ch25h	Phf11d
	Fcer1g	Bub1b		Prune2	Rps24	Timp2		Fth1	Oas1a
	Fcgr2b	Ncapg		Vegfr	Fau	Rps21		Cox6a2	Tor3a
	Fcgr1	Cdca2		Tspo	Rps26	H2-D1		Mmp12	Pyhin1
	Cmtm7	Spc24		Flt1	Rpl23	Npc2		Cadm1	Apoe
	Fcrl1	Cdca8		Aif1	Rpl36	Rps5		Adamts1	H2-Eb1
	Fcgr4	Birc5		Ccl5	Rpl10a	Rps3		C3ar1	H2-Ab1
	Selplg	Cdc45		Ptprz1	Rps15a	Rps14		Ccl9	H2-Aa
	Ly86	Asf1b		Ank2	Rps18	Rps9		Pdcd1	Cd74
	Cd68	Ect2		Apod	Anxa5	Cd63		Nfkbia
	Trem2	Zgrf1		Jarid2	Rpl35a	Rpl13a		Fam20c
	Cd180	Timeless		Ccl6	Capg	Rpl32		Ccl2
	Tlr2	Tacc3		Prrt2	Rps12	Gusb		Cdkn1a
	Cd37	Pclaf		Msr1	Rpl12	Lgals3bp		Cd72
	Tlr7	Racgap1		Vegf	Neat1	Rack1		Ldha
	Cd14	Mcm6		Gas2l3	Rps20	Gm13456		Tpi1
	Clec4a3	Nusap1		Fabp3	Rps5	Rnaset2a		Prdx1
	Tlr4	Wdhd1		Igf1	Rps27a	Creg1		Tnf
	Tlr13	Prc1		Dab2	Cst7	Gm10076		Anxa5
	Clec5a	Clspn		Cd200r4	Rps8	Gm11942		Hcar2
	Havcr2	Chaf1b		Vat1l	Rpl22	Rps10		Fxyd5
	Clec7a	Lig1		Nos2	Rps23	Gm8730		H2-K1
	Cxcl16	Cdc7		Chl1	Rpl19	Gm15772		Pld3
	Cd48	Cdk1		544988	Rpl37	Atp1b3		Slamf8
	Ltf	Ckap2l		Gpx3	Cd9	H2-K1		Gm10116
	Cd74	Rfc4		Itgax	Rpl35	Clec7a		Slc15a3
	Upk1b	Ccna2		Igfbp5	Eef1a1	Ccl3		Gapdh
	Tlr12	Cdt1		Aplp1	Rpl32	Rplp2		Slc16a3
	Tlr1	Arhgef39		Gpr37l1	Bcl2a1b	Pabpc1		Plaur
	Pilra	Pola1		Gpm6a	Rpl3	Rpl23		Aldoa
	Tlr6	Rad54l		Psd	Dusp1	Rps28		Bcl2a1b
	Ifitm6	Ulbp1		Ifi202b	Rpl36a	Rpl8		Ctsd
	Itgam	Atad5		Omg	Rpl30	Nrp1		Cd68
	Itgb2	Ncapg2		Fizz1	Rpl17	Rpl22		Mt1
	Itgb5	Dhfr		Carhsp1	Ier2	Gm15710		Il1b
	Adgre1	Kif15		Nlgn3	Rps16	Rpl18a		Dpp7
	Ecscr	Tipin		Tmeff1	Ier3	Rps4x		Glipr1
	Lair1	Stmn1		HIST1H2AB	Npc2	Rplp0		Emp3
	Siglech	Ncapd2		Ptprg	H2-K1	Gm9843		H2-D1
	Slco2b1	Smc2		Fcnb	Timp2	Akr1a1		Rps2
	Slc2a5	Plk4		Ch25h	Rplp1	Eef2		Il4i1
	Lgals9	Hmgb2		Apoc1	Rplp0	Spp1		Icam1
	Gpr183	Dut		CEBPB	Rps27	Rps20		Gnas
	Tmem37	Dnmt1		Fgfr1	Rpl34	Rps15		Pea15a
	Cd33	Gins2		Sytl1	Egr1	Rpl14		Csf1
	Gpr84	Ezh2		Slc6a1	Rpl13	Gm15500		Eif4a1
	Slc7a7	Mcm4		Adcyap1r1	Rps7	Axl		Lyz2
	Cd52	Tk1		Tmem47	C3ar1	Ank		Arl5c
	Siglece	Lmnb1		Ctnna2	Rpl21	Cd52		Sdf2l1
	Silgecf	Cbx5		Chi3l1	Rpl18a	Rpl10		Bcl2a1d
	Cd79b	Psmc3ip		Hist1h2ac	Rpl9	Rpl37a		Cd14
	Slc16a3	Ccne2		Rasgef1b	Rack1	Gm15427		Ier3
	Icam1	Brca2		Kl	Rps25	Rpl39		B2m
	Icam4	Rad18		Plxna1	Mif	Rps19		Plek
	Cd84	Atad2		Mrgpra4	Rpl27a	Rps3a1		Gusb
	Lag-3	Rrm1		Slco1a4	Fabp5	Rpl13		Gem
	Cd86	Mcm7		4933406P04Rik	Ctsz	Tmem176a		Rpsa
	Ptprc	Mad2l1			Tpt1	Rpl7		Eef1g
	Tyrobp	Cks1b			B2m	Eef1b2		Nme1
	Tnfrsf13b	Nasp			Rpl28	Tent5c		Aplp2
	Tnfrsf17	Gmnn			Axl	Rps25		Hsp90ab1
	Cd22	Kntc1			Rps4x	Cd34		Rnase4
	Tmem119	Slc43a3			mt-Rnr2	Slc11a1		Adrb2
	Cd53	Mcm3			Rps14	Syngr1		Nrip1
	Vsir	Cit			Pkm	Gm10059		Arhgap5
	Slamf9	Rfc5			Rps15	Rps11		Ctc1
	I830077J02Rik	Cenpf			Junb	Rpl37		Idh2
	Clec4a2	Prim2			Rps9	Ppt1		Snn
	Clec4b1	Pcna			Prdx1	Cox4i1		Hmha1
	Lilra5	Pmf1			Rpl6	Cd63-ps		Ms4a6b
	Mymk	Pidd1			Rpl26	Dhrs3		0610040J01Rik
	Gpr160	Smc4			Ccl6	Aldoa		Elmo1
	Cd101	Orc6			mt-Cytb	Rpsa-ps10		Cd74
		Incenp			Cxcl16	Rpl35a		Ptgs1
		Pold1			mt-Nd4	Gm13408		Hpgd
		Lmnb2			Rps3a1	Rpsa		Csf1r
		Cdca7			Cstb	Cox6a1		Prkca
		Tfdp1			Rps13	Gm10073		Vsir
		Tyms			Pld3	Rps18-ps5		Fcrls
		Wdr76			Rpl11	Cd83		Scoc
		Tmpo			Rpl23a	Rpl38-ps2		Rab3il1
		Zfp367			Rpl14	Gm7331		Gpr34
		Nsd2			Ank	Gm2a		Fgd2
		Rbl1			Ifi27l2a	Gm14303		Tnfaip8l2
		Tex30			mt-Nd1	Tpt1		Serinc3
		Ska2			Cybb	Rps10-ps1		Sepp1
		Lbr			Rps3	Rps8		Calm2
		Dck			Plaur	Sdf4		Adgrg1
		Hirip3			Gnas	Rps26		Commd8
		Dnajc9			Rps11	Npm1		Zfhx3
		Dna2			Rpl18	Rps23-ps2		Ccr5
		Rpa2			Npm1	Gm11263		Tmem119
		Pold2			Rps10	Rpl10a-ps1		P2ry13
		Tubb5			Eef1b2	Hif1a		Siglech
		Mms22l			Csf1	Gm16238		Glul
		Cdkn1a			Cadm1	Rps15a		Upk1b
		Ints7			Nfkbia	Itgax		Cd164
		Nup85			Pea15a	Anxa3		Maf
		Zfp808			Atp6v0c	Pld3		Cmtm6
		Dtymk			Ccrl2	Rps15a-ps3		Ltc4s
		Chd3os			mt-Co1	Gm5963		Ecscr
		Nup205			Ifitm3	Tlr2		Selplg
		Nmral1			Aplp2	Shisa5		H2-Eb1
		Slf1			Cox4i1	Rpl38		H2-Ab1
		Rpa1			Chst2	Cadm1		Slc2a5
		Topbp1			Zfp36	Mir682		Crybb1
		Hmgn2			Gapdh	Fam20c		H2-Aa
		Ubap2			Lsp1	Pkm		P2ry12
		Rfwd3			Rpl8	Csf1
		Dek			Rpl5	Gm5244
		Ppil1			Cotl1	Gm13436
		Haus4			Akr1a1	Rps13-ps1
		Ptma			Psap	Aplp2
		Snrpd1			Rps17	Gm5559
		Ncaph2			Tspo	Ssr4
		Tuba1b			Emp3	Rpl18-ps1
		Gsg2			Rpl29	Gm4149
		Alg8			Itgax	Pfdn5
		Tinf2			Id2	Gm11407
		Fam111a			Rpl10	Gm10288
		Ncaph			Rpl31	Gm7363
		Tagln2			Pabpc1	Eef1a1
		Mis12			Rpl24	Hint1
		Arhgap11a			Myl6	Gm10154
		Slbp			Igf1	Gm5805
		Sae1			Gpi1	Lrpap1
		Nap1l1			Tpd52	Igf1
		Fancc			Lamp1	Rps24-ps3
		Smc6			Ly9	Glmp
		Klf10			Gm10076	Gm5054
		AI506816			Tyrobp	Gm10036
		H2afz			Dpp7	Ldha
		Tmem209			Gpr65	Gm13841
		Ran			Btg2	Atp6v0c
		Rfc2			Klf2	Ndufa6
		Ssrp1			Rpl7	Rpl9-ps6
		Hat1			Glipr1	Rps27a
		Ddx20			Crip1	Cd84
		Tssc4			Ptma	Ccl4
		Impdh2			Rpl22l1	Fau
		Vars			Jun	Gm11478
		Aaas			mt-Nd2	Gm10136
		Rcc1			Cfl1	Rpl6
		Zcwpw1			Cox8a	Rpl17-ps10
		Msh6			Cndp2	Atox1
		Dctpp1			Rpl7a	Rpl10a
		Ccl12			Got1	Scd2
		Nop56			Gltp	Gm10443
		H2afx			Fam20c	Slamf9
		Usp37			Jund	Rpl28-ps3
		2700049A03Rik			Cd68	Rpl36a-ps1
		Rnaseh2b			Cox6c	Rpl37rt
		Nup43			Tomm7	Rpl12
		Sephs1			Tnf	Gba
		Slc7a1			Atp5e	Pea15a
		Rangap1			Ldha	Atp6v1f
		Eri1			Aldoa	Gm6030
		Ncapd3			Gm8995	Rpl35
		Cep295			Pgk1	Gm12630
		Usp1			Gng5	Rps25-ps1
		Nrm			Uqcrh	Atp6v1c1
		Mrpl51			Eef2	Gm2000
		Cep162			Atp5mpl	Kxd1
		Ubr7			Rpl15	Tpd52
		Rbbp7			Ppp1r15a	Nceh1
		Exosc8			Tpi1	Tmed3
		Uchl5			H2-Aa	Rps16
		Ilf2			Eef1d	Rps3a3
		Gm5141			Hsp90ab1	Dnajb14
		Ddx39			Cdkn1a	Fuca1
		Serbp1			Creg1	Cox8a
		Gpaa1			Rps10-ps2	Gm5239
		Ipo9			Bri3	Rps18
		Rfc3			Rps6	Cd74
		Tubg1			Plin2	Gm10159
		Epha2			Eif3f	Gm6202
		Sac3d1			Naca	Prdx1
		Cdk2			Ctsl	Gm13341
		Rnf168			Hnrnpa1	Gm11741
		Mcmbp			Rftn1	Myeov2
		Slc29a1			Tmem256	Rpl14-ps1
		Iqgap3			Rap2b	Ramp1
		Anapc5			Atp5h	Gm13192
		Dnaaf2			Rpl27	Gm10269
		Prdx4			Ncl	Ifi27l2b
		Taf6			Eif3i	Use1
		Nup93			Cox6b1	Gpr84
		Pomt1			Csf2ra	Gm11428
		Rad50			Nab2	Cxcl16
		Slc20a1			Eef1g	Naglu
		Cep83			Ctsc	Ndufa1
		Mdc1			Gabarap	Lgi2
		Hjurp			Ppia	Ch25h
		Banf1			Dnajb14	Atp5j2
		Prps1			Il4i1	Cox7a2l
		Anp32e			Gas5	Atp6v0e
		Gemin6			Rpl4	Gm13226
		Smyd4			Eif4a1	Gm6136
		Paxip1			Tpm4	Naca
		Hsp90aa1			mt-Nd5	Eef1g
		Pa2g4			Adssl1	Plbd2
		Nup62			Ifi30	St8sia6
		Lsm2			Kcnj2	Tpi1
		Casp8ap2			Cd48	Tspo
		Nxt1			Apbb2	Kcnj2
		Actn4			Bst2	Prdx4
		Haus8			AU020206	Gm13532
		Ppia			Rps27l	Rpl5
		Bckdk			Ndufa2	Rpl27a
		Srsf7			Vim	Creb3l2
		Rif1			Cox7c	Crlf2
		Tpm4			Elob	Anxa5
		Set			2410006H16Rik	Capg
		Kpna2			Aldh2	Apbb2
		Apobec3			Ccl2	Psat1
		Peak1			Pfdn5	Sdf2l1
		Ilf3			Atox1	Rps2
		Rfc1			Sh3bgrl3	Gm10260
		Slc7a6			Fosb	Mif
		Cnot9			Tlr2	Gpr65
		Inip			Nsa2	Rps19-ps3
		Blmh			Rassf3	Cybb
		Smc3			Vat1	Cstb
		Tcp1			mt-Rnr1	Myo5a
		Pola2			Nceh1	Gm3511
		Haus3			Slamf9	Lilrb4
		Tbc1d31			Pkib	Ndufs6
		Dennd5a			Cyba	Rps16-ps2
		Ak2			Dnase2a	Gm9493
		Cep192			Trf	Glipr1
		Ctdspl2			Anp32b	Cox6a2
		Agpat5			P2rx4	Rpl3
		Tuba1c			Lag3	Gm1673
		Pign			Tagln2	Soat1
		Ipo5			Ctss	Gpnmb
		Itga5			Mrpl52	Glb1
		Ccdc82			Gem	Uqcr11
		Adss			Gatm	Rps12
		Hn1l			Tmsb10	Csf2ra
		H2afy			Arl5c	Rpl11
		Atr			Nes	Vps13c
		Cpd			Smim3	Rpl18
		Hnrnpr			Bola2	Rps19-ps7
		H2afv			Rhoc	Usp12
		Cdk4			Cd14	Gm15590
		Nudc			Adamts1	Gm10116
		Parp1			Klf6	Bri3bp
		Nedd1			H2-Q4	Cpd
		Akip1			Plekhm2	Rpl22l1
		Palb2			Sat1	Sulf2
		Chek2			Sdc4	AW112010
		Orc2			Eif1a	Pgk1
		Naa40			Atp5k	Pgam1
		Gpr84			Gm9843	Dpp7
		Npat			Tmsb4x	Gm6863
		Golt1b			Uap1l1	H2-Ab1
		Trp53			Psme1	Rpl34-ps1
		Shmt2			Plek	Bcl2a1d
		Sugp2			Mfsd12	Scpep1
		Mrps9			Slc25a3	Gng5
		Vdac3			Slc25a4	Rpl28-ps1
		Drg1			Eif3h	Gm6023
		Ube2l6			H2-Eb1	Gm11518
		Nono			Snrpf	Rpl15-ps1
		Hmgb1			Atp5d	Gm8430
		Thoc3			Cd22	5430435G22Rik
		Tmem165			Aprt	Myo1e
		C2cd3			Cox5b	Fxyd5
		Nop58			Tnfsf13b	Wbp5
		Mcm9			mt-Nd3	Adssl1
		Ccnd1			Ctsd	Hpse
		Mmgt1			Oxct1	Gm6807
		Hspa14			Selenow	Gm10275
		Depdc5			Ppp1r10	Rpl17-ps5
		Gapdh			Sdc3	Rftn1
		Idh3a			Gpx1	Gm7536
		Lcorl				Plin2
		Psmd5				Gm16288
		Prps2				Gm6252
		Ddx1				Gm15501
		C1qbp				Rpsa-ps9
		Tkt				Gm11808
		Donson				Kcnma1
		Rnf121				Pebp1
		Psma2				Mamdc2
		Milr1				Gm8129
		Phka2				Il4i1
		Zfp871				Pgcp
		Arl6ip6				Atf3
		Hdgf				Chst11
		Cenpc1				Gm9294
		Baz1b				Baiap2l2
		Brip1os				Mrpl54
		Pcnt				Rps19-ps11
		Tsfm				Ftl1
		Umps				Fblim1
		Lmf2				Slc2a1
		Timm50				Got1
		Mthfd2				Ephx1
		Rbbp4				Rpl5-ps1
		Taf1				Gm7206
		P4hb				Gm10086
		Adprhl2				Gm15148
		Pih1d1				Cd72
		Stag1				Taf10
		Creld2				Gsto1
		Tor1a				Gstm5
		Smchd1				Arrdc4
		Casp2				Rpl23a-ps3
		Sf3b3				Rpl17-ps1
		Pgp				St14
		Ssna1				Flt1
		Nup133				Fgl2
		Nxt2				Rps24-ps2
		Srm				Gm6286
		Pla2g4a				Gm9396
		Mlf2				Gm3362
		Xrn2				Gm4987
		Fer				Etl4
		Tmem129				Gm14044
		Cdk6				Atp1a3
		Cggbp1				Pigyl
		Hnrnpa2b1				Gm12005
		Psma1				Bcl2a1a
		Zfp472				Adarb1
		Mfsd10				Nexn
		Ranbp3				Lyz1
		Ubl4a				Rpl19-ps7
		Dcbld2				Perp
		Rack1				Acaca
		Alg3				Scarb1
		Reep4				Fabp5
		Slamf9				Leprel2
		Ptbp1				Gm8805
		Vdac1				Gm17511
		Slc35a4				Galk1
		Ewsr1				Ngfrap1
		Srsf3				Gm7336
		Oat				Tmem205
		Tpgs1				Egln3
		Trnau1ap				Gm16020
		Nfya				C530028O21Rik
		Nfic				Ghr
		Lrrcc1				Plaur
		Adamts10				Cxcr4
		C5ar1				Tnfsf8
		Cdkn2aipnl				Ttyh2
		Kmt5c				Fxyd6
		Pros1				Asb10
		G2e3				Gm6977
		Kdelr2				Prr5l
		Gmps				Coro2a
		Rpn1				Apoc4
		Nelfe				Rpsa-ps4
		Eif4a3				Cck
		Exoc4				Ctse
		Tars2				Gas7
		Hnrnpdl				Cxcl14
		Ppm1g				Pdcd1
		Hmgn1				Tmem163
		Dhx15				Lox
		Mdm4				Dkk2
		Tyw1				Adcy3
		Hcfc1				Gas2l3
		Nde1				Rpl37-ps1
		Pds5a				Gm16379
		Fads1				Vat1
		Tmem37				Rpl26-ps4
		G3bp1				Ptchd1
		Ankrd49				Tmem90a
		Endod1				Fabp3
		Psmc6				Chst2
		Cd164				Il18bp
		Puf60				Bambi
		Kcnk13				Sh3pxd2b
		Sf3a1				Gm13196
		Eif1ad				Ifi44
		Brd8				Bhlhe40
		Smc1a				Cd5
		Nsd3				Rpl21-ps9
		Hipk2				Hmgn3
		Hpf1				Kif1a
		Cops3				Plekhh2
		Eif3a				Actr3b
		Acadl				Gm2574
		Cnih1				Gm6166
		Phgdh				Inf2
		Cyp2r1				Gm13864
		Syngr2				AI607873
		Hprt				Cd300lb
		Slco4a1				Gm7670
		Thrap3				Gm14328
		Stim1				Gm8618
		Nupl1				Apoc1
		Tmem109				Gm13047
		Dleu2				Zfp618
		Tubb4b				Pdgfrl
		Pnpt1				Gm15796
		Mgat2				Maff
		Srprb				Aqp6
		Atic				Gm11953
		Sf3a3				Gla
		Snrpa1				Colec12
		Eed				Il3ra
		Setx				Tox2
		Zfp410				Ldlrad3
		Ormdl1				Cd200r4
		Magt1				Gm13570
		Gnl2				Ankrd55
		Srsf2				Gpr137c
		Gtf2a2				Ecm1
		Abce1				Tcap
		Prpf3				Atp6v0d2
		Zfp930				Gm9097
		Commd7				Niacr1
		Caprin1				4930556M19Rik
		Cops2				Matn4
		Etf1				Sorbs3
		Ybx1				Samd4
		2007-09-01				Gm7860
		Kcnq1ot1				Dpys
		Ncln				Fabp3-ps1
		Dpy19l1				Slc25a47
		Apmap				Gm6316
		Mta2
		Stip1
		Ssr1
		Pck2
		Ldah
		Ap3b1
		Champ1
		Rpn2
		Smarcad1
		Qrich1
		Psmd12
		Acsl1
		Mcts1
		Bub3
		Paics
		Usp15
		Clcc1
		Cryl1
		Acsl5
		Lman2l
		Rnf4
		Acer3
		Sptlc1
		Trim35
		Ap2m1
		Ms4a6b
		Rbbp5
		Orc4
		Gm26740
		Fam208a
		Elmo2
		Snrpb
		Zfp207
		Kif24
		Ipo4
		Rinl
		Fam120b
		Srsf6
		Dag1
		Mir99ahg
		Mydgf
		Atp6ap2
		Armc8
		Top2b
		Ipo11
		BC035044
		Sfswap
		Arl6ip1
		Naa16
		Atg3
		Pdxdc1
		Atp8a1
		Cct8
		Tia1
		Rtcb
		Tmem63a
		Naglu
		Tank
		Med22
		Prkdc
		Sucla2
		Naalad2
		Ubr1
		Vbp1
		Psmd14
		Gm10800
		Xist

## Sheet: Table S4
Table S4. Normcounts and differential gene expression in LPS experiment
ensembl	symbol	WT_LPS	WT_LPS	KO_PBS	KO_LPS	WT_PBS	WT_PBS	WT_LPS	KO_PBS	KO_PBS	KO_LPS	WT_PBS	WT_LPS	KO_PBS	KO_LPS	KO_LPS	KO_LPS_vs_PBS_lfc	KO_LPS_vs_PBS_padj	LPS_KO_vs_WT_lfc	LPS_KO_vs_WT_padj	PBS_KO_vs_WT_lfc	PBS_KO_vs_WT_padj	WT_LPS_vs_PBS_lfc	WT_LPS_vs_PBS_padj
ENSMUSG00000000028	Cdc45	19.0341	9.08232	155.299	26.5913	11.0807	0	5.8586	15.8805	0	38.4684	27.8905	11.0527	29.3421	26.1366	26.1651	NA	NA	NA	NA	NA	NA	NA	NA
ENSMUSG00000000049	Apoh	10.0179	14.1281	34.2326	6.93687	7.67127	14.1266	0	15.8805	34.4308	11.5405	1.74316	0	26.963	30.0087	1.93816	NA	NA	NA	NA	NA	NA	NA	NA
ENSMUSG00000000056	Narf	252.452	279.534	417.471	172.266	1241.89	765.663	219.112	687.4	542.792	181.763	1109.52	278.327	1007.94	214.901	245.177	-1.70542	2.04e-08	NA	NA	NA	NA	-2.01307	4.9e-10
ENSMUSG00000000058	Cav2	59.1059	61.558	7.51448	75.1495	112.512	185.53	77.3336	85.0743	44.5575	57.7026	188.261	90.4312	205.395	69.6977	84.3098	NA	NA	NA	NA	NA	NA	NA	NA
ENSMUSG00000000078	Klf6	4611.26	4349.42	4522.88	4388.73	3698.41	2659.57	5256.34	3406.37	5314.5	5725.06	5199.84	5510.28	3639.21	4936.92	5798.96	NA	NA	NA	NA	NA	NA	NA	NA
ENSMUSG00000000085	Scmh1	164.294	171.555	73.4749	182.671	254.004	193.064	138.263	142.925	266.332	114.444	139.453	172.824	162.571	116.163	146.331	NA	NA	NA	NA	NA	NA	NA	NA
ENSMUSG00000000088	Cox5a	606.086	727.595	910.087	721.435	655.468	755.304	774.508	758.862	768.617	867.463	785.292	665.172	775.583	810.236	937.098	NA	NA	NA	NA	NA	NA	NA	NA
ENSMUSG00000000127	Fer	215.386	338.064	702.186	373.435	342.65	120.547	391.355	441.252	371.65	452.966	442.762	353.687	442.51	406.57	400.229	NA	NA	NA	NA	NA	NA	NA	NA
ENSMUSG00000000131	Xpo6	288.517	315.863	282.21	272.85	237.809	409.672	270.668	482.087	265.32	226.964	169.958	251.198	298.972	298.151	253.898	NA	NA	NA	NA	NA	NA	NA	NA
ENSMUSG00000000134	Tfe3	3706.64	3068.82	1301.67	2837.18	2426.68	2120.88	3210.52	1609.61	1268.88	2244.63	869.835	2885.76	1333.88	2276.79	1360.59	NA	NA	NA	NA	NA	NA	NA	NA
ENSMUSG00000000142	Axin2	0	2.01829	37.5724	3.46844	0	0	0	0	0	0	0	20.0958	0	0	0	NA	NA	NA	NA	NA	NA	NA	NA
ENSMUSG00000000148	Brat1	412.739	454.116	261.337	307.535	784.174	895.628	261.294	368.655	139.749	179.84	73.2126	326.557	341.003	235.23	48.4539	NA	NA	NA	NA	NA	NA	NA	NA
ENSMUSG00000000149	Gna12	684.226	686.22	2406.3	478.644	1225.7	813.694	700.689	2131.39	713.933	574.141	689.418	776.704	869.16	512.084	449.652	-1.60313	4.83e-05	NA	NA	NA	NA	NA	NA
ENSMUSG00000000154	Slc22a18	11.0197	10.0915	14.194	1.15615	13.6378	0	1.17172	4.53729	0	13.4639	1.74316	9.04312	0.793029	1.93605	2.90723	NA	NA	NA	NA	NA	NA	NA	NA
ENSMUSG00000000167	Pih1d2	7.01256	5.04573	0	2.31229	2.55709	0	3.51516	4.53729	20.2534	6.73197	1.74316	11.0527	6.34423	10.6483	6.78355	NA	NA	NA	NA	NA	NA	NA	NA
ENSMUSG00000000168	Dlat	567.016	340.083	155.299	551.481	522.499	225.084	336.284	214.387	193.42	463.544	356.476	445.123	412.375	360.105	313.012	NA	NA	NA	NA	NA	NA	NA	NA
ENSMUSG00000000171	Sdhd	1282.3	1598.49	1755.05	1337.66	1420.04	1561.46	1380.29	1243.22	1666.86	1539.7	1988.94	1460.97	1269.64	1384.27	1589.29	NA	NA	NA	NA	NA	NA	NA	NA
ENSMUSG00000000184	Ccnd2	421.755	145.317	72.6399	376.903	17.8996	0	123.031	2.26865	47.5955	438.54	46.1937	180.862	30.1351	208.125	193.816	2.99313	0.0126681	NA	NA	NA	NA	3.34783	0.0122
ENSMUSG00000000194	Gpr107	1210.17	925.388	973.542	1050.94	1088.47	1318.48	993.619	815.579	829.378	889.582	726.896	1088.19	967.496	879.933	828.562	NA	NA	NA	NA	NA	NA	NA	NA
ENSMUSG00000000197	Nalcn	2.00359	7.06403	0	9.24916	0	1.88355	10.5455	0	0	1.92342	3.48631	1.00479	3.96515	5.80814	2.90723	NA	NA	NA	NA	NA	NA	NA	NA
ENSMUSG00000000202	Btbd17	0	2.01829	27.5531	0	4.26182	6.59242	0	0	0	0.96171	2.61474	0	0.793029	5.80814	0	NA	NA	NA	NA	NA	NA	NA	NA
ENSMUSG00000000214	Th	0	0	0	0	0	0	0	0	0	9.6171	0	1.00479	0	2.90407	0	NA	NA	NA	NA	NA	NA	NA	NA
ENSMUSG00000000223	Drp2	0	0	3.33977	0	6.81891	0	0	0	0	18.2725	0	7.03354	26.963	0	0	NA	NA	NA	NA	NA	NA	NA	NA
ENSMUSG00000000244	Tspan32	197.354	219.994	285.55	206.95	294.918	440.751	140.607	184.895	407.094	211.576	473.267	183.877	338.623	242.974	268.435	NA	NA	NA	NA	NA	NA	-1.11832	0.00153702
ENSMUSG00000000247	Lhx2	1.00179	1.00915	0	0	0	0	0	2.26865	0	5.77026	1.74316	0	0	5.80814	0.969078	NA	NA	NA	NA	NA	NA	NA	NA
ENSMUSG00000000253	Gmpr	500.897	529.802	1681.57	482.113	998.118	991.689	632.729	778.146	1019.76	519.324	933.46	484.309	796.201	518.861	455.467	-1.11417	5.45e-05	NA	NA	NA	NA	NA	NA
ENSMUSG00000000263	Glra1	9.01615	0	0	3.46844	0.852363	0	0	1.13432	0	2.88513	1.74316	5.02396	3.17212	1.93605	3.87631	NA	NA	NA	NA	NA	NA	NA	NA
ENSMUSG00000000266	Mid2	0	0	0	0	0	0	0	0	7.0887	0	0	1.00479	0	5.80814	0	NA	NA	NA	NA	NA	NA	NA	NA
ENSMUSG00000000275	Trim25	365.655	358.247	283.045	507.548	168.768	440.751	449.941	252.954	93.1657	392.378	152.526	482.3	174.466	316.544	442.869	1.04556	0.0283599	NA	NA	NA	NA	NA	NA
ENSMUSG00000000276	Dgke	51.0915	48.4391	70.9701	40.4651	37.504	1.88355	28.1213	22.6865	0	30.7747	68.8547	53.2539	84.8541	51.3052	21.3197	NA	NA	NA	NA	NA	NA	NA	NA
ENSMUSG00000000278	Scpep1	2461.41	2575.34	558.576	2677.63	2431.79	1767.71	2320.01	1582.38	2509.4	2779.34	2559.83	2308.01	2265.68	2869.22	2994.45	NA	NA	NA	NA	NA	NA	NA	NA
ENSMUSG00000000282	Mnt	37.0664	59.5397	217.92	43.9335	75.8603	219.434	84.3639	179.223	59.7476	27.8896	29.6337	76.3641	64.2354	54.2093	43.6085	-1.61904	0.0234184	NA	NA	NA	NA	NA	NA
ENSMUSG00000000290	Itgb2	13660.5	14094.8	5362	12894.5	12089.1	7759.28	11637.5	5415.26	11550.5	11840.6	10017.9	12040.4	10962.8	12235.8	11792.7	NA	NA	NA	NA	NA	NA	NA	NA
ENSMUSG00000000295	Hddc2	78.14	62.5671	111.882	89.0232	62.2225	53.6812	118.344	142.925	136.711	60.5877	114.177	51.2444	126.885	90.0262	93.0315	NA	NA	NA	NA	NA	NA	NA	NA
ENSMUSG00000000296	Tpd52l1	1.00179	0	0	0	0	0	2.34344	0	0	2.88513	3.48631	1.00479	0	0.968023	0.969078	NA	NA	NA	NA	NA	NA	NA	NA
ENSMUSG00000000301	Pemt	4.00718	6.05488	0	3.46844	8.52363	0	9.37377	12.4776	0	0	12.2021	6.02875	3.96515	0.968023	4.84539	NA	NA	NA	NA	NA	NA	NA	NA
ENSMUSG00000000305	Cdh4	2.00359	5.04573	0	0	1.70473	0	10.5455	0	0	0	0	0	2.37909	0.968023	0	NA	NA	NA	NA	NA	NA	NA	NA
ENSMUSG00000000308	Ckmt1	3.00538	9.08232	7.51448	2.31229	4.26182	0	1.17172	2.26865	0	42.3153	8.71578	15.0719	37.2724	24.2006	8.7217	NA	NA	NA	NA	NA	NA	NA	NA
ENSMUSG00000000317	Bcl6b	66.1184	32.2927	78.4845	24.2791	91.2029	0	30.4647	149.731	14.1774	42.3153	66.24	38.1821	80.096	40.657	31.0105	NA	NA	NA	NA	NA	NA	NA	NA
ENSMUSG00000000318	Clec10a	1.00179	6.05488	0	3.46844	17.0473	0.941775	0	0	2.02534	1.92342	8.71578	1.00479	7.13726	0.968023	10.6599	NA	NA	NA	NA	NA	NA	NA	NA
ENSMUSG00000000320	Alox12	7.01256	5.04573	0	1.15615	5.11418	56.5065	2.34344	0	0	0	0.871578	1.00479	16.6536	1.93605	5.81447	NA	NA	NA	NA	NA	NA	NA	NA
ENSMUSG00000000325	Arvcf	4.00718	4.03659	0	0	4.26182	6.59242	1.17172	0	0	3.84684	0	0	0	0.968023	0.969078	NA	NA	NA	NA	NA	NA	NA	NA
ENSMUSG00000000339	Rtca	249.447	176.601	103.533	276.319	272.756	258.988	178.102	176.954	429.373	199.074	211.794	190.91	176.052	266.206	206.414	NA	NA	NA	NA	NA	NA	NA	NA
ENSMUSG00000000340	Dbt	221.397	356.229	460.888	284.412	248.038	481.247	285.9	102.089	247.092	226.964	251.015	181.867	297.386	233.294	260.682	NA	NA	NA	NA	NA	NA	NA	NA
ENSMUSG00000000346	Dazap2	5728.26	7699.79	2810.41	7005.09	7313.28	5151.51	8057.93	3914.55	8536.82	7043.57	10363.9	7024.5	7326	7478.95	9530.88	NA	NA	NA	NA	NA	NA	NA	NA
ENSMUSG00000000355	Mcts1	194.348	320.909	534.363	305.222	417.658	432.275	428.85	536.535	352.41	393.339	540.379	341.629	456.785	381.401	321.734	NA	NA	NA	NA	NA	NA	NA	NA
ENSMUSG00000000365	Rnf17	31.0556	63.5763	104.368	135.269	38.3564	59.3318	42.182	6.80594	19.2407	32.6981	38.3494	51.2444	62.6493	55.1773	51.3611	NA	NA	NA	NA	NA	NA	NA	NA
ENSMUSG00000000374	Trappc10	364.653	379.439	260.502	334.126	217.353	223.201	312.849	163.343	194.433	384.684	174.316	473.257	231.565	389.145	219.012	NA	NA	NA	NA	NA	NA	NA	NA
ENSMUSG00000000378	Ccm2	323.58	360.265	338.151	265.913	549.774	568.832	258.95	721.43	672.414	405.842	568.269	205.982	637.596	341.712	242.27	NA	NA	NA	NA	NA	NA	NA	NA
ENSMUSG00000000384	Tbrg4	464.833	399.622	103.533	477.488	151.721	109.246	325.738	97.5518	15.1901	327.943	86.2863	335.6	114.989	304.927	232.579	2.01623	4.92e-05	NA	NA	NA	NA	1.72037	0.00242902
ENSMUSG00000000385	Tmprss2	0	2.01829	0	0	0.852363	0	0	0	0	2.88513	0	0	0	0	0.969078	NA	NA	NA	NA	NA	NA	NA	NA
ENSMUSG00000000386	Mx1	149.267	107.979	63.4556	166.485	29.8327	85.7015	97.2528	49.9102	0	293.322	44.4505	108.517	22.2048	98.7384	129.856	2.34371	0.00413933	NA	NA	NA	NA	NA	NA
ENSMUSG00000000392	Fap	0	1.00915	0	1.15615	0	0	0	17.0149	0	0	2.61474	0	3.17212	0	1.93816	NA	NA	NA	NA	NA	NA	NA	NA
ENSMUSG00000000399	Ndufa9	1701.05	1770.04	2315.29	1566.58	1939.98	1733.81	1884.13	2293.6	2296.74	1833.98	2300.1	1617.71	2042.84	1818.92	2212.41	NA	NA	NA	NA	NA	NA	NA	NA
ENSMUSG00000000409	Lck	64.1149	26.2378	0	16.186	1.70473	61.2154	48.0406	0	0	25.9662	9.58736	44.2108	16.6536	18.3924	49.423	NA	NA	NA	NA	NA	NA	NA	NA
ENSMUSG00000000416	Cttnbp2	25.0449	26.2378	30.0579	5.78073	11.9331	88.5268	11.7172	1.13432	50.6335	12.5022	5.22947	12.0575	17.4466	19.3605	15.5052	NA	NA	NA	NA	NA	NA	NA	NA
ENSMUSG00000000420	Galnt1	314.563	442.006	547.722	462.458	369.926	422.857	574.143	873.429	668.363	477.008	490.699	429.046	511.504	453.035	502.951	NA	NA	NA	NA	NA	NA	NA	NA
ENSMUSG00000000439	Mkrn2	535.96	574.205	550.227	571.136	798.665	651.708	346.829	486.625	700.768	722.244	546.48	562.683	637.596	534.349	390.538	NA	NA	NA	NA	NA	NA	NA	NA
ENSMUSG00000000440	Pparg	16.0287	0	104.368	0	0	0	0	0	0	0	0	0	0	0	0	NA	NA	NA	NA	NA	NA	NA	NA
ENSMUSG00000000441	Raf1	864.549	825.482	829.097	867.109	945.271	1099.05	308.163	555.819	525.576	1089.62	654.555	647.086	946.877	784.099	416.704	NA	NA	NA	NA	NA	NA	NA	NA
ENSMUSG00000000486	Septin1	4.00718	5.04573	20.8735	4.62458	18.752	22.6026	8.20205	6.80594	0	3.84684	19.1747	3.01437	11.1024	8.71221	6.78355	NA	NA	NA	NA	NA	NA	NA	NA
ENSMUSG00000000489	Pdgfb	1271.28	1382.53	1566.35	1580.45	413.396	246.745	1748.21	1707.16	363.549	1561.82	384.366	1367.52	431.408	1366.85	1212.32	NA	NA	NA	NA	1.54616	0.0313584	2.05033	6.82e-05
ENSMUSG00000000530	Acvrl1	670.201	539.894	670.458	552.638	545.513	320.203	592.891	317.611	697.73	536.634	299.823	491.343	495.643	604.047	514.58	NA	NA	NA	NA	NA	NA	NA	NA
ENSMUSG00000000531	Grasp	0	2.01829	10.0193	0	0	0	0	0	0	0	6.97263	0	0	0	0	NA	NA	NA	NA	NA	NA	NA	NA
ENSMUSG00000000532	Acvr1b	558	294.671	171.998	317.94	196.044	351.282	298.789	128.179	83.039	173.108	37.4779	344.643	83.2681	212.965	146.331	NA	NA	NA	NA	NA	NA	NA	NA
ENSMUSG00000000538	Tom1l2	23.0413	90.8232	0.834942	40.4651	98.0218	249.57	66.7881	112.298	10.1267	48.0855	40.0926	85.4073	131.643	37.7529	47.4848	NA	NA	NA	NA	NA	NA	NA	NA
ENSMUSG00000000544	Gpa33	0	5.04573	0	0	0.852363	0	0	0	0	0	3.48631	0	0	0	0	NA	NA	NA	NA	NA	NA	NA	NA
ENSMUSG00000000552	Zfp385a	448.804	297.698	205.396	432.398	751.785	610.27	353.86	341.431	210.636	286.59	312.897	443.113	354.484	241.038	183.156	NA	NA	NA	NA	NA	NA	NA	NA
ENSMUSG00000000555	Itga5	6762.11	3531.01	210.405	4189.87	250.595	487.839	3406.19	198.507	26.3294	2559.11	49.68	3345.96	119.747	1784.07	1016.56	4.10477	1.47e-10	NA	NA	NA	NA	4.02013	1e-08
ENSMUSG00000000560	Gabra2	9.01615	2.01829	25.0483	2.31229	2.55709	0	19.9193	0	3.03801	1.92342	3.48631	2.00958	0.793029	2.90407	7.75262	NA	NA	NA	NA	NA	NA	NA	NA
ENSMUSG00000000561	Wdr77	394.707	420.814	124.406	487.893	355.436	314.553	358.547	173.551	169.116	373.144	380.008	429.046	306.902	328.16	409.92	1.04414	0.000753392	NA	NA	NA	NA	NA	NA
ENSMUSG00000000562	Adora3	3781.77	3815.58	1952.09	4378.32	2377.24	1876.02	4103.37	2388.89	2518.51	4412.33	3013.05	3931.75	1951.64	3551.68	3739.67	NA	NA	NA	NA	NA	NA	NA	NA
ENSMUSG00000000563	Atp5pb	1269.27	1350.24	1312.53	1429	1378.27	1208.3	1552.53	1057.19	1039	1744.54	1656	1563.46	1199.85	1464.62	1669.72	NA	NA	NA	NA	NA	NA	NA	NA
ENSMUSG00000000567	Sox9	0	5.04573	0.834942	1.15615	0.852363	16.9519	0	9.07459	0	19.2342	0.871578	1.00479	16.6536	3.87209	5.81447	NA	NA	NA	NA	NA	NA	NA	NA
ENSMUSG00000000568	Hnrnpd	137.246	221.003	657.099	258.977	167.916	154.451	232.001	519.52	94.1784	196.189	147.297	257.227	205.395	199.413	213.197	NA	NA	NA	NA	NA	NA	NA	NA
ENSMUSG00000000579	Dynlt1c	49.0879	47.4299	61.7857	56.6511	130.412	140.324	17.5758	165.611	101.267	30.7747	97.6168	41.1964	102.301	30.9767	56.2065	-1.30293	0.00874202	NA	NA	NA	NA	-1.6559	0.00175384
ENSMUSG00000000581	C1d	833.493	1105.02	1330.06	1120.31	781.617	679.02	1352.17	826.922	661.274	1356.97	1447.69	1187.66	1057.11	1102.58	1253.99	NA	NA	NA	NA	NA	NA	NA	NA
ENSMUSG00000000594	Gm2a	4451.97	5205.18	2473.93	5327.52	5089.46	4491.32	5434.44	3552.7	4681.58	5041.29	5241.67	4764.72	4708.21	5211.84	5421.02	NA	NA	NA	NA	NA	NA	NA	NA
ENSMUSG00000000600	Krit1	673.206	705.394	732.244	737.621	753.489	328.679	670.224	750.922	1196.98	821.301	837.587	835.986	720.864	756.026	846.974	NA	NA	NA	NA	NA	NA	NA	NA
ENSMUSG00000000605	Clcn4	4328.75	4220.25	2335.33	4154.03	3391.55	1904.27	4460.74	2401.36	3849.16	4274.8	4025.82	3907.63	3103.92	4127.65	4555.64	NA	NA	NA	NA	NA	NA	NA	NA
ENSMUSG00000000627	Sema4f	0	1.00915	24.2133	0	0	0	2.34344	0	0	1.92342	0	0	4.75818	2.90407	0	NA	NA	NA	NA	NA	NA	NA	NA
ENSMUSG00000000628	Hk2	3362.02	2684.33	3503.42	3001.35	2532.37	1179.1	2924.62	3790.91	2647.12	3221.73	2981.67	2965.14	2440.94	2388.11	3471.24	NA	NA	NA	NA	NA	NA	NA	NA
ENSMUSG00000000631	Myo18a	290.52	227.058	501.8	235.854	233.548	376.71	322.223	1023.16	174.179	206.768	142.939	272.298	293.421	211.997	168.62	-1.27462	0.0190549	NA	NA	NA	NA	NA	NA
ENSMUSG00000000632	Sez6	5.00897	4.03659	0	1.15615	9.376	0	3.51516	0	0	56.7409	6.97263	0	15.8606	11.6163	3.87631	NA	NA	NA	NA	NA	NA	NA	NA
ENSMUSG00000000673	Haao	68.122	53.4848	166.153	60.1196	64.7796	76.2838	65.6164	90.7459	100.254	55.7792	79.3136	64.3066	87.2332	57.1134	49.423	-1.00236	0.00386127	NA	NA	NA	NA	NA	NA
ENSMUSG00000000682	Cd52	2139.83	1850.78	2167.51	3000.2	1042.44	926.707	2426.63	2025.9	1261.79	2738.95	1399.75	1894.03	1153.86	3025.07	3098.14	NA	NA	NA	NA	NA	NA	NA	NA
ENSMUSG00000000686	Abhd15	1294.32	1541.98	881.699	1078.68	2662.78	6343.8	1488.09	1388.41	1850.15	446.234	1126.95	1029.91	1659.81	998.032	654.128	NA	NA	NA	NA	NA	NA	-1.33538	0.022632
ENSMUSG00000000693	Loxl3	450.808	361.275	670.458	505.236	750.932	681.845	516.729	817.847	709.882	359.68	522.947	387.849	618.563	441.419	296.538	NA	NA	NA	NA	NA	NA	NA	NA
ENSMUSG00000000708	Kat2b	72.1292	73.6677	14.194	72.8372	132.969	61.2154	78.5053	146.328	148.863	88.4773	148.168	89.4264	149.089	122.939	106.599	NA	NA	NA	NA	NA	NA	NA	NA
ENSMUSG00000000711	Rab5b	749.342	673.101	257.997	587.322	981.923	934.241	515.557	361.849	411.144	403.918	312.897	666.177	400.48	570.166	184.125	NA	NA	NA	NA	NA	NA	NA	NA
ENSMUSG00000000732	Icosl	6077.89	5384.81	475.082	5796.91	2046.52	1685.78	4022.52	1052.65	1822.81	4110.35	1032.82	4799.89	1547.2	4045.37	3180.51	1.80664	4.91e-06	NA	NA	NA	NA	1.67482	0.000156567
ENSMUSG00000000738	Spg7	90.1615	123.116	293.9	123.708	134.673	174.228	107.798	365.252	193.42	94.2476	169.958	97.4648	179.225	166.5	98.846	-1.09272	0.00175584	NA	NA	NA	NA	NA	NA
ENSMUSG00000000740	Rpl13	215.386	243.204	278.871	194.232	108.25	183.646	201.536	212.118	108.356	226.002	95.002	217.035	119.747	224.581	227.733	NA	NA	NA	NA	NA	NA	NA	NA
ENSMUSG00000000743	Chmp1a	1034.85	1103	784.845	1089.09	1572.61	1781.84	1203.36	678.325	983.304	1009.8	1019.75	902.303	1266.47	1009.65	953.573	NA	NA	NA	NA	NA	NA	NA	NA
ENSMUSG00000000751	Rpa1	422.757	389.531	104.368	437.023	593.245	743.06	424.163	441.252	289.624	433.731	568.269	433.065	596.358	389.145	311.074	NA	NA	NA	NA	NA	NA	NA	NA
ENSMUSG00000000753	Serpinf1	821.472	645.854	1583.88	935.322	808.893	1333.55	819.033	1035.64	1486.6	996.332	1024.1	689.287	1269.64	995.128	1160.96	NA	NA	NA	NA	NA	NA	NA	NA
ENSMUSG00000000759	Tubgcp3	480.861	421.823	190.367	349.156	398.054	853.248	500.325	239.342	402.03	343.331	339.044	397.897	395.722	322.352	285.878	NA	NA	NA	NA	NA	NA	NA	NA
ENSMUSG00000000766	Oprm1	6.01077	0	15.029	10.4053	8.52363	51.7976	3.51516	5.67162	0	1.92342	11.3305	4.01917	7.93029	2.90407	7.75262	NA	NA	NA	NA	NA	NA	NA	NA
ENSMUSG00000000776	Polr3d	643.152	481.363	182.017	378.06	121.888	101.712	458.143	256.357	78.9883	433.731	101.975	444.118	84.0611	507.244	408.951	1.52606	7.19e-05	NA	NA	NA	NA	2.22293	2.81e-08
ENSMUSG00000000787	Ddx3x	2085.74	2093.98	2378.75	2024.41	1032.21	681.845	3140.21	3292.94	1719.52	2098.45	1462.51	2504.94	1109.45	1640.8	2103.87	NA	NA	NA	NA	NA	NA	1.21374	0.00357793
ENSMUSG00000000792	Slc5a5	23.0413	17.1555	0	19.6545	22.1615	57.4483	5.8586	0	0	10.5788	9.58736	4.01917	39.6515	14.5204	5.81447	NA	NA	NA	NA	NA	NA	NA	NA
ENSMUSG00000000804	Usp32	139.249	148.345	61.7857	158.392	141.492	216.608	135.92	307.402	93.1657	128.869	150.783	79.3785	169.708	79.3779	102.722	NA	NA	NA	NA	NA	NA	NA	NA
ENSMUSG00000000805	Car4	3.00538	3.02744	0	1.15615	2.55709	0	0	0	0	3.84684	0	11.0527	17.4466	1.93605	6.78355	NA	NA	NA	NA	NA	NA	NA	NA
ENSMUSG00000000811	Txnrd3	16.0287	25.2287	0	21.9668	22.1615	5.65065	48.0406	30.6267	0	19.2342	22.661	20.0958	45.2027	45.4971	14.5362	NA	NA	NA	NA	NA	NA	NA	NA
ENSMUSG00000000823	Zfp512b	79.1418	200.82	298.074	188.452	208.829	36.7292	164.041	330.088	132.66	124.061	251.015	114.546	291.042	159.724	151.176	NA	NA	NA	NA	NA	NA	NA	NA
ENSMUSG00000000826	Dnajc5	1506.7	1055.57	1230.7	1087.93	1072.27	1306.24	1005.34	1523.4	606.59	1148.28	829.743	1367.52	837.439	1015.46	985.552	NA	NA	NA	NA	NA	NA	NA	NA
ENSMUSG00000000827	Tpd52l2	1368.45	1378.49	958.513	1482.18	1223.14	1339.2	1666.19	972.115	884.062	1421.41	1404.11	1425.8	1158.62	1257.46	1551.49	NA	NA	NA	NA	NA	NA	NA	NA
ENSMUSG00000000838	Fmr1	136.244	158.436	296.404	249.727	225.876	340.923	249.577	496.834	217.724	239.466	286.749	170.815	213.325	252.654	196.723	NA	NA	NA	NA	NA	NA	NA	NA
ENSMUSG00000000861	Bcl11a	13.0233	8.07318	30.0579	28.9036	17.8996	37.671	26.9496	24.9551	38.4815	20.1959	47.0652	27.1294	23.7909	13.5523	17.4434	NA	NA	NA	NA	NA	NA	NA	NA
ENSMUSG00000000869	Il4	2.00359	3.02744	2.50483	0	0	0	2.34344	1.13432	0	0.96171	2.61474	1.00479	0	0.968023	0	NA	NA	NA	NA	NA	NA	NA	NA
ENSMUSG00000000876	Pxmp4	216.388	261.369	20.0386	205.794	328.16	360.7	280.041	285.85	246.079	163.491	324.227	251.198	240.288	193.605	216.104	NA	NA	NA	NA	NA	NA	NA	NA
ENSMUSG00000000881	Dlg3	11.0197	10.0915	34.2326	32.3721	15.3425	34.8457	12.8889	100.955	31.3928	20.1959	8.71578	16.0767	20.6188	30.9767	32.9487	NA	NA	NA	NA	NA	NA	NA	NA
ENSMUSG00000000884	Gnb1l	89.1597	36.3293	186.192	57.8073	75.008	27.3115	49.2123	10.2089	77.9757	50.9706	56.6526	54.2587	58.6842	59.0494	66.8664	NA	NA	NA	NA	NA	NA	NA	NA
ENSMUSG00000000901	Mmp11	14.0251	17.1555	0.834942	26.5913	16.1949	121.489	29.293	15.8805	0	0	19.1747	13.0623	41.2375	18.3924	12.598	NA	NA	NA	NA	NA	NA	NA	NA
ENSMUSG00000000902	Smarcb1	651.166	779.061	319.783	771.149	877.934	875.851	582.345	634.087	786.845	685.699	801.852	776.704	816.027	772.483	779.139	NA	NA	NA	NA	NA	NA	NA	NA
ENSMUSG00000000915	Hip1r	273.49	281.552	429.995	220.824	240.367	538.695	199.193	412.894	153.926	152.912	59.2673	292.394	136.401	198.445	90.1243	NA	NA	NA	NA	NA	NA	NA	NA
ENSMUSG00000000916	Nsun5	561.005	498.519	230.444	558.418	433.001	571.657	546.022	440.118	484.057	595.299	267.575	536.559	395.722	524.669	584.354	NA	NA	NA	NA	NA	NA	NA	NA
ENSMUSG00000000934	Top1mt	102.183	77.7043	192.872	119.083	87.7934	64.0407	89.0508	48.7759	168.103	77.8985	61.0105	85.4073	130.057	92.9302	36.825	NA	NA	NA	NA	NA	NA	NA	NA
ENSMUSG00000000948	Gm38393	2.00359	7.06403	0	0	0	0	0	0	0	0	0	1.00479	0	5.80814	0	NA	NA	NA	NA	NA	NA	NA	NA
ENSMUSG00000000957	Mmp14	244.438	144.308	633.721	241.634	46.0276	53.6812	183.96	286.984	122.533	202.921	56.6526	194.93	91.1984	164.564	187.032	NA	NA	NA	NA	2.4446	0.00119698	1.88077	0.0025166
ENSMUSG00000000958	Slc7a7	3857.91	4105.21	1926.21	4540.18	3855.24	3285.85	3637.02	2117.78	3860.3	3742.98	3468.88	3117.87	2895.35	4410.31	4111.8	NA	NA	NA	NA	NA	NA	NA	NA
ENSMUSG00000000959	Oxa1l	778.394	829.519	923.446	929.541	913.734	857.957	872.932	943.757	1055.2	867.463	677.216	817.9	871.539	917.686	852.789	NA	NA	NA	NA	NA	NA	NA	NA
ENSMUSG00000000976	Heatr6	867.554	714.476	511.819	691.375	704.905	107.362	679.598	513.849	376.714	746.287	407.027	787.756	513.09	669.872	494.23	NA	NA	NA	NA	NA	NA	NA	NA
ENSMUSG00000000982	Ccl3	4350.79	3200	249.648	3261.49	129.559	210.958	3537.43	171.283	305.827	6038.58	235.326	2774.23	223.634	3543.93	3570.08	4.1097	5.28e-49	NA	NA	NA	NA	4.17477	7.9e-43
ENSMUSG00000001014	Icam4	1.00179	3.02744	0	6.93687	0	0	23.4344	10.2089	13.1647	8.65539	0	4.01917	1.58606	2.90407	5.81447	NA	NA	NA	NA	NA	NA	5.58138	0.0158036
ENSMUSG00000001016	Ilf2	864.549	884.013	213.745	683.282	551.479	502.908	690.144	401.551	510.386	644.346	621.435	800.819	560.672	707.625	699.674	NA	NA	NA	NA	NA	NA	NA	NA
ENSMUSG00000001017	Chtop	1565.8	1524.82	823.253	1509.93	1079.09	1447.51	1434.19	800.832	651.147	1550.28	1138.28	1775.47	1044.42	1432.67	1408.07	NA	NA	NA	NA	NA	NA	NA	NA
ENSMUSG00000001018	Snapin	1126.02	1766.01	599.488	1648.66	2117.27	1684.84	1592.37	1149.07	2453.7	1275.23	2744.6	1175.61	2117.39	1423.96	1809.27	NA	NA	NA	NA	NA	NA	NA	NA
ENSMUSG00000001023	S100a5	0	0	0	0	0	0	12.8889	0	0	8.65539	0	0	0	0	0	NA	NA	NA	NA	NA	NA	NA	NA
ENSMUSG00000001025	S100a6	3.00538	0	0	5.78073	0	0	1.17172	9.07459	0	4.80855	1.74316	1.00479	0	5.80814	1.93816	NA	NA	NA	NA	NA	NA	NA	NA
ENSMUSG00000001029	Icam2	17.0305	14.1281	0	19.6545	12.7855	5.65065	22.2627	18.1492	32.4055	36.545	22.661	20.0958	19.0327	26.1366	39.7322	NA	NA	NA	NA	NA	NA	NA	NA
ENSMUSG00000001034	Mapk7	200.359	139.262	136.93	159.548	262.528	1241.26	103.111	237.074	131.647	127.907	52.2947	199.953	225.22	116.163	31.9796	NA	NA	NA	NA	NA	NA	NA	NA
ENSMUSG00000001036	Epn2	101.181	164.491	379.064	98.2724	203.715	320.203	196.849	243.88	206.585	127.907	124.636	145.695	209.36	157.788	83.3407	-1.15236	0.00690954	NA	NA	NA	NA	NA	NA
ENSMUSG00000001039	B9d1	8.01436	2.01829	2.50483	10.4053	12.7855	0	8.20205	22.6865	17.2154	0.96171	13.9453	0	15.8606	1.93605	6.78355	NA	NA	NA	NA	NA	NA	NA	NA
ENSMUSG00000001052	Sec24b	547.982	246.232	149.455	406.963	271.052	188.355	392.527	417.431	478.993	426.999	272.804	322.538	276.767	368.817	282.971	NA	NA	NA	NA	NA	NA	NA	NA
ENSMUSG00000001053	N4bp3	33.0592	61.558	0	45.0897	9.376	0	43.3537	3.40297	0	27.8896	0.871578	44.2108	3.17212	18.3924	17.4434	4.06207	0.000188007	NA	NA	NA	NA	3.71874	0.000665063
ENSMUSG00000001054	Rmnd5b	564.01	516.683	325.627	516.797	803.779	1108.47	513.214	292.655	743.301	298.13	594.416	473.257	687.556	572.102	468.065	NA	NA	NA	NA	NA	NA	NA	NA
ENSMUSG00000001056	Nhp2	627.123	777.043	956.008	536.452	328.16	623.455	633.901	460.535	345.321	688.585	391.339	724.455	457.578	858.637	929.346	NA	NA	NA	NA	NA	NA	NA	NA
ENSMUSG00000001062	Vps9d1	290.52	165.5	108.542	183.827	323.898	782.615	152.324	544.475	253.168	145.218	89.7726	176.843	223.634	151.012	103.691	NA	NA	NA	NA	NA	NA	NA	NA
ENSMUSG00000001065	Zfp276	516.926	319.9	349.006	412.744	395.497	586.726	193.334	297.193	108.356	223.117	115.92	346.653	268.837	228.454	173.465	NA	NA	NA	NA	NA	NA	NA	NA
ENSMUSG00000001082	Mfsd10	723.296	523.747	329.802	493.674	467.948	626.28	372.607	370.924	444.563	442.387	230.097	466.223	502.781	470.459	338.208	NA	NA	NA	NA	NA	NA	NA	NA
ENSMUSG00000001089	Luzp1	550.987	435.951	618.692	554.95	221.615	141.266	455.799	399.282	270.383	734.747	230.097	588.808	296.593	576.942	448.683	NA	NA	NA	NA	NA	NA	1.36098	0.000206015
ENSMUSG00000001095	Slc13a2	0	1.00915	0	2.31229	0	0	4.68688	0	0	0	0.871578	6.02875	6.34423	0	0	NA	NA	NA	NA	NA	NA	NA	NA
ENSMUSG00000001098	Kctd10	861.543	569.159	36.7374	523.734	225.024	191.18	515.557	78.2683	233.927	606.839	52.2947	574.741	84.0611	433.674	268.435	2.08335	0.00030787	NA	NA	NA	NA	2.01302	0.00182482
ENSMUSG00000001100	Poldip2	427.766	262.378	622.032	398.87	496.928	1223.37	323.395	566.027	677.477	320.25	458.45	365.744	579.704	321.384	314.95	NA	NA	NA	NA	NA	NA	-1.07402	0.00684643
ENSMUSG00000001103	Sebox	0	2.01829	0	0	0.852363	0	0	0	0	0	1.74316	0	0	0	0	NA	NA	NA	NA	NA	NA	NA	NA
ENSMUSG00000001105	Ift20	360.646	315.863	1140.53	412.744	542.103	376.71	322.223	662.445	535.703	376.029	670.244	430.051	624.114	401.73	522.333	NA	NA	NA	NA	NA	NA	NA	NA
ENSMUSG00000001119	Col6a1	3.00538	3.02744	0	1.15615	0	0	3.51516	0	0	0	4.35789	0	0	0	0	NA	NA	NA	NA	NA	NA	NA	NA
ENSMUSG00000001120	Pcbp3	53.0951	15.1372	0	15.0299	5.11418	0	3.51516	0	0	2.88513	10.4589	2.00958	1.58606	4.84012	2.90723	NA	NA	NA	NA	NA	NA	NA	NA
ENSMUSG00000001123	Lgals9	4671.37	6580.65	3546.83	6134.51	5478.99	8071.95	5989.84	5213.35	5978.81	5604.85	4682.12	5180.7	5171.34	6599.02	6330.02	NA	NA	NA	NA	NA	NA	NA	NA
ENSMUSG00000001127	Araf	923.655	1127.22	217.92	971.162	1160.92	1461.63	1122.51	519.52	757.478	769.368	1073.78	872.159	952.428	908.006	1092.15	NA	NA	NA	NA	NA	NA	NA	NA
ENSMUSG00000001128	Cfp	93.1669	17.1555	106.038	46.2458	39.2087	142.208	18.7475	9.07459	46.5829	79.822	34.8631	11.0527	28.5491	30.0087	40.7013	NA	NA	NA	NA	NA	NA	NA	NA
ENSMUSG00000001131	Timp1	7.01256	1.00915	0	1.15615	0	0	2.34344	1.13432	0	14.4257	0	5.02396	0	4.84012	1.93816	NA	NA	NA	NA	NA	NA	NA	NA
ENSMUSG00000001134	Uxt	33.0592	25.2287	26.7181	40.4651	17.8996	17.8937	32.8082	30.6267	29.3675	25.9662	25.2758	29.1389	17.4466	28.0727	50.3921	NA	NA	NA	NA	NA	NA	NA	NA
ENSMUSG00000001138	Cnnm3	93.1669	89.8141	325.627	71.681	129.559	189.297	60.9295	78.2683	125.571	79.822	92.3873	100.479	46.7887	56.1454	49.423	NA	NA	NA	NA	NA	NA	NA	NA
ENSMUSG00000001143	Lman2l	1159.08	658.973	623.702	884.451	1227.4	1342.97	812.003	790.623	1015.71	853.999	682.446	741.536	794.615	720.209	597.921	NA	NA	NA	NA	NA	NA	NA	NA
ENSMUSG00000001150	Mcm3ap	217.389	121.098	116.057	102.897	189.225	248.629	107.798	200.775	67.849	58.6643	70.5978	99.4743	114.196	110.355	56.2065	NA	NA	NA	NA	NA	NA	NA	NA
ENSMUSG00000001151	Pcnt	442.793	249.259	965.193	279.787	470.505	495.374	321.052	366.386	174.179	298.13	218.766	471.247	376.689	357.201	249.053	NA	NA	NA	NA	NA	NA	NA	NA
ENSMUSG00000001156	Mxd1	188.337	171.555	438.344	100.585	320.489	283.474	169.9	257.491	530.64	177.916	212.665	171.819	206.188	116.163	131.795	-1.44274	5.45e-05	NA	NA	NA	NA	NA	NA
ENSMUSG00000001157	Gmcl1	41.0736	16.1464	141.105	52.0266	75.008	62.1571	82.0205	107.761	204.56	59.626	61.0105	37.1773	55.512	66.7936	55.2374	NA	NA	NA	NA	NA	NA	NA	NA
ENSMUSG00000001158	Snrnp27	532.955	568.15	766.477	512.172	611.145	420.973	615.154	660.176	499.247	735.708	1002.32	595.841	511.504	714.401	733.592	NA	NA	NA	NA	NA	NA	NA	NA
ENSMUSG00000001166	Oas1c	3.00538	9.08232	0	17.3422	5.96654	116.78	4.68688	31.7611	1.01267	2.88513	1.74316	3.01437	11.1024	12.5843	1.93816	NA	NA	NA	NA	NA	NA	NA	NA
ENSMUSG00000001173	Ocrl	22.0395	47.4299	0.834942	38.1528	75.008	0	83.1922	122.507	141.774	47.1238	87.1578	51.2444	63.4423	46.4651	33.9177	NA	NA	NA	NA	NA	NA	NA	NA
ENSMUSG00000001175	Calm1	4191.51	4079.98	8110.62	4971.43	3614.02	2898.78	4985.67	5394.84	5123.1	6388.64	6162.93	5450.99	4813.69	5259.27	6532.55	NA	NA	NA	NA	NA	NA	NA	NA
ENSMUSG00000001211	Agpat3	533.956	640.808	440.849	349.156	491.814	1237.49	383.153	662.445	171.141	330.828	286.749	467.228	367.173	489.82	392.477	NA	NA	NA	NA	NA	NA	NA	NA
ENSMUSG00000001227	Sema6b	133.239	161.464	1.66988	178.046	1.70473	0	187.475	5.67162	0	102.903	1.74316	165.791	8.72332	113.259	96.9078	4.9036	4.65e-19	NA	NA	NA	NA	7.10367	2.15e-15
ENSMUSG00000001228	Uhrf1	74.1328	39.3567	12.5241	95.9601	0	13.1848	38.6668	5.67162	0	50.0089	3.48631	29.1389	20.6188	31.9448	5.81447	NA	NA	NA	NA	NA	NA	3.03848	0.0287468
ENSMUSG00000001229	Dpp9	260.467	116.052	161.979	166.485	184.963	116.78	169.9	289.252	40.5068	103.865	61.8821	169.81	97.5426	98.7384	140.516	NA	NA	NA	NA	NA	NA	NA	NA
ENSMUSG00000001240	Ramp2	22.0395	6.05488	25.8832	2.31229	20.4567	48.9723	11.7172	52.1789	0	7.69368	20.9179	9.04312	18.2397	12.5843	7.75262	NA	NA	NA	NA	NA	NA	NA	NA
ENSMUSG00000001247	Lsr	6.01077	5.04573	0	4.62458	3.40945	0	2.34344	11.3432	0	3.84684	9.58736	8.03833	4.75818	2.90407	0	NA	NA	NA	NA	NA	NA	NA	NA
ENSMUSG00000001248	Gramd1a	5006.97	4074.94	894.223	4518.22	792.698	1270.45	3340.58	1681.07	768.617	3750.67	457.579	4184.96	620.942	3229.33	2142.63	1.78311	8.1e-06	NA	NA	NA	NA	2.30508	4.46e-08
ENSMUSG00000001249	Hpn	1034.85	1054.56	21.7085	1353.85	113.364	18.8355	898.71	75.9997	254.18	1274.27	122.893	1111.3	165.743	1096.77	965.202	3.17994	1.22e-07	NA	NA	NA	NA	3.59011	3.32e-08
ENSMUSG00000001260	Gabrg1	0	0	0	2.31229	0	0	0	0	0	0	0	2.00958	0	0	3.87631	NA	NA	NA	NA	NA	NA	NA	NA
ENSMUSG00000001270	Ckb	5355.59	4688.5	9240.3	4300.86	6386.76	8722.72	4816.94	6411.2	6105.39	4768.16	4662.07	4562.76	6335.51	4307.7	4407.37	NA	NA	NA	NA	NA	NA	NA	NA
ENSMUSG00000001280	Sp1	381.684	373.384	102.698	454.365	289.804	290.067	465.173	862.086	413.17	500.089	451.478	444.118	416.34	336.872	395.384	NA	NA	NA	NA	NA	NA	NA	NA
ENSMUSG00000001281	Itgb7	122.219	71.6494	0	35.8405	0	0	30.4647	5.67162	44.5575	140.41	6.97263	72.345	14.2745	68.7297	35.8559	NA	NA	NA	NA	NA	NA	4.98827	0.000226004
ENSMUSG00000001285	Myg1	327.587	391.549	773.991	339.907	454.31	396.487	412.446	336.894	366.587	395.263	637.124	424.022	459.957	409.474	485.508	NA	NA	NA	NA	NA	NA	NA	NA
ENSMUSG00000001288	Rarg	4.00718	4.03659	0	3.46844	1.70473	46.147	0	17.0149	0	0	1.74316	1.00479	17.4466	7.74419	0.969078	NA	NA	NA	NA	NA	NA	NA	NA
ENSMUSG00000001289	Pfdn5	979.755	962.726	2337.84	939.946	743.261	1100.93	1186.95	1075.34	1202.04	1164.63	1097.32	1187.66	804.132	1218.74	1387.72	NA	NA	NA	NA	NA	NA	NA	NA
ENSMUSG00000001300	Efnb2	24.0431	18.1646	3.33977	6.93687	4.26182	8.47597	14.0607	1.13432	0	29.813	20.0463	19.091	3.96515	17.4244	18.4125	3.04172	0.0021603	NA	NA	NA	NA	NA	NA
ENSMUSG00000001305	Rrp15	481.863	397.604	7.51448	424.305	184.963	245.803	355.031	225.73	372.663	442.387	245.785	406.941	358.449	423.994	478.725	NA	NA	NA	NA	NA	NA	NA	NA
ENSMUSG00000001313	Rnd2	5.00897	0	0	5.78073	6.81891	2.82532	0	0	14.1774	5.77026	0.871578	0	14.2745	1.93605	4.84539	NA	NA	NA	NA	NA	NA	NA	NA
ENSMUSG00000001323	Srr	499.895	538.884	60.1158	512.172	258.266	409.672	508.527	237.074	206.585	475.085	273.676	535.554	279.939	514.988	677.386	1.47659	0.000308177	NA	NA	NA	NA	NA	NA
ENSMUSG00000001333	Sync	12.0215	27.247	14.194	16.186	8.52363	0	8.20205	22.6865	0	3.84684	17.4316	15.0719	8.72332	16.4564	5.81447	NA	NA	NA	NA	NA	NA	NA	NA
ENSMUSG00000001334	Fndc5	6.01077	5.04573	10.0193	5.78073	0.852363	0	3.51516	6.80594	0	1.92342	6.10105	1.00479	17.4466	4.84012	2.90723	NA	NA	NA	NA	NA	NA	NA	NA
ENSMUSG00000001348	Acp5	35.0628	10.0915	0	5.78073	0.852363	0	12.8889	0	0	21.1576	0	0	6.34423	2.90407	8.7217	NA	NA	NA	NA	NA	NA	5.51201	0.0316465
ENSMUSG00000001366	Fbxo9	138.248	86.7866	106.038	49.7143	134.673	473.713	44.5254	180.357	420.258	141.371	79.3136	39.1869	183.19	146.172	70.7427	NA	NA	NA	NA	NA	NA	NA	NA
ENSMUSG00000001376	Vps50	402.721	345.128	182.852	398.87	529.318	503.85	459.315	268.835	583.298	372.182	464.551	382.826	427.443	359.137	366.311	NA	NA	NA	NA	NA	NA	NA	NA
ENSMUSG00000001380	Hars	580.039	436.961	79.3195	586.166	337.536	177.054	523.759	408.356	673.426	451.042	285.006	567.707	432.994	422.058	481.632	NA	NA	NA	NA	NA	NA	NA	NA
ENSMUSG00000001383	Zmat2	296.531	381.458	1052.86	257.82	346.06	561.298	401.9	459.401	342.283	388.531	325.97	327.562	294.214	313.64	269.404	NA	NA	NA	NA	NA	NA	NA	NA
ENSMUSG00000001403	Ube2c	0	8.07318	0	72.8372	6.81891	0	9.37377	55.5819	122.533	11.5405	7.84421	7.03354	65.8214	73.5698	20.3506	NA	NA	NA	NA	NA	NA	NA	NA
ENSMUSG00000001415	Smg5	164.294	187.701	67.6303	396.558	179.849	294.776	140.607	273.372	174.179	178.878	88.901	215.025	168.122	201.349	99.815	NA	NA	NA	NA	NA	NA	NA	NA
ENSMUSG00000001416	Cct3	2160.87	1961.78	782.34	2101.87	1200.98	901.279	2009.5	508.177	1316.47	2662.01	1099.93	2101.02	1328.32	1867.32	2205.62	1.16655	0.000209735	NA	NA	NA	NA	NA	NA
ENSMUSG00000001418	Glmp	5152.23	5698.65	3436.62	5151.78	5788.4	5255.1	5938.28	3385.96	5854.25	4797.01	5179.79	5363.58	4695.53	5460.62	5826.1	NA	NA	NA	NA	NA	NA	NA	NA
ENSMUSG00000001419	Mef2d	190.341	268.433	504.305	186.139	309.408	238.269	258.95	471.879	308.865	157.72	210.05	213.016	184.776	214.901	149.238	-1.05318	0.00446881	NA	NA	NA	NA	NA	NA
ENSMUSG00000001420	Tmem79	32.0574	58.5305	82.6592	45.0897	69.0414	17.8937	45.6971	28.3581	49.6209	41.3535	34.8631	47.2252	40.4445	34.8488	50.3921	NA	NA	NA	NA	NA	NA	NA	NA
ENSMUSG00000001424	Snd1	941.687	955.662	288.89	699.468	803.779	1243.14	759.275	130.447	350.384	593.375	330.328	656.129	585.256	729.89	353.713	NA	NA	NA	NA	NA	NA	NA	NA
ENSMUSG00000001435	Col18a1	0	0	0	0	5.11418	0	1.17172	0	0	0.96171	0	0	0	1.93605	0	NA	NA	NA	NA	NA	NA	NA	NA
ENSMUSG00000001436	Slc19a1	261.468	296.689	170.328	299.442	439.82	734.584	381.981	313.073	651.147	307.747	211.794	206.987	329.9	198.445	222.888	NA	NA	NA	NA	NA	NA	NA	NA
ENSMUSG00000001440	Kpnb1	2240.01	2408.83	1542.14	2587.45	2228.08	1227.13	2327.04	2221.01	1753.95	2389.85	2100.5	2440.64	2331.51	2215.81	2298.65	NA	NA	NA	NA	NA	NA	NA	NA
ENSMUSG00000001441	Npepps	307.551	269.442	340.656	276.319	245.481	209.074	325.738	673.788	227.851	261.585	291.107	319.524	377.482	286.535	319.796	NA	NA	NA	NA	NA	NA	NA	NA
ENSMUSG00000001444	Tbx21	0	0	0	0	0	0	0	0	15.1901	0	1.74316	0	0	0	0	NA	NA	NA	NA	NA	NA	NA	NA
ENSMUSG00000001445	Mrpl10	350.628	413.75	301.414	379.216	391.235	635.698	386.668	373.192	429.373	267.355	494.185	303.447	506.746	349.456	351.775	NA	NA	NA	NA	NA	NA	NA	NA
ENSMUSG00000001467	Cyp51	693.242	561.086	90.1737	738.777	180.701	503.85	466.345	55.5819	531.652	541.443	314.64	564.693	287.87	443.355	498.106	NA	NA	NA	NA	NA	NA	NA	NA
ENSMUSG00000001472	Tcf25	1284.3	1221.07	1865.26	1423.22	964.875	1575.59	1227.96	966.444	607.603	1109.81	755.658	1359.48	742.275	1029.98	898.335	NA	NA	NA	NA	NA	NA	NA	NA
ENSMUSG00000001473	Tubb6	6566.76	6034.7	0	4832.69	180.701	178.937	5873.84	151.999	408.106	5296.14	212.665	5882.05	271.216	4424.83	4985.91	4.55501	1.34e-05	NA	NA	NA	NA	4.99638	1.08e-05
ENSMUSG00000001482	Def8	47.0843	52.4756	130.251	46.2458	75.8603	81.9344	44.5254	136.119	4.05068	7.69368	46.1937	27.1294	57.8911	24.2006	23.2579	NA	NA	NA	NA	NA	NA	NA	NA
ENSMUSG00000001493	Meox1	6.01077	5.04573	0	13.8737	6.81891	0	5.8586	0	0	0.96171	0	2.00958	3.17212	0	0	NA	NA	NA	NA	NA	NA	NA	NA
ENSMUSG00000001494	Sost	0	0	0	0	13.6378	64.0407	0	4.53729	0	0	6.97263	0	0.793029	0	0	NA	NA	NA	NA	NA	NA	-7.19774	0.00555195
ENSMUSG00000001506	Col1a1	0	0	0	0	0	0	0	0	0	0	0	0	30.1351	1.93605	5.81447	NA	NA	NA	NA	NA	NA	NA	NA
ENSMUSG00000001507	Itga3	0	0	0	0	0.852363	41.4381	0	0	0	0	0	3.01437	0	0.968023	0	NA	NA	NA	NA	NA	NA	NA	NA
ENSMUSG00000001517	Foxm1	2.00359	4.03659	12.5241	39.3089	2.55709	77.2255	4.68688	1.13432	0	36.545	0	12.0575	1.58606	13.5523	2.90723	NA	NA	NA	NA	NA	NA	NA	NA
ENSMUSG00000001518	Itfg2	191.343	146.326	85.1641	172.266	158.54	200.598	179.273	96.4175	86.077	122.137	102.846	122.585	88.0262	140.363	113.382	NA	NA	NA	NA	NA	NA	NA	NA
ENSMUSG00000001520	Nrip2	25.0449	24.2195	41.7471	31.2159	17.0473	80.0509	29.293	29.4924	8.10137	23.081	8.71578	11.0527	11.8954	17.4244	9.69078	NA	NA	NA	NA	NA	NA	NA	NA
ENSMUSG00000001521	Tulp3	32.0574	53.4848	0.834942	42.7774	39.2087	31.0786	46.8688	64.6564	17.2154	31.7364	27.8905	31.1485	46.7887	30.9767	23.2579	NA	NA	NA	NA	NA	NA	NA	NA
ENSMUSG00000001524	Gtf2h4	191.343	105.96	477.587	84.3986	115.921	167.636	135.92	94.1489	233.927	97.1327	126.379	126.604	139.573	121.003	146.331	NA	NA	NA	NA	NA	NA	NA	NA
ENSMUSG00000001525	Tubb5	6555.74	6259.74	4072.85	6658.24	3578.22	2409.06	6276.91	3615.09	3372.19	7432.1	3751.27	6750.19	3922.32	6873.93	6422.08	NA	NA	NA	NA	NA	NA	NA	NA
ENSMUSG00000001542	Ell2	291.522	303.753	75.1448	252.04	23.8662	54.6229	254.263	137.253	62.7856	524.132	92.3873	240.145	92.7844	294.279	349.837	1.95158	3.48e-06	NA	NA	NA	NA	2.25846	8.84e-07
ENSMUSG00000001552	Jup	581.041	482.372	414.966	319.096	753.489	669.602	358.547	402.685	262.282	303.9	342.53	467.228	597.944	421.09	305.26	NA	NA	NA	NA	NA	NA	NA	NA
ENSMUSG00000001555	Fkbp10	0	4.03659	0	2.31229	0	0	0	0	0	0	0	4.01917	0	3.87209	0	NA	NA	NA	NA	NA	NA	NA	NA
ENSMUSG00000001558	Klhl10	1.00179	2.01829	0	0	0.852363	0	2.34344	7.94026	0	0	3.48631	0	5.5512	0	4.84539	NA	NA	NA	NA	NA	NA	NA	NA
ENSMUSG00000001569	Nom1	494.886	457.144	270.521	511.016	277.018	236.386	405.415	281.312	289.624	487.587	271.932	501.391	363.207	482.076	388.6	NA	NA	NA	NA	NA	NA	NA	NA
ENSMUSG00000001576	Ergic1	1753.14	2326.08	890.048	1632.48	1663.81	1743.23	1669.7	535.401	1599.01	1565.66	873.322	1603.65	1142.76	1813.11	1234.61	NA	NA	NA	NA	NA	NA	NA	NA
ENSMUSG00000001583	Tnk1	15.0269	27.247	19.2037	11.5615	14.4902	28.2532	16.4041	15.8805	9.11404	14.4257	13.9453	20.0958	15.0676	7.74419	18.4125	NA	NA	NA	NA	NA	NA	NA	NA
ENSMUSG00000001604	Tcea3	0	0	0	0	0	0	2.34344	0	0	0	0	0	6.34423	0	4.84539	NA	NA	NA	NA	NA	NA	NA	NA
ENSMUSG00000001627	Ifrd1	330.592	331	491.781	353.781	135.526	335.272	278.87	232.536	156.964	671.274	87.1578	266.27	115.782	388.177	150.207	NA	NA	NA	NA	NA	NA	NA	NA
ENSMUSG00000001630	Stk38l	1740.12	1709.49	128.581	1642.88	303.441	240.153	1796.25	107.761	272.408	1965.74	481.111	1684.03	338.623	1684.36	1539.86	3.00943	1.96e-18	NA	NA	NA	NA	2.34231	1.03e-09
ENSMUSG00000001632	Brpf1	560.003	376.412	568.595	446.272	248.038	445.46	438.224	333.491	318.991	273.126	142.939	363.734	168.915	403.666	363.404	NA	NA	NA	NA	NA	NA	NA	NA
ENSMUSG00000001642	Akr1b3	58.1041	63.5763	134.426	61.2757	70.7462	105.479	65.6164	122.507	97.2164	74.0517	74.9557	67.321	80.889	64.8576	82.3716	NA	NA	NA	NA	NA	NA	NA	NA
ENSMUSG00000001663	Gstt1	0	0	0	0	4.26182	0	3.51516	0	12.1521	1.92342	6.10105	1.00479	0	1.93605	14.5362	NA	NA	NA	NA	NA	NA	NA	NA
ENSMUSG00000001665	Gstt3	32.0574	25.2287	2.50483	2.31229	21.3091	46.147	25.7779	5.67162	37.4688	9.6171	36.6063	17.0815	34.1003	20.3285	21.3197	NA	NA	NA	NA	NA	NA	NA	NA
ENSMUSG00000001666	Ddt	25.0449	14.1281	22.5434	17.3422	21.3091	16.9519	19.9193	22.6865	29.3675	14.4257	28.7621	53.2539	44.4096	37.7529	19.3816	NA	NA	NA	NA	NA	NA	NA	NA
ENSMUSG00000001674	Ddx18	345.619	316.872	693.837	258.977	227.581	161.985	277.698	330.088	195.446	315.441	217.895	344.643	241.874	273.951	255.837	NA	NA	NA	NA	NA	NA	NA	NA
ENSMUSG00000001687	Ubl3	978.753	1647.94	1597.24	1299.51	2181.2	1668.83	1688.45	2412.71	2248.13	1285.81	2350.65	1279.1	2300.58	1453	1663.91	NA	NA	NA	NA	NA	NA	NA	NA
ENSMUSG00000001700	Gramd3	50.0897	22.2012	47.5917	16.186	23.0138	0	16.4041	53.3132	90.1277	28.8513	21.7895	11.0527	24.5839	50.3372	5.81447	NA	NA	NA	NA	NA	NA	NA	NA
ENSMUSG00000001707	Eef1e1	842.509	880.985	431.665	902.95	240.367	281.591	676.083	309.67	372.663	1056.92	278.905	861.106	344.968	749.25	959.387	1.32906	4.36e-12	NA	NA	NA	NA	1.61126	9.34e-15
ENSMUSG00000001729	Akt1	507.91	421.823	797.369	353.781	641.83	865.491	290.587	797.429	610.641	332.752	302.438	392.873	381.447	333	207.383	-1.07608	0.00935547	NA	NA	NA	NA	NA	NA
ENSMUSG00000001741	Il16	428.768	457.144	1499.56	290.193	4188.51	3761.45	445.254	2180.17	4268.41	222.155	1983.71	249.188	2329.92	369.785	158.929	-3.3036	2e-18	NA	NA	NA	NA	-3.06727	1.08e-13
ENSMUSG00000001750	Tcirg1	4771.55	3272.66	5276	4136.69	5657.99	5677.96	3911.2	4060.88	3787.39	2897.63	2190.28	4063.38	3808.92	3101.55	2071.89	NA	NA	NA	NA	NA	NA	NA	NA
ENSMUSG00000001751	Naglu	1341.4	1160.52	1010.28	853.235	1729.45	3008.97	1203.36	758.862	908.366	634.729	392.21	666.177	1391.77	1070.63	522.333	NA	NA	NA	NA	NA	NA	NA	NA
ENSMUSG00000001755	Coasy	246.441	200.82	659.604	186.139	384.416	775.081	194.506	255.223	762.541	173.108	260.602	226.078	452.82	188.765	148.269	-1.61387	9.45e-05	NA	NA	NA	NA	-1.12486	0.0250576
ENSMUSG00000001761	Smo	61.1095	83.7592	160.309	41.6212	93.76	178.937	98.4246	246.148	31.3928	75.9751	88.0294	63.3019	57.0981	85.1861	91.0933	NA	NA	NA	NA	NA	NA	NA	NA
ENSMUSG00000001763	Tspan33	47.0843	22.2012	305.589	31.2159	34.9469	9.41775	36.3233	144.059	51.6462	40.3918	61.8821	27.1294	68.9935	27.1047	44.5776	-1.99273	0.00495697	NA	NA	NA	NA	NA	NA
ENSMUSG00000001767	Crnkl1	436.782	337.055	371.549	472.864	370.778	566.949	291.759	280.178	346.333	496.242	610.976	358.711	379.861	195.541	595.014	NA	NA	NA	NA	NA	NA	NA	NA
ENSMUSG00000001768	Rin2	2983.34	4020.44	3782.29	2708.85	7855.38	5574.37	3453.06	3475.57	7319.59	2016.71	8321.83	3127.92	6467.95	3079.28	2721.17	NA	NA	NA	NA	NA	NA	-1.09419	0.00130964
ENSMUSG00000001774	Chordc1	1302.33	1109.05	435.005	1198.92	1020.28	392.72	1218.59	580.774	1750.91	2441.78	1567.97	1542.35	961.944	1132.59	1417.76	NA	NA	NA	NA	NA	NA	NA	NA
ENSMUSG00000001783	Rtcb	2734.9	2880.11	1099.62	3032.57	1870.09	1668.83	2617.62	1274.98	2278.51	2726.45	2741.99	2601.4	2132.46	3342.58	3302.62	NA	NA	NA	NA	NA	NA	NA	NA
ENSMUSG00000001785	Pwp1	535.96	513.656	119.397	538.764	388.678	677.136	448.769	251.82	118.483	502.013	437.532	471.247	437.752	576.942	575.632	1.24056	0.00433418	NA	NA	NA	NA	NA	NA
ENSMUSG00000001786	Fbxo7	481.863	476.317	156.969	516.797	622.225	301.368	478.062	369.789	997.481	512.592	458.45	498.377	538.467	536.285	638.622	NA	NA	NA	NA	NA	NA	NA	NA
ENSMUSG00000001794	Capns1	172.309	163.482	334.812	156.08	147.459	312.669	310.506	778.146	216.712	175.031	151.655	225.073	158.606	183.924	211.259	NA	NA	NA	NA	NA	NA	NA	NA
ENSMUSG00000001802	Lrp3	0	0	8.34942	1.15615	1.70473	0	1.17172	0	0	3.84684	0	0	0.793029	0	0.969078	NA	NA	NA	NA	NA	NA	NA	NA
ENSMUSG00000001829	Clpb	349.626	381.458	117.727	311.003	380.154	530.219	267.152	318.745	420.258	290.436	277.162	363.734	253.769	313.64	370.188	NA	NA	NA	NA	NA	NA	NA	NA
ENSMUSG00000001833	Septin7	2797.01	3339.27	2204.25	3297.33	2210.18	3322.58	3491.73	2427.45	2561.04	3929.55	3469.75	3200.26	2400.5	3357.11	3841.43	NA	NA	NA	NA	NA	NA	NA	NA
ENSMUSG00000001844	Zdhhc4	154.276	148.345	182.852	228.917	158.54	323.971	77.3336	138.387	42.5322	146.18	182.16	99.4743	218.083	151.98	170.558	NA	NA	NA	NA	NA	NA	NA	NA
ENSMUSG00000001847	Rac1	2348.21	2522.87	4763.34	2485.71	3134.14	2534.32	3160.13	6068.63	2897.25	2168.66	2943.32	2673.75	2680.44	2343.58	2292.84	NA	NA	NA	NA	NA	NA	NA	NA
ENSMUSG00000001855	Nup214	606.086	471.272	808.224	501.767	582.164	286.3	658.507	662.445	374.688	433.731	432.303	537.563	470.266	430.77	452.559	NA	NA	NA	NA	NA	NA	NA	NA
ENSMUSG00000001870	Ltbp1	0	0	0	0	0	0	0	0	0	4.80855	0.871578	0	5.5512	0	0	NA	NA	NA	NA	NA	NA	NA	NA
ENSMUSG00000001891	Ugp2	578.035	476.317	700.516	527.202	508.861	553.764	412.446	690.803	612.666	622.227	570.012	513.448	581.29	528.541	464.188	NA	NA	NA	NA	NA	NA	NA	NA
ENSMUSG00000001909	Trmt1	252.452	353.201	565.256	364.186	243.776	355.991	264.809	358.446	577.222	297.168	161.242	366.749	288.663	324.288	206.414	NA	NA	NA	NA	NA	NA	NA	NA
ENSMUSG00000001910	Nacc1	160.287	68.622	111.047	72.8372	71.5985	104.537	76.1619	156.537	76.963	76.9368	149.911	135.647	95.1635	54.2093	54.2684	NA	NA	NA	NA	NA	NA	NA	NA
ENSMUSG00000001911	Nfix	97.1741	123.116	595.314	85.5548	277.018	297.601	144.122	586.445	311.903	129.831	263.217	147.704	282.318	112.291	147.3	-1.90026	4.69e-09	NA	NA	NA	NA	-1.12583	0.00444498
ENSMUSG00000001918	Slc1a5	227.407	89.8141	10.0193	104.053	51.1418	0	104.283	32.8954	67.849	79.822	50.5515	46.2204	77.7169	116.163	34.8868	NA	NA	NA	NA	NA	NA	NA	NA
ENSMUSG00000001924	Uba1	1260.26	1148.41	437.51	1097.18	1070.57	1304.36	1137.74	1425.84	1024.82	989.6	623.179	1271.06	666.145	946.727	833.407	NA	NA	NA	NA	NA	NA	NA	NA
ENSMUSG00000001930	Vwf	1.00179	5.04573	17.5338	0	12.7855	0	0	1.13432	0	5.77026	7.84421	0	9.51635	0	1.93816	NA	NA	NA	NA	NA	NA	NA	NA
ENSMUSG00000001942	Siae	492.883	571.177	374.889	509.86	634.158	569.774	599.921	404.953	590.387	373.144	788.778	376.797	609.839	440.451	475.817	NA	NA	NA	NA	NA	NA	NA	NA
ENSMUSG00000001948	Spa17	0	4.03659	0	4.62458	5.11418	0	1.17172	15.8805	11.1394	1.92342	3.48631	2.00958	4.75818	0	6.78355	NA	NA	NA	NA	NA	NA	NA	NA
ENSMUSG00000001962	Fam50a	533.956	467.235	731.409	484.425	516.532	541.521	411.274	503.64	511.399	533.749	653.684	575.745	528.157	494.66	578.54	NA	NA	NA	NA	NA	NA	NA	NA
ENSMUSG00000001964	Emd	654.172	776.034	387.413	536.452	643.534	901.279	710.063	341.431	527.602	722.244	425.33	734.502	402.066	598.238	357.59	NA	NA	NA	NA	NA	NA	NA	NA
ENSMUSG00000001983	Taco1	51.0915	40.3659	171.163	93.6478	77.5651	58.39	77.3336	51.0446	86.077	54.8175	108.076	65.3114	114.196	48.4012	46.5157	NA	NA	NA	NA	NA	NA	NA	NA
ENSMUSG00000001985	Grik3	0	1.00915	2.50483	1.15615	0	0	0	0	3.03801	4.80855	0	3.01437	0	1.93605	0	NA	NA	NA	NA	NA	NA	NA	NA
ENSMUSG00000001986	Gria3	18.0323	13.1189	0.834942	5.78073	10.2284	11.3013	14.0607	22.6865	19.2407	7.69368	15.6884	13.0623	7.93029	13.5523	15.5052	NA	NA	NA	NA	NA	NA	NA	NA
ENSMUSG00000001988	Npas1	0	1.00915	35.9025	0	0.852363	0	0	0	0	0	0	0	0.793029	0	1.93816	NA	NA	NA	NA	NA	NA	NA	NA
ENSMUSG00000001995	Sipa1l2	643.152	555.031	575.275	588.478	615.406	772.255	596.406	500.237	670.388	476.047	307.667	653.114	379.068	435.611	363.404	NA	NA	NA	NA	NA	NA	NA	NA
ENSMUSG00000001998	Ap4e1	217.389	242.195	48.4266	283.256	208.829	287.241	174.586	26.0894	72.9123	261.585	187.389	206.987	183.983	229.422	219.012	1.57664	0.00223282	NA	NA	NA	NA	NA	NA
ENSMUSG00000001999	Blvra	474.851	604.479	624.536	517.953	756.899	575.424	699.517	639.758	747.351	502.974	1194.06	722.445	700.245	664.064	865.387	NA	NA	NA	NA	NA	NA	NA	NA
ENSMUSG00000002006	Pdzd4	0	4.03659	0.834942	4.62458	4.26182	26.3697	4.68688	1.13432	5.06335	35.5833	39.221	1.00479	22.9978	7.74419	7.75262	NA	NA	NA	NA	NA	NA	NA	NA
ENSMUSG00000002007	Srpk3	315.565	327.973	732.244	181.515	472.209	803.334	360.89	246.148	489.12	151.95	367.806	394.883	458.371	274.919	226.764	-1.20607	0.00255804	NA	NA	NA	NA	NA	NA
ENSMUSG00000002010	Idh3g	1404.52	1475.37	1509.57	1230.14	2005.61	3525.06	1629.86	1803.57	2032.43	1249.26	2326.24	1420.77	1712.94	1507.21	1319.88	NA	NA	NA	NA	NA	NA	NA	NA
ENSMUSG00000002012	Pnck	4.00718	12.1098	0	18.4983	0	0	3.51516	0	0	3.84684	27.0189	22.1054	15.8606	4.84012	6.78355	NA	NA	NA	NA	NA	NA	NA	NA
ENSMUSG00000002014	Ssr4	1441.58	1735.73	2240.98	1633.63	1509.54	2100.16	1868.89	1775.22	1988.89	1676.26	1910.5	1711.16	1389.39	1747.28	2247.29	NA	NA	NA	NA	NA	NA	NA	NA
ENSMUSG00000002015	Bcap31	4930.83	5673.42	3566.04	5409.61	4654.76	3806.65	5821.11	3364.4	6315.02	5790.46	6219.58	5306.3	4578.95	6332.81	6764.16	NA	NA	NA	NA	NA	NA	NA	NA
ENSMUSG00000002017	Fam98a	388.696	380.448	162.814	308.691	310.26	282.532	332.769	94.1489	244.054	347.177	271.061	351.677	204.602	297.183	271.342	NA	NA	NA	NA	NA	NA	NA	NA
ENSMUSG00000002020	Ltbp2	1.00179	5.04573	0	0	0	0	0	0	0	5.77026	0	0	0	0	0	NA	NA	NA	NA	NA	NA	NA	NA
ENSMUSG00000002028	Kmt2a	450.808	456.134	1040.34	490.206	421.068	453.936	601.093	849.608	293.675	564.524	491.57	598.856	521.813	552.741	568.849	NA	NA	NA	NA	NA	NA	NA	NA
ENSMUSG00000002031	Ift46	198.355	264.396	150.29	213.887	340.093	274.057	209.738	285.85	425.322	244.274	380.008	180.862	335.451	209.093	245.177	NA	NA	NA	NA	NA	NA	NA	NA
ENSMUSG00000002032	Tmem25	2.00359	0	0	5.78073	13.6378	7.5342	4.68688	0	14.1774	1.92342	22.661	0	9.51635	5.80814	1.93816	NA	NA	NA	NA	NA	NA	NA	NA
ENSMUSG00000002043	Trappc6a	138.248	238.159	257.997	180.359	241.219	541.521	169.9	259.76	309.877	123.099	226.61	221.054	286.284	213.933	205.445	NA	NA	NA	NA	NA	NA	NA	NA
ENSMUSG00000002052	Supt6	725.299	573.195	680.478	650.91	449.196	449.227	582.345	392.476	350.384	536.634	332.943	602.875	333.865	519.829	397.322	NA	NA	NA	NA	NA	NA	NA	NA
ENSMUSG00000002055	Spag5	17.0305	0	0	38.1528	0.852363	0	10.5455	0	0	13.4639	0	0	3.17212	11.6163	1.93816	NA	NA	NA	NA	NA	NA	NA	NA
ENSMUSG00000002058	Unc119	4.00718	0	10.0193	0	0	0	0	0	6.07603	0.96171	31.3768	0	0	0	0	NA	NA	NA	NA	NA	NA	NA	NA
ENSMUSG00000002059	Rab34	129.231	104.951	97.6882	50.8704	232.695	247.687	114.829	182.626	72.9123	68.2814	116.792	146.7	143.538	118.099	96.9078	NA	NA	NA	NA	NA	NA	NA	NA
ENSMUSG00000002064	Sdf2	1291.31	1299.78	1357.62	1322.63	926.519	904.104	1281.86	1025.43	1242.55	1609.9	1247.23	1486.09	799.373	1369.75	1661.97	NA	NA	NA	NA	NA	NA	NA	NA
ENSMUSG00000002068	Ccne1	0	2.01829	73.4749	16.186	0	0	2.34344	0	49.6209	2.88513	0.871578	1.00479	21.4118	15.4884	7.75262	NA	NA	NA	NA	6.82962	0.00675928	NA	NA
ENSMUSG00000002076	Hsf2bp	13.0233	42.3842	42.582	15.0299	21.3091	11.3013	10.5455	29.4924	52.6589	24.0428	12.2021	27.1294	27.756	30.9767	33.9177	NA	NA	NA	NA	NA	NA	NA	NA
ENSMUSG00000002083	Bbc3	8.01436	19.1738	44.2519	13.8737	10.2284	0	1.17172	57.8505	41.5195	33.6599	8.71578	7.03354	36.4793	26.1366	16.4743	NA	NA	NA	NA	2.82164	0.0277382	NA	NA
ENSMUSG00000002100	Mybpc3	58.1041	13.1189	0	26.5913	0	0	42.182	0	0	39.4301	6.97263	20.0958	1.58606	16.4564	7.75262	5.63074	0.000465265	NA	NA	NA	NA	3.83489	0.00663287
ENSMUSG00000002102	Psmc3	2554.58	2540.02	2706.88	2474.15	2494.87	2444.85	2650.43	2293.6	2731.17	2719.72	3237.04	2560.21	2789.08	2726.92	3085.54	NA	NA	NA	NA	NA	NA	NA	NA
ENSMUSG00000002103	Acp2	5806.4	5994.33	2279.39	6387.7	6743.05	4466.84	5509.43	4643.92	6994.52	5868.36	5166.72	5133.48	5351.36	5668.74	5194.26	NA	NA	NA	NA	NA	NA	NA	NA
ENSMUSG00000002105	Slc39a13	626.122	326.964	356.52	384.996	470.505	267.464	337.456	237.074	114.432	392.378	182.16	422.012	201.429	395.922	156.991	NA	NA	NA	NA	NA	NA	NA	NA
ENSMUSG00000002107	Celf2	2609.67	2482.5	2853.83	2900.77	4226.87	2925.15	3143.73	4010.97	4267.4	3070.74	4972.35	2929.97	4419.55	2803.4	2926.62	NA	NA	NA	NA	NA	NA	NA	NA
ENSMUSG00000002108	Nr1h3	2.00359	4.03659	0	16.186	15.3425	13.1848	5.8586	0	41.5195	27.8896	21.7895	4.01917	6.34423	0	24.227	NA	NA	NA	NA	NA	NA	NA	NA
ENSMUSG00000002109	Ddb2	1482.66	1438.03	509.315	1484.49	1593.92	999.223	1401.38	1379.34	1539.26	1287.73	1361.41	1280.1	1262.5	1187.76	1196.81	NA	NA	NA	NA	NA	NA	NA	NA
ENSMUSG00000002111	Spi1	2841.09	3782.28	4369.25	2512.3	3025.04	5815.46	390.183	3157.96	5528.17	5401.93	1523.52	1124.36	2866.8	3230.29	555.282	NA	NA	NA	NA	NA	NA	NA	NA
ENSMUSG00000002129	Sf3a1	1078.93	1138.32	313.938	975.787	703.2	770.372	1097.9	470.744	280.51	866.501	442.762	1078.14	386.205	975.768	708.396	1.28154	2.87e-07	NA	NA	NA	NA	NA	NA
ENSMUSG00000002147	Stat6	3547.35	2515.8	527.683	2454.5	2407.07	2097.33	2227.44	1083.28	1107.86	1677.22	464.551	2294.94	1037.28	1516.89	903.181	NA	NA	NA	NA	NA	NA	NA	NA
ENSMUSG00000002190	Clgn	167.3	107.979	254.657	119.083	411.692	498.199	180.445	240.477	548.868	76.9368	495.057	109.522	418.719	162.628	227.733	-1.31827	0.00204417	NA	NA	NA	NA	-1.72946	0.000120324
ENSMUSG00000002204	Napsa	5.00897	0	0	1.15615	0	0	0	0	39.4942	3.84684	0	0	0	0	0	NA	NA	NA	NA	NA	NA	NA	NA
ENSMUSG00000002205	Vrk3	826.48	1031.35	68.4652	834.737	506.304	572.599	897.538	453.729	528.614	824.186	546.48	986.705	593.979	864.445	898.335	1.05716	0.0475698	NA	NA	NA	NA	NA	NA
ENSMUSG00000002210	Smg9	1043.87	939.516	964.358	782.711	693.824	1277.99	816.69	484.356	363.549	641.461	201.335	874.168	364	692.137	441.9	NA	NA	NA	NA	NA	NA	NA	NA
ENSMUSG00000002221	Paxip1	40.0718	49.4482	59.2809	27.7475	75.008	59.3318	25.7779	40.8356	115.444	67.3197	40.0926	39.1869	69.7866	77.4419	45.5467	NA	NA	NA	NA	NA	NA	NA	NA
ENSMUSG00000002222	Rmnd5a	93.1669	116.052	29.223	172.266	167.916	162.927	140.607	463.938	225.826	150.027	203.949	136.652	199.843	111.323	171.527	NA	NA	NA	NA	NA	NA	NA	NA
ENSMUSG00000002227	Mov10	139.249	74.6769	172.833	75.1495	128.707	253.337	51.5557	112.298	37.4688	63.4729	24.4042	51.2444	52.3399	54.2093	39.7322	NA	NA	NA	NA	NA	NA	NA	NA
ENSMUSG00000002228	Ppm1j	7.01256	12.1098	11.6892	4.62458	2.55709	0	11.7172	0	0	0	1.74316	4.01917	12.6885	8.71221	17.4434	NA	NA	NA	NA	NA	NA	NA	NA
ENSMUSG00000002233	Rhoc	665.192	618.607	194.541	537.608	216.5	246.745	536.648	169.014	186.331	569.332	218.766	550.626	176.052	438.515	438.023	1.4487	5.05e-16	NA	NA	NA	NA	1.38356	8.21e-13
ENSMUSG00000002249	Tead3	13.0233	20.1829	0.834942	20.8106	5.11418	0	12.8889	3.40297	0	11.5405	3.48631	12.0575	2.37909	4.84012	13.5671	2.95392	0.0128733	NA	NA	NA	NA	NA	NA
ENSMUSG00000002250	Ppard	125.224	140.271	20.0386	167.641	90.3505	92.2939	152.324	176.954	49.6209	139.448	79.3136	123.589	45.2027	76.4738	80.4335	NA	NA	NA	NA	NA	NA	NA	NA
ENSMUSG00000002257	Def6	458.822	356.229	424.15	378.06	248.89	908.813	372.607	134.984	340.257	242.351	126.379	279.332	200.636	351.392	200.599	NA	NA	NA	NA	NA	NA	NA	NA
ENSMUSG00000002265	Peg3	34.061	25.2287	40.9121	11.5615	10.2284	0.941775	24.6061	40.8356	0	31.7364	88.901	21.1006	5.5512	26.1366	31.9796	NA	NA	NA	NA	NA	NA	NA	NA
ENSMUSG00000002266	Zim1	7.01256	0	0	1.15615	0	0	5.8586	0	0	0	0	0	0	0	0	NA	NA	NA	NA	NA	NA	NA	NA
ENSMUSG00000002274	Metrn	1.00179	2.01829	5.84459	2.31229	0.852363	0.941775	15.2324	149.731	0	24.0428	3.48631	9.04312	20.6188	5.80814	8.7217	NA	NA	NA	NA	4.6386	0.048404	NA	NA
ENSMUSG00000002279	Lmf1	520.933	729.613	481.761	581.541	780.765	1109.41	570.628	444.655	769.63	485.664	462.808	500.386	544.811	519.829	563.034	NA	NA	NA	NA	NA	NA	NA	NA
ENSMUSG00000002280	Ciao3	498.894	470.262	855.815	582.697	617.964	724.225	455.799	432.177	822.289	566.447	632.766	534.549	678.833	454.003	483.57	NA	NA	NA	NA	NA	NA	NA	NA
ENSMUSG00000002289	Angptl4	4.00718	5.04573	0	0	0	0	0	0	0	1.92342	4.35789	1.00479	8.72332	0	0	NA	NA	NA	NA	NA	NA	NA	NA
ENSMUSG00000002297	Dbf4	12.0215	9.08232	142.775	15.0299	21.3091	3.7671	4.68688	46.5073	0	4.80855	19.1747	4.01917	30.1351	17.4244	21.3197	NA	NA	NA	NA	NA	NA	NA	NA
ENSMUSG00000002307	Daxx	980.757	913.278	748.943	1091.4	499.485	257.105	1028.77	183.76	388.866	977.098	238.812	951.537	244.253	703.753	639.591	1.12251	0.0182657	NA	NA	NA	NA	1.54527	0.00196432
ENSMUSG00000002308	Cd320	148.266	145.317	623.702	184.983	185.815	66.866	217.94	107.761	254.18	276.011	342.53	191.915	238.702	245.878	237.424	NA	NA	NA	NA	NA	NA	NA	NA
ENSMUSG00000002319	Ipo4	330.592	296.689	28.388	320.252	216.5	49.9141	264.809	220.059	420.258	205.806	106.333	275.313	235.53	230.39	190.908	NA	NA	NA	NA	NA	NA	NA	NA
ENSMUSG00000002320	Tm9sf1	1261.26	1165.56	284.715	1205.86	1140.46	799.567	980.73	362.984	809.124	949.208	825.385	1093.21	762.101	941.887	922.562	NA	NA	NA	NA	NA	NA	NA	NA
ENSMUSG00000002324	Rec8	0	2.01829	0	6.93687	0	0	1.17172	0	0	0.96171	6.97263	1.00479	8.72332	0.968023	0	NA	NA	NA	NA	NA	NA	NA	NA
ENSMUSG00000002325	Irf9	3215.76	3859.99	752.283	3495.03	1323.72	984.155	3472.98	1219.4	1794.45	4011.29	1807.65	3479.59	1413.97	3442.29	4247.47	1.55288	3.53e-08	NA	NA	NA	NA	1.35405	1.94e-05
ENSMUSG00000002326	Gmpr2	1696.04	1766.01	1363.46	1757.34	1645.06	1245.03	1701.34	985.727	2044.58	1947.46	2081.33	1759.39	1723.25	1750.19	2016.65	NA	NA	NA	NA	NA	NA	NA	NA
ENSMUSG00000002329	Mdp1	582.043	454.116	1266.61	564.199	698.938	679.02	501.497	643.161	746.339	346.216	970.938	464.214	708.968	506.276	556.251	NA	NA	NA	NA	NA	NA	NA	NA
ENSMUSG00000002332	Dhrs1	357.641	367.329	446.694	319.096	460.276	436.042	292.93	377.73	277.472	190.419	460.193	288.375	459.957	284.599	381.817	NA	NA	NA	NA	NA	NA	NA	NA
ENSMUSG00000002341	Ncan	16.0287	0	63.4556	4.62458	5.11418	64.0407	11.7172	17.0149	35.4435	38.4684	61.8821	1.00479	14.2745	23.2326	8.7217	NA	NA	NA	NA	NA	NA	NA	NA
ENSMUSG00000002342	Tmem161a	552.991	460.171	228.774	374.591	362.254	338.097	255.435	208.716	35.4435	231.772	53.1663	339.619	190.327	221.677	114.351	NA	NA	NA	NA	NA	NA	NA	NA
ENSMUSG00000002343	Armc6	122.219	52.4756	80.1544	45.0897	99.7265	220.375	41.0102	36.2984	18.2281	75.0134	40.9642	67.321	69.7866	37.7529	65.8973	NA	NA	NA	NA	NA	NA	NA	NA
ENSMUSG00000002345	Borcs8	114.205	93.8507	65.9604	71.681	110.807	16.9519	104.283	86.2086	86.077	81.7454	148.168	101.484	113.403	71.6337	59.1138	NA	NA	NA	NA	NA	NA	NA	NA
ENSMUSG00000002346	Slc25a42	0	10.0915	23.3784	11.5615	42.6182	39.5545	16.4041	7.94026	1.01267	16.3491	12.2021	30.1437	40.4445	15.4884	8.7217	NA	NA	NA	NA	NA	NA	NA	NA
ENSMUSG00000002365	Snx9	99.1777	63.5763	90.1737	62.4319	78.4174	181.763	56.2426	145.193	71.8996	104.826	88.901	77.3689	76.1308	85.1861	59.1138	NA	NA	NA	NA	NA	NA	NA	NA
ENSMUSG00000002372	Ranbp3	1860.33	1402.71	455.043	1605.89	1250.42	1913.69	1176.41	885.907	1071.41	1318.5	590.059	1220.82	887.4	1097.74	962.294	NA	NA	NA	NA	NA	NA	NA	NA
ENSMUSG00000002379	Ndufa11	377.677	502.555	1236.55	393.089	326.455	588.609	503.84	442.386	660.261	489.511	511.617	488.329	477.404	510.148	672.54	NA	NA	NA	NA	NA	NA	NA	NA
ENSMUSG00000002384	Bmp8b	106.19	140.271	75.1448	131.801	109.955	54.6229	107.798	87.3429	115.444	128.869	146.425	146.7	103.887	173.276	171.527	NA	NA	NA	NA	NA	NA	NA	NA
ENSMUSG00000002393	Nr2f6	35.0628	31.2836	248.813	48.5581	30.6851	90.4104	42.182	249.551	118.483	56.7409	46.1937	32.1533	35.6863	19.3605	43.6085	-1.95491	0.00256938	NA	NA	NA	NA	NA	NA
ENSMUSG00000002395	Use1	805.443	752.824	1363.46	864.797	603.473	735.526	1038.14	838.265	563.045	735.708	717.309	1052.02	596.358	873.157	1016.56	NA	NA	NA	NA	NA	NA	NA	NA
ENSMUSG00000002396	Ocel1	83.1489	74.6769	390.753	60.1196	47.7324	124.314	77.3336	311.939	209.623	91.3625	56.6526	61.2923	84.0611	87.1221	77.5262	-1.65434	0.001089	NA	NA	1.7094	0.0199844	NA	NA
ENSMUSG00000002409	Dyrk1b	6.01077	0	23.3784	0	11.0807	0	8.20205	61.2535	1.01267	0.96171	13.0737	2.00958	16.6536	4.84012	1.93816	-3.70435	0.0272048	NA	NA	NA	NA	NA	NA
ENSMUSG00000002413	Braf	600.075	625.671	84.3291	857.86	426.182	377.652	587.032	226.865	576.21	824.186	721.667	816.895	698.659	802.491	1081.49	1.16851	0.0445067	NA	NA	NA	NA	NA	NA
ENSMUSG00000002416	Ndufb2	96.1723	140.271	188.697	129.488	105.693	52.7394	175.758	130.447	147.85	146.18	145.554	156.747	144.331	158.756	157.96	NA	NA	NA	NA	NA	NA	NA	NA
ENSMUSG00000002428	Hltf	1002.8	991.991	770.651	1039.37	1434.53	1042.54	1174.06	1601.66	1037.99	1046.34	1928.8	1016.85	1338.63	1113.23	1097	NA	NA	NA	NA	NA	NA	NA	NA
ENSMUSG00000002455	Prpf6	901.615	703.375	773.156	727.216	618.816	1128.25	647.962	695.34	597.476	648.193	565.654	865.125	532.916	543.061	470.972	NA	NA	NA	NA	NA	NA	NA	NA
ENSMUSG00000002458	Rgs19	1985.56	2096	1649.01	2151.59	3289.27	3969.58	2148.94	3405.24	3729.67	1825.33	3395.67	1944.27	2693.92	2145.14	2287.02	NA	NA	NA	NA	NA	NA	NA	NA
ENSMUSG00000002459	Rgs20	0	7.06403	0	0	0	0	0	0	1.01267	0	0	2.00958	4.75818	1.93605	0	NA	NA	NA	NA	NA	NA	NA	NA
ENSMUSG00000002475	Abhd3	71.1274	75.686	1.66988	75.1495	87.7934	113.955	60.9295	45.3729	42.5322	100.018	108.076	91.436	67.4075	52.2733	85.2789	NA	NA	NA	NA	NA	NA	NA	NA
ENSMUSG00000002477	Snrpd1	318.571	321.918	504.305	292.505	192.634	211.899	310.506	234.805	115.444	404.88	207.436	313.495	223.634	314.608	301.383	NA	NA	NA	NA	NA	NA	NA	NA
ENSMUSG00000002486	Tchp	40.0718	77.7043	323.122	61.2757	144.902	300.426	71.475	302.864	42.5322	54.8175	88.0294	114.546	193.499	40.657	79.4644	-1.86791	0.00366263	NA	NA	NA	NA	NA	NA
ENSMUSG00000002489	Tiam1	27.0485	27.247	25.0483	40.4651	51.1418	66.866	44.5254	72.5967	57.7222	53.8558	62.7536	34.1629	64.2354	30.9767	54.2684	NA	NA	NA	NA	NA	NA	NA	NA
ENSMUSG00000002496	Tsc2	385.691	178.619	228.774	211.575	305.146	380.477	220.284	400.416	248.104	171.184	103.718	171.819	159.399	121.971	146.331	NA	NA	NA	NA	NA	NA	NA	NA
ENSMUSG00000002504	Slc9a3r2	1.00179	3.02744	0	11.5615	16.1949	55.5647	7.03033	0	31.3928	15.3874	3.48631	2.00958	9.51635	9.68023	2.90723	NA	NA	NA	NA	NA	NA	NA	NA
ENSMUSG00000002524	Puf60	3005.38	2565.25	1294.16	2491.49	2313.31	2396.82	2311.81	1389.55	1790.4	2505.26	2024.68	2707.91	2077.74	2390.05	2408.16	NA	NA	NA	NA	NA	NA	NA	NA
ENSMUSG00000002546	Golga2	487.874	346.137	232.114	376.903	422.772	517.976	399.557	314.208	200.509	253.892	132.48	335.6	321.177	291.375	219.012	NA	NA	NA	NA	NA	NA	NA	NA
ENSMUSG00000002550	Uck1	731.31	610.534	206.231	632.412	446.638	329.621	523.759	210.984	389.878	563.562	500.286	589.813	572.567	558.549	650.251	NA	NA	NA	NA	NA	NA	NA	NA
ENSMUSG00000002578	Ikzf4	8.01436	10.0915	0	6.93687	0	0	7.03033	2.26865	24.3041	6.73197	6.10105	8.03833	0	7.74419	0.969078	NA	NA	NA	NA	NA	NA	NA	NA
ENSMUSG00000002580	Mien1	431.773	535.857	991.911	416.212	448.343	611.212	606.951	567.162	587.349	566.447	610.105	533.544	478.99	627.279	564.972	NA	NA	NA	NA	NA	NA	NA	NA
ENSMUSG00000002602	Axl	254.456	112.015	118.562	230.073	46.0276	0	69.1315	97.5518	150.888	85.5922	68.8547	93.4456	54.719	59.0494	97.8769	NA	NA	NA	NA	NA	NA	NA	NA
ENSMUSG00000002603	Tgfb1	111.199	85.7775	187.027	163.017	79.2698	204.365	92.566	245.014	86.077	105.788	54.9094	75.3594	93.5774	112.291	121.135	NA	NA	NA	NA	NA	NA	NA	NA
ENSMUSG00000002608	Ccdc97	528.948	394.576	238.793	334.126	836.169	1093.4	519.072	466.207	304.814	274.087	131.608	445.123	303.73	234.262	177.341	NA	NA	NA	NA	NA	NA	NA	NA
ENSMUSG00000002617	Zfp40	86.1543	132.198	16.6988	142.206	198.601	626.28	161.697	222.327	193.42	157.72	276.29	113.541	233.944	171.34	139.547	NA	NA	NA	NA	NA	NA	-1.57296	0.0424479
ENSMUSG00000002625	Akap8l	1650.96	1345.19	1391.01	1185.05	952.09	2018.22	1370.91	955.1	741.275	1263.69	576.113	1433.84	771.617	1452.04	1317.95	NA	NA	NA	NA	NA	NA	NA	NA
ENSMUSG00000002633	Shh	0	0	0	0	0	0	0	0	0	0	1.74316	0	1.58606	0.968023	0	NA	NA	NA	NA	NA	NA	NA	NA
ENSMUSG00000002635	Pdcd2l	440.79	535.857	435.005	460.146	455.162	365.409	507.355	339.163	462.791	431.808	509.873	447.132	524.985	456.907	577.57	NA	NA	NA	NA	NA	NA	NA	NA
ENSMUSG00000002658	Gtf2f1	1240.22	734.659	780.671	965.382	676.777	590.493	793.255	558.087	499.247	980.944	803.595	936.466	624.114	832.5	1079.55	NA	NA	NA	NA	NA	NA	NA	NA
ENSMUSG00000002660	Clpp	322.578	324.945	897.562	239.322	437.262	560.356	316.365	338.028	437.474	329.867	411.385	331.581	441.717	293.311	355.652	NA	NA	NA	NA	NA	NA	NA	NA
ENSMUSG00000002661	Alkbh7	118.212	51.4665	318.113	76.3056	155.13	366.35	116	189.432	211.648	106.75	185.646	98.4696	203.015	130.683	120.166	-1.08704	0.0123829	NA	NA	NA	NA	-1.29551	0.00606806
ENSMUSG00000002664	Pspn	0	0	0	0	1.70473	0	7.03033	0	2.02534	1.92342	1.74316	1.00479	0.793029	0.968023	0.969078	NA	NA	NA	NA	NA	NA	NA	NA
ENSMUSG00000002668	Dennd1c	1032.85	1132.26	687.157	1304.13	1206.95	1549.22	1070.95	1263.64	863.808	881.888	1004.93	954.552	1046.8	1017.39	880.892	NA	NA	NA	NA	NA	NA	NA	NA
ENSMUSG00000002679	Med6	341.612	358.247	456.713	361.874	361.402	469.946	316.365	338.028	258.231	389.493	390.467	388.854	302.144	363.977	327.548	NA	NA	NA	NA	NA	NA	NA	NA
ENSMUSG00000002688	Prkd1	0	0	0	0	0	0	2.34344	0	0	0	16.56	0	0	0	0	NA	NA	NA	NA	NA	NA	NA	NA
ENSMUSG00000002699	Lcp2	18776.6	18575.4	1388.51	21120.5	5263.34	4284.13	20624.6	3011.63	5198.04	23987	6392.16	18080.2	4904.89	20826.1	23069.9	2.61752	2.48e-15	NA	NA	NA	NA	1.83941	1.17e-06
ENSMUSG00000002718	Cse1l	1277.29	1020.25	350.676	1372.34	1071.42	695.972	925.66	352.775	947.86	1008.83	914.286	875.173	934.981	951.567	1184.21	NA	NA	NA	NA	NA	NA	NA	NA
ENSMUSG00000002728	Naa20	337.605	470.262	628.711	413.9	528.465	512.326	473.375	513.849	600.514	329.867	799.237	420.003	635.216	533.381	552.374	NA	NA	NA	NA	NA	NA	NA	NA
ENSMUSG00000002731	Prkra	153.275	102.933	137.765	129.488	214.796	343.748	149.98	176.954	127.597	167.338	286.749	166.795	239.495	188.765	193.816	NA	NA	NA	NA	NA	NA	NA	NA
ENSMUSG00000002732	Fkbp7	203.364	311.826	210.405	226.605	268.494	79.1091	285.9	216.656	329.118	264.47	387.852	229.092	279.146	294.279	288.785	NA	NA	NA	NA	NA	NA	NA	NA
ENSMUSG00000002733	Plekha3	56.1005	33.3018	48.4266	42.7774	18.752	81.9344	32.8082	100.955	89.115	47.1238	53.1663	55.2635	95.1635	65.8256	69.7736	NA	NA	NA	NA	NA	NA	NA	NA
ENSMUSG00000002741	Ykt6	1249.24	1268.5	1058.71	988.504	1708.99	1962.66	1065.09	741.848	875.96	935.744	905.57	1157.52	1318.81	815.076	618.272	NA	NA	NA	NA	NA	NA	NA	NA
ENSMUSG00000002748	Baz1b	629.127	463.198	1001.1	551.481	404.02	332.447	471.032	648.833	412.157	486.625	292.85	569.717	485.334	551.773	487.446	NA	NA	NA	NA	NA	NA	NA	NA
ENSMUSG00000002763	Pex6	47.0843	89.8141	1149.71	61.2757	112.512	109.246	107.798	340.297	106.33	74.0517	52.2947	61.2923	122.92	64.8576	68.8045	-2.67633	6.57e-05	NA	NA	2.23482	0.0270539	NA	NA
ENSMUSG00000002767	Mrpl2	330.592	404.668	960.183	351.468	515.68	411.556	441.739	445.789	471.905	311.594	644.096	439.094	611.426	466.587	499.075	NA	NA	NA	NA	NA	NA	NA	NA
ENSMUSG00000002768	Mea1	536.962	591.36	591.139	486.737	506.304	381.419	451.113	663.579	578.235	599.145	658.913	586.798	402.066	584.686	654.128	NA	NA	NA	NA	NA	NA	NA	NA
ENSMUSG00000002769	Gnmt	0	6.05488	0	6.93687	3.40945	0	4.68688	7.94026	0	0	0.871578	3.01437	2.37909	0	0	NA	NA	NA	NA	NA	NA	NA	NA
ENSMUSG00000002771	Grin2d	11.0197	2.01829	0	0	0	0	0	0	0	1.92342	0	0	0	0	0	NA	NA	NA	NA	NA	NA	NA	NA
ENSMUSG00000002778	Kdelr1	520.933	505.583	649.585	604.664	644.387	690.321	537.82	425.371	798.997	575.103	420.972	492.348	509.918	422.058	280.064	NA	NA	NA	NA	NA	NA	NA	NA
ENSMUSG00000002781	Tmem143	110.197	95.869	59.2809	76.3056	155.13	150.684	84.3639	82.8056	125.571	40.3918	51.4231	86.4121	116.575	93.8983	56.2065	NA	NA	NA	NA	NA	NA	NA	NA
ENSMUSG00000002791	Pdxk-ps	0	0	0	0	0	0	0	1.13432	0	0.96171	0	5.02396	0	0	1.93816	NA	NA	NA	NA	NA	NA	NA	NA
ENSMUSG00000002797	Ggct	39.07	49.4482	131.921	24.2791	34.0945	167.636	43.3537	56.7162	71.8996	69.2431	9.58736	47.2252	17.4466	36.7849	43.6085	NA	NA	NA	NA	NA	NA	NA	NA
ENSMUSG00000002799	Jag2	55.0987	47.4299	65.1255	36.9967	46.0276	4.70887	22.2627	10.2089	2.02534	25.0045	36.6063	29.1389	26.963	27.1047	15.5052	NA	NA	NA	NA	NA	NA	NA	NA
ENSMUSG00000002803	Btbd6	53.0951	90.8232	266.346	21.9668	180.701	638.523	43.3537	308.536	240.003	57.7026	67.9831	16.0767	274.388	70.6657	33.9177	-2.56115	0.000135422	NA	NA	NA	NA	-2.53942	0.000639748
ENSMUSG00000002804	Nudt14	159.285	165.5	203.726	106.365	152.573	117.722	125.374	214.387	129.622	127.907	185.646	119.57	199.843	109.387	192.847	NA	NA	NA	NA	NA	NA	NA	NA
ENSMUSG00000002808	Epdr1	6.01077	1.00915	6.67953	16.186	0	0	9.37377	0	0	5.77026	60.1389	1.00479	13.4815	14.5204	5.81447	NA	NA	NA	NA	NA	NA	NA	NA
ENSMUSG00000002812	Flii	1381.47	854.747	560.246	1114.52	852.363	1029.36	891.68	857.549	378.739	737.632	466.294	1020.87	703.417	830.564	635.715	NA	NA	NA	NA	NA	NA	NA	NA
ENSMUSG00000002814	Top3a	236.424	134.217	51.7664	139.894	436.41	601.794	135.92	164.477	314.941	109.635	149.911	114.546	311.66	141.331	88.1861	NA	NA	NA	NA	NA	NA	NA	NA
ENSMUSG00000002820	Atg4d	1093.96	798.235	364.035	973.475	329.865	313.611	834.265	351.64	193.42	747.249	134.223	1131.4	241.874	763.77	442.869	1.34663	0.000420692	NA	NA	NA	NA	1.89574	1.77e-06
ENSMUSG00000002825	Qtrt1	581.041	572.186	429.16	543.388	280.428	246.745	466.345	326.685	289.624	530.864	412.257	650.1	431.408	566.294	719.056	NA	NA	NA	NA	NA	NA	NA	NA
ENSMUSG00000002831	Plin4	4.00718	0	0	1.15615	0	0.941775	0	0	0	4.80855	1.74316	0	1.58606	0	0	NA	NA	NA	NA	NA	NA	NA	NA
ENSMUSG00000002833	Hdgfl2	211.379	201.829	268.851	146.83	207.977	347.515	268.324	192.835	152.913	163.491	130.737	190.91	163.364	176.18	161.836	NA	NA	NA	NA	NA	NA	NA	NA
ENSMUSG00000002835	Chaf1a	6.01077	6.05488	0	2.31229	0.852363	51.7976	2.34344	1.13432	0	0	6.10105	0	8.72332	10.6483	5.81447	NA	NA	NA	NA	NA	NA	NA	NA
ENSMUSG00000002844	Adprh	2874.15	2855.89	2114.91	2053.31	1944.24	2812.14	2731.28	1501.84	1862.3	2338.88	1807.65	2697.86	1769.25	2376.5	2699.85	NA	NA	NA	NA	NA	NA	NA	NA
ENSMUSG00000002845	Tmem39a	523.939	498.519	101.028	379.216	306.851	100.77	346.829	145.193	143.799	543.366	243.17	416.988	203.015	374.625	366.311	1.48757	8.01e-05	NA	NA	NA	NA	1.04095	0.0223025
ENSMUSG00000002846	Timmdc1	47.0843	66.6037	62.6206	50.8704	86.9411	47.0887	58.586	94.1489	33.4181	75.0134	79.3136	81.3881	90.4053	60.9855	72.6809	NA	NA	NA	NA	NA	NA	NA	NA
ENSMUSG00000002847	Pla1a	5.00897	5.04573	0	2.31229	2.55709	0	5.8586	0	0	3.84684	6.10105	2.00958	0	6.77616	0	NA	NA	NA	NA	NA	NA	NA	NA
ENSMUSG00000002870	Mcm2	50.0897	59.5397	36.7374	106.365	75.8603	191.18	53.8992	17.0149	102.28	41.3535	18.3031	54.2587	231.565	105.515	75.5881	NA	NA	NA	NA	NA	NA	NA	NA
ENSMUSG00000002871	Tpra1	421.755	376.412	277.201	364.186	896.686	1164.03	372.607	889.31	680.515	356.795	586.572	400.912	992.873	368.817	284.909	-1.04657	0.00976363	NA	NA	NA	NA	-1.16704	0.0086907
ENSMUSG00000002881	Nab1	583.044	476.317	55.1062	450.897	63.9273	0.941775	497.981	149.731	87.0897	537.596	88.901	574.741	55.512	409.474	490.353	2.44529	0.000305407	NA	NA	NA	NA	3.37631	2.05e-06
ENSMUSG00000002885	Adgre5	11.0197	45.4116	20.8735	13.8737	22.1615	12.2431	44.5254	6.80594	9.11404	32.6981	7.84421	17.0815	16.6536	35.8169	15.5052	NA	NA	NA	NA	NA	NA	NA	NA
ENSMUSG00000002897	Il17ra	12329.1	8661.51	2114.91	6790.04	3008.84	4141.93	8456.31	1025.43	1354.95	5555.8	551.709	4934.53	1779.56	5537.09	2980.88	1.73317	0.00131829	NA	NA	NA	NA	1.74324	0.00379846
ENSMUSG00000002900	Lamb1	0	3.02744	0	0	0	0	1.17172	0	1.01267	0	3.48631	0	13.4815	1.93605	0	NA	NA	NA	NA	NA	NA	NA	NA
ENSMUSG00000002930	Ppp1r17	0	2.01829	0	0	0	0	0	0	0	0	0	0	2.37909	0	0	NA	NA	NA	NA	NA	NA	NA	NA
ENSMUSG00000002944	Cd36	21.0377	11.1006	103.533	16.186	18.752	0	10.5455	1.13432	41.5195	28.8513	49.68	6.02875	5.5512	8.71221	17.4434	NA	NA	NA	NA	NA	NA	NA	NA
ENSMUSG00000002948	Map2k7	96.1723	61.558	229.609	67.0564	71.5985	61.2154	56.2426	161.074	53.6716	76.9368	54.9094	94.4504	61.8563	76.4738	25.196	NA	NA	NA	NA	NA	NA	NA	NA
ENSMUSG00000002949	Timm44	416.747	464.208	502.635	346.844	371.63	161.044	389.011	351.64	350.384	374.105	309.41	303.447	375.896	376.561	373.095	NA	NA	NA	NA	NA	NA	NA	NA
ENSMUSG00000002957	Ap2a2	535.96	398.613	332.307	348	558.298	640.407	501.497	501.371	397.98	384.684	328.585	435.075	422.685	385.273	262.62	NA	NA	NA	NA	NA	NA	NA	NA
ENSMUSG00000002963	Pnkp	558	537.875	388.248	632.412	473.914	608.387	435.88	496.834	374.688	505.86	513.36	552.635	422.685	439.483	523.302	NA	NA	NA	NA	NA	NA	NA	NA
ENSMUSG00000002968	Med25	69.1238	97.8873	146.95	69.3687	85.2363	474.655	73.8184	175.82	27.3421	59.626	47.0652	124.594	49.9608	71.6337	53.2993	NA	NA	NA	NA	NA	NA	NA	NA
ENSMUSG00000002981	Clptm1	777.393	1271.53	531.858	834.737	983.627	2943.99	223.799	1826.26	1478.5	1230.99	480.24	513.448	726.415	938.983	235.486	NA	NA	NA	NA	NA	NA	NA	NA
ENSMUSG00000002983	Relb	2072.71	1260.42	35.9025	1416.28	63.9273	107.362	1271.32	123.641	76.963	941.514	18.3031	866.13	75.3378	738.602	511.673	3.53593	1.44e-12	NA	NA	NA	NA	4.43744	1.25e-16
ENSMUSG00000002984	Tomm40	892.599	578.241	785.68	409.276	335.831	931.415	546.022	600.057	586.337	583.758	88.0294	274.308	507.539	683.425	405.075	NA	NA	NA	NA	NA	NA	NA	NA
ENSMUSG00000002985	Apoe	21625.7	8038.86	12302.9	12733.8	10121	19547.5	8973.04	9065.51	20869.1	14062.1	12956.9	10143.4	9033.4	11092.6	13515.7	NA	NA	NA	NA	NA	NA	NA	NA
ENSMUSG00000002996	Hbp1	925.658	1198.87	1470.33	967.694	3906.38	2669.93	1101.42	2295.87	3901.82	816.492	5945.04	845.03	3486.95	1258.43	1710.42	-1.23066	0.00213281	NA	NA	NA	NA	-2.03606	4.73e-07
ENSMUSG00000002997	Prkar2b	0	0	6.67953	9.24916	1.70473	0	1.17172	2.26865	0	4.80855	3.48631	3.01437	0	1.93605	0.969078	NA	NA	NA	NA	NA	NA	NA	NA
ENSMUSG00000003031	Cdkn1b	73.131	107.979	165.318	124.864	343.502	367.292	133.576	484.356	214.686	99.0562	318.126	132.632	312.454	111.323	88.1861	-1.47402	9.69e-05	NA	NA	NA	NA	-1.61775	7.91e-05
ENSMUSG00000003032	Klf4	60.1077	115.043	0	76.3056	1.70473	48.9723	92.566	27.2238	4.05068	18.2725	10.4589	92.4408	7.93029	122.939	141.485	3.21503	0.00295284	NA	NA	NA	NA	NA	NA
ENSMUSG00000003033	Ap1m1	934.674	914.287	679.643	879.827	874.525	936.124	929.175	292.655	973.177	939.591	671.115	832.972	766.066	811.204	669.633	NA	NA	NA	NA	NA	NA	NA	NA
ENSMUSG00000003037	Rab8a	2480.44	2689.38	949.329	2544.68	2075.51	1611.38	2731.28	1496.17	3122.06	2714.91	3030.48	2457.72	2027.78	2904.07	3390.8	NA	NA	NA	NA	NA	NA	NA	NA
ENSMUSG00000003038	Hmgn2	982.76	1154.46	655.429	936.478	856.625	1018.06	1081.5	837.131	1151.41	975.174	1334.39	1031.92	1007.15	1326.19	1214.25	NA	NA	NA	NA	NA	NA	NA	NA
ENSMUSG00000003039	Fam32a	712.276	1095.93	1205.66	890.232	1186.49	1120.71	1118.99	572.833	1533.18	939.591	1757.1	961.585	1338.63	942.855	1002.03	NA	NA	NA	NA	NA	NA	NA	NA
ENSMUSG00000003062	Stard3nl	1058.9	1104.01	1810.15	1318.01	1890.54	1620.79	1218.59	1772.95	2354.46	1327.16	2310.55	1069.1	1929.44	1449.13	1622.24	NA	NA	NA	NA	NA	NA	NA	NA
ENSMUSG00000003068	Stk11	134.24	147.335	660.439	153.767	156.835	198.715	185.132	492.296	222.788	128.869	154.269	242.155	189.534	172.308	224.826	-1.20269	0.00954644	NA	NA	NA	NA	NA	NA
ENSMUSG00000003070	Efna2	0	0	0	0	0	0	2.34344	0	0	0	0	0	0	4.84012	0	NA	NA	NA	NA	NA	NA	NA	NA
ENSMUSG00000003072	Atp5d	917.644	843.647	1541.3	685.594	816.564	1469.17	860.043	1015.22	1074.44	812.645	590.93	844.025	678.04	850.893	824.685	NA	NA	NA	NA	NA	NA	NA	NA
ENSMUSG00000003099	Ppp5c	1267.27	1311.89	403.277	1013.94	1304.97	2216.94	1392	533.132	833.428	904.008	602.261	1176.61	1178.44	988.352	843.098	NA	NA	NA	NA	NA	NA	NA	NA
ENSMUSG00000003119	Cdk12	250.449	364.302	540.207	349.156	306.851	309.844	350.345	462.804	281.523	368.335	195.234	336.605	303.73	275.887	293.631	NA	NA	NA	NA	NA	NA	NA	NA
ENSMUSG00000003123	Lipe	809.45	570.168	278.036	595.415	647.796	1698.02	742.871	334.625	71.8996	346.216	127.25	623.975	359.242	345.584	184.125	NA	NA	NA	NA	NA	NA	NA	NA
ENSMUSG00000003131	Pafah1b2	1308.34	1150.43	427.49	1247.48	1229.11	1130.13	1041.66	483.222	1280.02	1510.85	1071.17	1451.92	1046.01	1261.33	1204.56	NA	NA	NA	NA	NA	NA	NA	NA
ENSMUSG00000003134	Tbc1d8	604.082	451.089	107.707	661.315	408.282	383.302	365.577	449.192	208.61	446.234	169.086	319.524	218.083	371.721	266.496	NA	NA	NA	NA	NA	NA	NA	NA
ENSMUSG00000003135	Cnot11	10.0179	30.2744	65.9604	31.2159	15.3425	40.4963	48.0406	104.358	64.8109	23.081	21.7895	35.1677	34.1003	23.2326	31.0105	-1.30798	0.0456899	NA	NA	NA	NA	NA	NA
ENSMUSG00000003153	Slc2a3	268.481	331	3.33977	195.389	53.6989	641.349	314.021	47.6416	51.6462	160.606	58.3958	196.939	56.3051	194.573	209.321	NA	NA	NA	NA	NA	NA	NA	NA
ENSMUSG00000003154	Foxj2	116.208	219.994	395.762	180.359	233.548	19.7773	183.96	313.073	115.444	98.0944	168.215	191.915	132.436	166.5	137.609	NA	NA	NA	NA	NA	NA	NA	NA
ENSMUSG00000003161	Sri	1665.98	1774.08	2010.54	1958.51	1553.86	805.218	1977.86	1381.61	1437.99	2190.78	2297.48	1974.42	1908.82	2338.74	2762.84	NA	NA	NA	NA	NA	NA	NA	NA
ENSMUSG00000003166	Dgcr2	461.827	322.927	777.331	329.501	340.945	416.265	323.395	414.028	178.23	208.691	155.141	241.15	274.388	228.454	128.887	NA	NA	NA	NA	NA	NA	NA	NA
ENSMUSG00000003184	Irf3	1798.22	1471.34	1059.54	1482.18	941.009	1309.07	1552.53	1074.2	967.101	1307.93	929.974	1551.4	1041.25	1258.43	1232.67	NA	NA	NA	NA	NA	NA	NA	NA
ENSMUSG00000003190	Bcl2l12	259.465	256.323	424.15	160.704	261.676	560.356	217.94	248.417	182.281	240.428	306.796	232.107	330.693	260.398	231.61	NA	NA	NA	NA	NA	NA	NA	NA
ENSMUSG00000003198	Zfp959	155.278	214.948	20.0386	202.325	169.62	81.9344	165.213	220.059	298.738	272.164	179.545	259.236	194.292	190.701	301.383	NA	NA	NA	NA	NA	NA	NA	NA
ENSMUSG00000003199	Mpnd	64.1149	58.5305	321.453	77.4618	72.4509	23.5444	118.344	178.089	56.7096	65.3963	68.8547	91.436	57.0981	80.3459	70.7427	NA	NA	NA	NA	NA	NA	NA	NA
ENSMUSG00000003200	Sh3gl1	2448.39	1906.28	287.22	1790.87	1363.78	1729.1	1731.8	660.176	895.201	1688.76	583.086	1814.65	1162.58	1663.06	1149.33	1.06594	0.025341	NA	NA	NA	NA	NA	NA
ENSMUSG00000003206	Ebi3	1880.37	1373.45	538.537	1424.37	643.534	479.363	1466.99	539.938	718.996	1990.74	658.042	1496.13	597.151	1360.07	1641.62	1.42231	1.52e-11	NA	NA	NA	NA	1.38826	2.07e-09
ENSMUSG00000003208	Yju2	478.858	424.851	200.386	327.189	228.433	344.69	372.607	283.581	373.676	443.348	215.28	366.749	222.048	352.361	421.549	NA	NA	NA	NA	NA	NA	NA	NA
ENSMUSG00000003226	Ranbp2	767.375	747.778	464.228	818.551	216.5	366.35	687.8	262.029	162.027	680.891	296.337	870.149	294.214	655.352	653.159	1.24563	0.000133725	NA	NA	NA	NA	1.39102	8.56e-05
ENSMUSG00000003228	Grk5	15.0269	3.02744	17.5338	13.8737	5.96654	0	3.51516	18.1492	0	0.96171	3.48631	2.00958	3.17212	6.77616	11.6289	NA	NA	NA	NA	NA	NA	NA	NA
ENSMUSG00000003233	Dvl3	104.187	113.024	33.3977	120.239	68.1891	121.489	104.283	38.567	55.6969	110.597	161.242	127.609	95.1635	118.099	121.135	1.0706	0.0166548	NA	NA	NA	NA	NA	NA
ENSMUSG00000003234	Abcf3	1689.03	1484.46	459.218	1431.31	1187.34	1336.38	1237.34	676.057	1368.12	1314.66	877.679	1414.75	927.051	1090.96	1016.56	NA	NA	NA	NA	NA	NA	NA	NA
ENSMUSG00000003235	Eif2b5	138.248	165.5	134.426	130.644	127.002	154.451	140.607	199.641	208.61	176.955	144.682	93.4456	118.161	121.971	133.733	NA	NA	NA	NA	NA	NA	NA	NA
ENSMUSG00000003269	Cyth2	481.863	539.894	416.636	267.07	352.878	618.746	220.284	542.207	767.605	620.303	221.381	220.049	314.04	611.791	246.146	NA	NA	NA	NA	NA	NA	NA	NA
ENSMUSG00000003271	Sult2b1	1.00179	5.04573	0.834942	8.09302	0.852363	0	1.17172	2.26865	0	8.65539	4.35789	8.03833	0.793029	3.87209	2.90723	NA	NA	NA	NA	NA	NA	NA	NA
ENSMUSG00000003273	Car11	18.0323	34.311	4.17471	10.4053	18.752	23.5444	18.7475	0	4.05068	10.5788	19.1747	11.0527	22.9978	2.90407	9.69078	NA	NA	NA	NA	NA	NA	NA	NA
ENSMUSG00000003279	Dlgap1	6.01077	21.1921	30.8928	13.8737	31.5374	0	7.03033	21.5521	0	18.2725	33.12	8.03833	12.6885	12.5843	31.9796	NA	NA	NA	NA	NA	NA	NA	NA
ENSMUSG00000003282	Plag1	0	10.0915	0	1.15615	19.6044	7.5342	4.68688	0	16.2027	0.96171	2.61474	11.0527	15.0676	0.968023	0.969078	NA	NA	NA	NA	NA	NA	NA	NA
ENSMUSG00000003283	Hck	10402.6	9313.42	2671.81	9859.61	3822	4729.59	9860.03	2631.63	4214.74	9555.55	3330.3	9127.52	3536.91	9108.13	8998.86	1.52309	6.41e-15	NA	NA	NA	NA	1.28872	3.19e-09
ENSMUSG00000003299	Mrpl4	533.956	531.82	268.851	469.395	366.516	501.024	534.305	435.58	624.818	456.812	359.09	542.587	330.693	488.852	422.518	NA	NA	NA	NA	NA	NA	NA	NA
ENSMUSG00000003308	Keap1	333.598	256.323	612.847	250.884	455.162	599.911	203.879	375.461	415.195	156.759	211.794	238.136	344.968	195.541	100.784	-1.31421	0.00170965	NA	NA	NA	NA	NA	NA
ENSMUSG00000003316	Glg1	826.48	709.43	2212.6	847.455	851.511	505.733	917.458	1710.56	948.873	854.96	1067.68	724.455	887.4	688.265	897.366	NA	NA	NA	NA	NA	NA	NA	NA
ENSMUSG00000003344	Btbd2	19.0341	39.3567	110.212	24.2791	69.0414	24.4861	30.4647	171.283	90.1277	38.4684	69.7263	24.115	97.5426	20.3285	23.2579	-2.13806	8.7e-06	NA	NA	NA	NA	NA	NA
ENSMUSG00000003345	Csnk1g2	114.205	115.043	610.342	131.801	112.512	47.0887	133.576	653.37	180.255	108.673	111.562	124.594	150.676	110.355	99.815	-1.82312	0.00039446	NA	NA	2.13927	0.00296122	NA	NA
ENSMUSG00000003346	Abhd17a	27.0485	48.4391	150.29	31.2159	31.5374	48.0305	21.091	237.074	64.8109	31.7364	76.6989	40.1917	43.6166	28.0727	43.6085	-1.87755	0.00237288	NA	NA	NA	NA	NA	NA
ENSMUSG00000003348	Mob3a	3586.42	3209.09	556.071	2713.47	2535.78	2116.17	3147.24	1485.96	2109.39	2551.42	1461.64	2974.18	1945.3	2772.42	2271.52	NA	NA	NA	NA	NA	NA	NA	NA
ENSMUSG00000003352	Cacnb3	17.0305	1.00915	0.834942	0	0	0	1.17172	1.13432	0	0.96171	4.35789	2.00958	7.93029	30.0087	0.969078	NA	NA	NA	NA	NA	NA	NA	NA
ENSMUSG00000003354	Ccdc65	0	0	0	0	0	0	0	0	0	1.92342	0	0	0	0.968023	2.90723	NA	NA	NA	NA	NA	NA	NA	NA
ENSMUSG00000003355	Fkbp11	18.0323	6.05488	0	1.15615	13.6378	0	4.68688	3.40297	25.3168	10.5788	13.9453	8.03833	6.34423	5.80814	10.6599	NA	NA	NA	NA	NA	NA	NA	NA
ENSMUSG00000003360	Ddx23	78.14	93.8507	328.967	67.0564	98.8742	159.16	80.8487	112.298	211.648	82.7071	81.0568	103.494	106.266	115.195	102.722	-1.04577	0.0315854	NA	NA	NA	NA	NA	NA
ENSMUSG00000003363	Pld3	4685.39	4794.46	1745.03	4120.5	4721.24	3707.77	4648.22	2427.45	3775.24	3350.6	3007.82	4184.96	3426.68	4093.77	3794.91	NA	NA	NA	NA	NA	NA	NA	NA
ENSMUSG00000003378	Grik5	0	0	11.6892	2.31229	3.40945	0	2.34344	4.53729	3.03801	17.3108	11.3305	0	3.96515	0	2.90723	NA	NA	NA	NA	NA	NA	NA	NA
ENSMUSG00000003379	Cd79a	0	0	0	0	1.70473	0	2.34344	0	0	0	0	0	0	0	1.93816	NA	NA	NA	NA	NA	NA	NA	NA
ENSMUSG00000003380	Rabac1	2017.61	1712.52	3714.66	1326.1	1927.19	3504.34	1888.81	2329.9	2030.41	1672.41	1472.97	1871.93	1774.01	1582.72	1739.5	NA	NA	NA	NA	NA	NA	NA	NA
ENSMUSG00000003382	Etv3	4506.07	3613.76	518.499	4507.81	504.599	612.154	4337.71	415.162	369.625	4024.76	273.676	3876.49	342.589	3351.3	2799.67	3.15708	5.94e-34	NA	NA	NA	NA	3.13958	9.28e-29
ENSMUSG00000003402	Prkcsh	1099.97	843.647	625.371	717.966	886.458	841.005	842.467	873.429	757.478	741.479	462.808	944.504	650.284	750.218	562.065	NA	NA	NA	NA	NA	NA	NA	NA
ENSMUSG00000003410	Elavl3	11.0197	7.06403	2.50483	12.7176	2.55709	4.70887	3.51516	13.6119	0	5.77026	0.871578	6.02875	4.75818	7.74419	22.2888	NA	NA	NA	NA	NA	NA	NA	NA
ENSMUSG00000003411	Rab3b	10.0179	8.07318	0	1.15615	3.40945	0	1.17172	0	21.2661	1.92342	2.61474	1.00479	3.17212	0	0	NA	NA	NA	NA	NA	NA	NA	NA
ENSMUSG00000003418	St8sia6	49.0879	36.3293	158.639	69.3687	59.6654	0	37.4951	110.029	19.2407	50.9706	110.69	51.2444	42.0305	71.6337	30.0414	NA	NA	NA	NA	NA	NA	NA	NA
ENSMUSG00000003420	Fcgrt	3576.41	3975.03	2570.79	3108.88	3094.93	2271.56	3987.37	2044.05	3798.53	3178.45	3060.11	3721.75	2709.78	3273.86	3443.13	NA	NA	NA	NA	NA	NA	NA	NA
ENSMUSG00000003421	Nosip	1133.03	1044.47	1138.03	885.608	1302.41	1313.78	1163.52	764.534	1491.66	823.224	1552.28	1245.94	1281.54	1054.18	1342.17	NA	NA	NA	NA	NA	NA	NA	NA
ENSMUSG00000003423	Pih1d1	506.908	521.729	557.741	294.817	577.05	589.551	497.981	788.355	600.514	564.524	572.627	572.731	514.676	483.044	466.127	NA	NA	NA	NA	NA	NA	NA	NA
ENSMUSG00000003429	Rps11	2585.63	2632.86	2958.2	2301.89	1568.35	2503.24	2575.44	2824.47	2332.18	2829.35	1821.6	2715.95	1596.37	2994.1	3019.65	NA	NA	NA	NA	NA	NA	NA	NA
ENSMUSG00000003435	Supt5	1301.33	879.976	717.215	974.631	964.023	1051.96	929.175	730.504	783.807	627.035	210.05	873.164	579.704	640.831	548.498	NA	NA	NA	NA	NA	NA	NA	NA
ENSMUSG00000003437	Paf1	1862.34	1401.71	235.454	1803.59	562.56	362.583	1479.88	343.7	361.524	1879.18	685.061	1608.67	655.042	1556.58	1607.7	2.10028	1.15e-11	NA	NA	NA	NA	1.56483	9.98e-06
ENSMUSG00000003438	Timm50	1141.04	797.226	929.29	942.259	779.06	602.736	786.225	894.981	500.259	836.688	566.526	919.384	800.96	1065.79	1107.66	NA	NA	NA	NA	NA	NA	NA	NA
ENSMUSG00000003444	Med29	289.519	248.25	146.115	232.385	113.364	106.421	221.455	166.746	221.775	232.734	149.04	261.246	126.885	200.381	269.404	NA	NA	NA	NA	NA	NA	1.05324	0.00037907
ENSMUSG00000003452	Bicd1	9.01615	11.1006	0	18.4983	7.67127	23.5444	36.3233	24.9551	25.3168	16.3491	41.8358	17.0815	6.34423	28.0727	10.6599	NA	NA	NA	NA	NA	NA	NA	NA
ENSMUSG00000003458	Ncstn	5269.44	6132.59	973.542	5644.3	5841.25	5428.39	5529.35	1475.75	4325.12	4952.81	4548.77	5084.24	4643.19	5441.26	5494.67	NA	NA	NA	NA	NA	NA	NA	NA
ENSMUSG00000003464	Pex19	627.123	686.22	860.825	615.069	762.013	620.63	671.396	660.176	700.768	776.1	891.625	782.732	754.171	538.221	466.127	NA	NA	NA	NA	NA	NA	NA	NA
ENSMUSG00000003469	Phyhip	7.01256	1.00915	1.66988	2.31229	6.81891	0	5.8586	1.13432	0	39.4301	11.3305	12.0575	25.3769	2.90407	3.87631	NA	NA	NA	NA	NA	NA	NA	NA
ENSMUSG00000003484	Cyp4f18	75.1346	13.1189	0	68.2126	11.0807	0	19.9193	4.53729	30.3801	40.3918	44.4505	14.0671	28.5491	38.7209	59.1138	NA	NA	NA	NA	NA	NA	NA	NA
ENSMUSG00000003500	Impdh1	3.00538	12.1098	33.3977	11.5615	5.96654	0	5.8586	17.0149	1.01267	0.96171	6.97263	12.0575	10.3094	0.968023	13.5671	NA	NA	NA	NA	NA	NA	NA	NA
ENSMUSG00000003518	Dusp3	1703.05	1869.95	607.838	2105.34	1111.48	652.65	1754.07	894.981	1314.45	1716.65	1022.36	1732.26	1276.78	2105.45	2219.19	NA	NA	NA	NA	NA	NA	NA	NA
ENSMUSG00000003527	Ess2	487.874	426.869	121.902	546.857	422.772	841.005	427.678	302.864	255.193	293.322	252.758	518.472	316.419	459.811	390.538	NA	NA	NA	NA	NA	NA	NA	NA
ENSMUSG00000003528	Slc25a1	573.026	347.147	486.771	331.814	202.863	798.625	317.536	392.476	419.246	366.412	135.966	235.121	304.523	376.561	213.197	NA	NA	NA	NA	NA	NA	NA	NA
ENSMUSG00000003534	Ddr1	2.00359	1.00915	0	0	0	0	5.8586	3.40297	0	0.96171	0.871578	0	9.51635	1.93605	2.90723	NA	NA	NA	NA	NA	NA	NA	NA
ENSMUSG00000003541	Ier3	5883.54	4661.25	100.193	4312.42	41.7658	222.259	5330.16	45.3729	92.1531	4929.73	27.0189	5714.25	3.96515	3635.9	3388.87	6.07332	2.28e-14	NA	NA	NA	NA	5.79884	2.92e-11
ENSMUSG00000003545	Fosb	0	4.03659	0	0	0	0	5.8586	0	0	0	0	2.00958	0	0	0	NA	NA	NA	NA	NA	NA	NA	NA
ENSMUSG00000003546	Klc4	275.493	214.948	313.103	211.575	433.001	316.436	229.657	314.208	208.61	165.414	375.65	215.025	399.687	196.509	189.939	NA	NA	NA	NA	NA	NA	NA	NA
ENSMUSG00000003549	Ercc1	297.533	331	611.177	277.475	398.054	161.044	339.799	444.655	344.308	346.216	412.257	259.236	314.04	325.256	345.961	NA	NA	NA	NA	NA	NA	NA	NA
ENSMUSG00000003559	As3mt	653.17	728.604	570.265	706.405	698.938	881.501	725.295	407.222	1013.68	718.398	1038.92	613.928	874.711	726.986	828.562	NA	NA	NA	NA	NA	NA	NA	NA
ENSMUSG00000003573	Homer3	218.391	203.848	327.297	178.046	185.815	246.745	135.92	282.447	169.116	145.218	108.076	240.145	124.506	174.244	174.434	NA	NA	NA	NA	NA	NA	NA	NA
ENSMUSG00000003575	Crtc1	170.305	92.8415	58.4459	139.894	65.632	160.102	90.2225	140.656	62.7856	92.3242	79.3136	106.508	75.3378	52.2733	101.753	NA	NA	NA	NA	NA	NA	NA	NA
ENSMUSG00000003581	Rnf215	141.253	101.924	558.576	112.146	115.921	74.4002	159.354	486.625	208.61	125.022	141.196	159.762	107.852	127.779	163.774	-1.36379	0.00871343	NA	NA	1.62201	0.0277425	NA	NA
ENSMUSG00000003585	Sec14l2	23.0413	32.2927	6.67953	18.4983	34.9469	68.7496	22.2627	14.7462	22.2788	12.5022	47.9368	21.1006	31.7212	15.4884	28.1033	NA	NA	NA	NA	NA	NA	NA	NA
ENSMUSG00000003604	Aven	4.00718	13.1189	55.1062	13.8737	7.67127	56.5065	14.0607	38.567	0	15.3874	10.4589	15.0719	11.8954	7.74419	15.5052	NA	NA	NA	NA	NA	NA	NA	NA
ENSMUSG00000003617	Cp	182.327	116.052	75.1448	152.611	126.15	125.256	96.0811	106.626	161.015	161.567	158.627	81.3881	132.436	100.674	103.691	NA	NA	NA	NA	NA	NA	NA	NA
ENSMUSG00000003623	Crot	1146.05	1223.09	848.301	1094.87	1774.62	1406.07	1045.18	762.265	1641.54	1156.94	1954.95	1165.56	1570.2	1280.69	1083.43	NA	NA	NA	NA	NA	NA	NA	NA
ENSMUSG00000003644	Rps6ka1	3419.12	3072.85	4654.8	3061.47	5186.63	5100.65	3676.86	5710.18	4230.94	2991.88	2902.36	3455.48	3306.93	2951.5	2670.78	NA	NA	NA	NA	NA	NA	NA	NA
ENSMUSG00000003657	Calb2	21.0377	7.06403	3.33977	38.1528	6.81891	0	23.4344	0	0	29.813	32.2484	12.0575	0	9.68023	11.6289	4.65852	0.00259705	NA	NA	NA	NA	NA	NA
ENSMUSG00000003660	Snrnp200	559.001	560.077	182.852	450.897	467.095	363.525	464.002	390.207	394.942	378.914	239.684	501.391	307.695	383.337	407.013	NA	NA	NA	NA	NA	NA	NA	NA
ENSMUSG00000003662	Ciao1	689.235	497.509	641.235	512.172	790.141	638.523	549.537	589.848	546.842	603.954	715.566	441.103	677.247	504.34	641.53	NA	NA	NA	NA	NA	NA	NA	NA
ENSMUSG00000003665	Has1	10.0179	3.02744	0	0	0	65.9242	0	0	6.07603	0	5.22947	0	0	0	0	NA	NA	NA	NA	NA	NA	NA	NA
ENSMUSG00000003680	Taf6l	873.565	903.187	996.086	862.485	921.405	1390.06	930.346	1170.62	1249.64	849.19	980.526	758.617	926.258	942.855	971.985	NA	NA	NA	NA	NA	NA	NA	NA
ENSMUSG00000003721	Insig2	855.533	812.363	1360.12	1026.66	981.07	786.382	816.69	906.324	1121.03	865.539	1521.78	993.739	1245.06	832.5	861.51	NA	NA	NA	NA	NA	NA	NA	NA
ENSMUSG00000003731	Kpna6	190.341	225.04	79.3195	287.88	162.801	322.087	161.697	137.253	155.951	264.47	142.067	217.035	137.987	209.093	151.176	NA	NA	NA	NA	NA	NA	NA	NA
ENSMUSG00000003746	Man1a	939.683	1174.65	1587.22	1249.79	673.367	1064.21	1288.89	1972.59	839.504	1498.34	1025.85	1288.14	568.602	1038.69	1124.13	NA	NA	NA	NA	NA	NA	NA	NA
ENSMUSG00000003752	Itpkc	183.328	126.143	27.5531	212.731	109.955	84.7597	145.293	132.716	216.712	156.759	68.8547	150.719	109.438	178.116	103.691	NA	NA	NA	NA	NA	NA	NA	NA
ENSMUSG00000003762	Coq8b	216.388	165.5	244.638	221.98	206.272	258.046	200.364	165.611	119.495	125.022	61.8821	153.733	105.473	112.291	98.846	NA	NA	NA	NA	NA	NA	NA	NA
ENSMUSG00000003778	Brd8	1014.82	843.647	823.253	1248.64	1338.21	1398.54	864.73	1221.67	925.581	919.395	1254.2	828.953	1346.56	1051.27	892.521	NA	NA	NA	NA	NA	NA	NA	NA
ENSMUSG00000003779	Kif20a	149.267	160.454	146.115	258.977	194.339	403.08	96.0811	182.626	200.509	179.84	190.876	97.4648	233.151	229.422	186.063	NA	NA	NA	NA	NA	NA	-1.06037	0.0119353
ENSMUSG00000003808	Farsa	1319.36	1079.79	744.768	968.85	691.267	759.071	978.387	605.729	683.553	984.791	366.063	1135.41	542.432	872.189	671.571	NA	NA	NA	NA	NA	NA	NA	NA
ENSMUSG00000003809	Gcdh	106.19	143.299	363.2	151.455	251.447	208.132	135.92	218.924	290.637	122.137	237.069	171.819	177.639	153.916	162.805	NA	NA	NA	NA	NA	NA	NA	NA
ENSMUSG00000003810	Mast2	62.1113	69.6311	4.17471	54.3388	66.4844	86.6433	76.1619	113.432	41.5195	52.8941	43.5789	67.321	103.094	68.7297	21.3197	NA	NA	NA	NA	NA	NA	NA	NA
ENSMUSG00000003812	Dnase2a	593.062	586.314	1016.12	447.428	732.18	1082.1	583.517	694.206	409.119	398.148	700.749	625.985	522.606	584.686	479.694	NA	NA	NA	NA	NA	NA	NA	NA
ENSMUSG00000003813	Rad23a	1169.09	1552.07	1519.59	1322.63	1362.08	743.06	1238.51	1137.73	1275.97	1407.94	1658.61	1131.4	1300.57	1574.01	1602.86	NA	NA	NA	NA	NA	NA	NA	NA
ENSMUSG00000003814	Calr	12227.9	12330.8	7976.2	10196	9832.87	7648.15	11254.4	9305.99	8610.74	9910.42	6513.31	9917.29	6388.64	9650.23	7642.15	NA	NA	NA	NA	NA	NA	NA	NA
ENSMUSG00000003824	Syce2	91.1633	49.4482	159.474	55.495	92.0553	114.897	60.9295	62.3878	102.28	75.9751	78.4421	53.2539	95.1635	66.7936	63.9591	NA	NA	NA	NA	NA	NA	NA	NA
ENSMUSG00000003847	Nfat5	150.269	195.775	167.823	230.073	197.748	10.3595	202.708	292.655	220.762	226.002	210.922	272.298	205.395	202.317	234.517	NA	NA	NA	NA	NA	NA	NA	NA
ENSMUSG00000003848	Nob1	997.787	879.976	159.474	793.116	312.817	518.918	534.305	252.954	456.715	737.632	437.532	843.02	405.238	802.491	752.974	1.27606	0.000445392	NA	NA	NA	NA	NA	NA
ENSMUSG00000003849	Nqo1	0	0	0	0	0	0	0	0	0	0	5.22947	4.01917	3.17212	0	0	NA	NA	NA	NA	NA	NA	NA	NA
ENSMUSG00000003863	Ppfia3	1.00179	4.03659	0	0	0	0	2.34344	2.26865	0	1.92342	4.35789	0	84.0611	1.93605	1.93816	NA	NA	NA	NA	NA	NA	NA	NA
ENSMUSG00000003865	Gys1	21.0377	20.1829	32.5627	25.4352	26.4233	24.4861	30.4647	43.1043	5.06335	15.3874	7.84421	65.3114	21.4118	23.2326	36.825	NA	NA	NA	NA	NA	NA	NA	NA
ENSMUSG00000003868	Ruvbl2	418.75	415.769	121.067	334.126	394.644	366.35	406.587	804.235	630.894	406.803	583.086	512.444	425.857	443.355	541.715	NA	NA	NA	NA	NA	NA	NA	NA
ENSMUSG00000003872	Lin7b	0	4.03659	0	4.62458	7.67127	16.9519	3.51516	0	0	2.88513	15.6884	9.04312	4.75818	14.5204	3.87631	NA	NA	NA	NA	NA	NA	NA	NA
ENSMUSG00000003873	Bax	863.547	947.589	2582.48	1146.9	949.533	1410.78	991.276	1264.77	1347.87	1307.93	1174.02	1005.8	1228.4	1257.46	1369.31	NA	NA	NA	NA	NA	NA	NA	NA
ENSMUSG00000003882	Il7r	113.203	182.656	658.769	254.352	408.282	623.455	220.284	387.939	1318.5	130.793	663.271	162.776	513.09	297.183	347.899	-1.48218	0.00125465	NA	NA	NA	NA	-1.73569	0.000479512
ENSMUSG00000003923	Tfam	215.386	196.784	259.667	164.173	216.5	137.499	189.819	204.178	189.369	239.466	209.179	269.284	256.148	195.541	169.589	NA	NA	NA	NA	NA	NA	NA	NA
ENSMUSG00000003929	Zfp81	112.201	190.729	99.3581	123.708	189.225	273.115	139.435	123.641	388.866	178.878	283.263	129.618	207.774	148.108	125.011	NA	NA	NA	NA	NA	NA	NA	NA
ENSMUSG00000003934	Efnb3	3.00538	5.04573	0	0	6.81891	0	0	13.6119	0	0.96171	23.5326	3.01437	12.6885	0.968023	0	NA	NA	NA	NA	NA	NA	NA	NA
ENSMUSG00000003948	Mmd	65.1166	59.5397	330.637	46.2458	132.116	286.3	62.1012	231.402	215.699	121.175	211.794	39.1869	175.259	121.971	38.7631	-1.53589	0.00142478	NA	NA	NA	NA	-1.89503	0.00025144
ENSMUSG00000003949	Hlf	24.0431	28.2561	31.7278	23.1229	83.5316	177.995	83.1922	82.8056	80.001	60.5877	113.305	55.2635	45.2027	38.7209	32.9487	NA	NA	NA	NA	NA	NA	-1.393	0.0452187
ENSMUSG00000003955	Fam162a	145.26	108.988	411.626	98.2724	188.372	179.879	138.263	175.82	289.624	149.065	195.234	90.4312	173.673	153.916	168.62	NA	NA	NA	NA	NA	NA	NA	NA
ENSMUSG00000003970	Rpl8	2120.8	1942.61	3067.58	1698.38	1086.76	1959.83	1815	2059.93	1711.41	2138.84	1321.31	1993.51	1291.05	1872.16	2237.6	NA	NA	NA	NA	NA	NA	NA	NA
ENSMUSG00000003974	Grm3	4.00718	7.06403	0	3.46844	10.2284	0	3.51516	10.2089	0	9.6171	27.8905	1.00479	19.8257	5.80814	5.81447	NA	NA	NA	NA	NA	NA	NA	NA
ENSMUSG00000003992	Ssbp2	327.587	309.808	258.832	354.937	611.145	300.426	458.143	503.64	909.379	401.033	816.669	365.744	464.715	377.529	425.425	NA	NA	NA	NA	NA	NA	NA	NA
ENSMUSG00000004018	Fancl	206.37	259.351	538.537	237.01	309.408	427.566	248.405	351.64	476.968	273.126	380.008	277.322	345.761	233.294	212.228	NA	NA	NA	NA	NA	NA	NA	NA
ENSMUSG00000004031	Brinp2	0	5.04573	52.6013	13.8737	0	0	2.34344	0	0	6.73197	58.3958	8.03833	15.0676	0	0.969078	NA	NA	NA	NA	NA	NA	NA	NA
ENSMUSG00000004032	Gstm5	142.255	188.71	518.499	208.106	112.512	117.722	175.758	252.954	255.193	140.41	244.042	185.886	184.776	184.892	182.187	NA	NA	NA	NA	NA	NA	NA	NA
ENSMUSG00000004035	Gstm7	4.00718	9.08232	3.33977	9.24916	2.55709	0	2.34344	0	0	0	7.84421	5.02396	34.8933	14.5204	55.2374	NA	NA	NA	NA	NA	NA	NA	NA
ENSMUSG00000004040	Stat3	24246.4	18962.9	1755.88	18368.8	3226.2	1967.37	18905.7	1736.65	2100.28	16749.1	1543.57	20055.6	2115.01	13775	12495.3	2.99348	1.43e-36	NA	NA	NA	NA	3.19331	1.13e-35
ENSMUSG00000004043	Stat5a	408.732	187.701	58.4459	196.545	139.788	257.105	224.97	173.551	94.1784	161.567	65.3684	178.853	107.852	113.259	91.0933	NA	NA	NA	NA	NA	NA	NA	NA
ENSMUSG00000004044	Cavin1	64.1149	25.2287	0	21.9668	4.26182	0	46.8688	0	0	47.1238	8.71578	27.1294	3.17212	24.2006	32.9487	5.16021	1.03e-05	NA	NA	NA	NA	3.227	0.00182906
ENSMUSG00000004054	Map3k11	985.766	458.153	509.315	350.312	399.758	1696.14	438.224	562.624	116.457	201.959	88.0294	638.043	98.3356	233.294	177.341	NA	NA	NA	NA	NA	NA	NA	NA
ENSMUSG00000004056	Akt2	391.702	295.68	313.938	263.601	145.754	347.515	282.385	262.029	142.787	228.887	85.4147	339.619	115.782	248.782	121.135	NA	NA	NA	NA	NA	NA	NA	NA
ENSMUSG00000004069	Dnaja3	867.554	766.952	298.909	705.249	1004.94	1329.79	831.922	421.968	633.932	794.373	670.244	750.579	796.201	744.41	623.117	NA	NA	NA	NA	NA	NA	NA	NA
ENSMUSG00000004070	Hmox2	1565.8	1646.93	2047.28	1548.08	2872.46	2290.4	2090.35	2982.14	3403.59	1806.09	3758.25	1766.42	2383.85	1920.56	2338.39	NA	NA	NA	NA	NA	NA	NA	NA
ENSMUSG00000004071	Cdip1	1632.93	1276.57	947.659	1178.11	1934.01	1929.7	1499.8	1657.25	1619.26	1361.78	1747.51	1300.2	1464.72	1178.08	1304.38	NA	NA	NA	NA	NA	NA	NA	NA
ENSMUSG00000004085	Map3k20	62.1113	72.6586	217.085	108.678	66.4844	41.4381	41.0102	57.8505	16.2027	100.018	107.204	69.3306	149.883	131.651	96.9078	NA	NA	NA	NA	NA	NA	NA	NA
ENSMUSG00000004096	Cwc15	530.951	641.817	837.447	578.073	686.153	932.357	591.719	702.146	505.323	627.997	749.557	530.53	593.979	651.48	644.437	NA	NA	NA	NA	NA	NA	NA	NA
ENSMUSG00000004099	Dnmt1	80.1436	116.052	121.067	137.581	176.439	115.838	110.142	146.328	65.8236	100.018	87.1578	103.494	130.85	96.8023	98.846	NA	NA	NA	NA	NA	NA	NA	NA
ENSMUSG00000004100	Ppan	1431.56	1447.12	813.233	1304.13	381.006	489.723	980.73	353.909	773.681	1190.6	417.486	1233.88	441.717	1093.87	1138.67	NA	NA	NA	NA	NA	NA	1.56856	9.12e-07
ENSMUSG00000004105	Angptl2	0	0	0	0	0	0	0	0	0	0	0	5.02396	1.58606	0	0	NA	NA	NA	NA	NA	NA	NA	NA
ENSMUSG00000004110	Cacna1e	11.0197	14.1281	3.33977	3.46844	5.96654	0.941775	25.7779	28.3581	64.8109	16.3491	1.74316	12.0575	4.75818	37.7529	5.81447	NA	NA	NA	NA	NA	NA	NA	NA
ENSMUSG00000004113	Cacna1b	5.00897	8.07318	1.66988	2.31229	0.852363	0	5.8586	13.6119	0	6.73197	2.61474	4.01917	11.1024	1.93605	2.90723	NA	NA	NA	NA	NA	NA	NA	NA
ENSMUSG00000004127	Trmt10a	316.567	252.287	135.261	427.774	146.607	115.838	411.274	123.641	42.5322	333.713	141.196	311.485	111.024	395.922	472.91	1.98087	3.48e-09	NA	NA	NA	NA	1.26196	0.00161928
ENSMUSG00000004151	Etv1	243.436	271.461	462.558	297.129	353.731	675.253	310.506	433.312	442.537	207.729	370.421	267.275	350.519	279.759	317.858	NA	NA	NA	NA	NA	NA	NA	NA
ENSMUSG00000004187	Kifc2	42.0754	8.07318	15.029	13.8737	26.4233	237.327	2.34344	24.9551	8.10137	11.5405	37.4779	21.1006	17.4466	20.3285	2.90723	NA	NA	NA	NA	NA	NA	-2.44289	0.0353237
ENSMUSG00000004207	Psap	81074.2	86926.9	41531.7	80519.8	75062.5	80202.5	77376.9	31307.3	67832.8	68979.6	48111.1	72074.7	60984.7	73609.5	60211.7	NA	NA	NA	NA	NA	NA	NA	NA
ENSMUSG00000004221	Ikbkg	542.973	488.427	396.597	553.794	708.314	729.876	544.85	298.327	420.258	452.966	679.831	392.873	724.829	545.965	558.189	NA	NA	NA	NA	NA	NA	NA	NA
ENSMUSG00000004233	Wars2	127.228	108.988	267.181	63.588	126.15	238.269	128.889	90.7459	132.66	141.371	142.067	98.4696	119.747	140.363	111.444	NA	NA	NA	NA	NA	NA	NA	NA
ENSMUSG00000004263	Atn1	19.0341	17.1555	6.67953	23.1229	26.4233	15.0684	31.6365	91.8802	4.05068	14.4257	11.3305	13.0623	18.2397	18.3924	8.7217	NA	NA	NA	NA	NA	NA	NA	NA
ENSMUSG00000004264	Phb2	1127.02	967.772	1128.84	906.418	845.545	1015.23	769.821	911.996	752.415	891.505	662.4	1094.22	800.96	1128.72	839.222	NA	NA	NA	NA	NA	NA	NA	NA
ENSMUSG00000004266	Ptpn6	6115.96	5895.44	3373.17	6891.78	6516.32	5402.96	5994.52	3875.98	5720.58	6320.36	4913.96	5416.83	5599.58	6612.57	5694.3	NA	NA	NA	NA	NA	NA	NA	NA
ENSMUSG00000004267	Eno2	57.1023	24.2195	70.1351	18.4983	5.96654	0	7.03033	19.2835	0	51.9324	52.2947	18.0862	45.2027	35.8169	48.4539	NA	NA	NA	NA	NA	NA	NA	NA
ENSMUSG00000004268	Emg1	1762.16	1614.64	1756.72	1508.77	1667.22	1773.36	1544.33	1413.37	1359	1801.28	1834.67	1674.99	1470.28	1749.22	2155.23	NA	NA	NA	NA	NA	NA	NA	NA
ENSMUSG00000004270	Lpcat3	3159.66	3830.72	1699.11	3593.3	4500.48	3431.83	3588.98	2662.26	3671.95	3546.79	3882.88	3377.1	3596.39	3902.1	3850.15	NA	NA	NA	NA	NA	NA	NA	NA
ENSMUSG00000004285	Atp6v1f	1221.19	1515.74	2584.14	1272.92	1323.72	1579.36	1508	2040.65	1742.81	1408.91	1791.09	1605.66	1344.98	1686.3	1926.53	NA	NA	NA	NA	NA	NA	NA	NA
ENSMUSG00000004296	Il12b	1385.48	747.778	0	1609.35	0	0	951.437	21.5521	93.1657	2923.6	1.74316	807.852	6.34423	1367.82	1280.15	5.89393	4.57e-07	NA	NA	5.68364	0.0199844	10.6941	1.06e-10
ENSMUSG00000004317	Clcn5	194.348	294.671	279.706	215.043	227.581	76.2838	222.627	210.984	178.23	175.031	274.547	200.958	324.349	238.134	180.249	NA	NA	NA	NA	NA	NA	NA	NA
ENSMUSG00000004319	Clcn3	817.464	732.641	1164.74	819.707	1056.93	336.214	761.619	1136.59	1200.02	610.686	859.376	722.445	992.08	669.872	708.396	NA	NA	NA	NA	NA	NA	NA	NA
ENSMUSG00000004328	Hif3a	0	24.2195	0	9.24916	1.70473	29.195	9.37377	1.13432	0	0.96171	1.74316	19.091	0	4.84012	16.4743	4.79739	0.0211668	NA	NA	NA	NA	NA	NA
ENSMUSG00000004344	Gpx5	1.00179	0	34.2326	0	1.70473	0	0	0	0	0	1.74316	0	0	0	0	NA	NA	NA	NA	NA	NA	NA	NA
ENSMUSG00000004347	Pde1c	10.0179	7.06403	26.7181	0	5.96654	0	5.8586	0	0	0	4.35789	2.00958	0	1.93605	2.90723	NA	NA	NA	NA	NA	NA	NA	NA
ENSMUSG00000004356	Utp20	260.467	208.893	306.424	258.977	141.492	0	142.95	80.537	165.065	205.806	82.7999	189.906	268.044	152.948	216.104	NA	NA	NA	NA	NA	NA	NA	NA
ENSMUSG00000004359	Spic	17.0305	0	0	1.15615	2.55709	0	0	0	0	30.7747	0	4.01917	3.17212	0	4.84539	NA	NA	NA	NA	NA	NA	NA	NA
ENSMUSG00000004360	9330159F19Rik	3.00538	10.0915	0	5.78073	6.81891	0	9.37377	0	15.1901	13.4639	8.71578	4.01917	0.793029	4.84012	1.93816	NA	NA	NA	NA	NA	NA	NA	NA
ENSMUSG00000004364	Cul3	220.395	281.552	379.064	263.601	151.721	48.0305	275.354	651.102	338.232	238.504	208.307	306.461	283.904	175.212	244.208	NA	NA	NA	NA	1.60032	0.0110601	NA	NA
ENSMUSG00000004366	Sst	0	1.00915	0	1.15615	1.70473	0	11.7172	1.13432	0	13.4639	0.871578	2.00958	3.96515	6.77616	9.69078	NA	NA	NA	NA	NA	NA	NA	NA
ENSMUSG00000004383	Large1	143.257	200.82	432.5	164.173	219.91	236.386	233.172	715.758	109.368	163.491	231.84	279.332	277.56	172.308	125.011	-1.29581	0.0114778	NA	NA	NA	NA	NA	NA
ENSMUSG00000004393	Ddx56	1379.47	1458.22	740.593	1205.86	801.222	1027.48	1093.22	432.177	855.707	1050.19	1014.52	1161.54	942.912	1220.68	1172.58	NA	NA	NA	NA	NA	NA	NA	NA
ENSMUSG00000004394	Tmed4	2600.66	2434.06	1981.32	2800.18	2383.21	1385.35	2553.18	1432.65	2925.61	3053.43	3535.12	2660.69	2799.39	2775.32	3427.63	NA	NA	NA	NA	NA	NA	NA	NA
ENSMUSG00000004446	Bid	1041.87	949.607	770.651	736.465	2320.99	1955.12	946.751	984.593	2739.28	730.9	2614.74	812.876	2169.73	1071.6	986.521	NA	NA	NA	NA	NA	NA	-1.29243	0.00374746
ENSMUSG00000004451	Ralb	3683.6	3332.2	2799.56	3178.24	4254.15	2814.97	3037.1	2468.29	4180.31	3118.83	2665.29	3355	2826.36	2772.42	2648.49	NA	NA	NA	NA	NA	NA	NA	NA
ENSMUSG00000004455	Ppp1cc	58.1041	57.5214	88.5038	54.3388	33.2422	50.8558	87.8791	120.238	51.6462	63.4729	27.8905	76.3641	25.3769	61.9535	62.9901	NA	NA	NA	NA	NA	NA	NA	NA
ENSMUSG00000004460	Dnajb11	2692.82	2032.42	1672.39	2533.11	2296.27	2300.76	1204.53	1442.86	3110.93	3452.54	2818.68	2221.59	2325.16	2703.69	1481.72	NA	NA	NA	NA	NA	NA	NA	NA
ENSMUSG00000004462	Tbccd1	327.587	313.845	217.085	286.724	573.641	335.272	332.769	153.134	520.513	345.254	412.257	214.021	377.482	294.279	278.125	NA	NA	NA	NA	NA	NA	NA	NA
ENSMUSG00000004473	Clec11a	0	0	23.3784	0	0	0	2.34344	0	0	0.96171	0.871578	3.01437	1.58606	2.90407	15.5052	NA	NA	NA	NA	NA	NA	NA	NA
ENSMUSG00000004500	Zfp324	24.0431	35.3201	9.18436	56.6511	144.049	285.358	15.2324	181.492	25.3168	25.0045	45.3221	48.23	106.266	36.7849	61.0519	NA	NA	NA	NA	NA	NA	-2.36324	0.0174266
ENSMUSG00000004508	Gab2	383.687	392.558	353.18	289.036	190.929	311.728	291.759	418.565	265.32	266.394	160.37	182.872	158.606	225.549	265.527	NA	NA	NA	NA	NA	NA	NA	NA
ENSMUSG00000004530	Coro1c	1896.4	1513.72	361.53	1455.59	1001.53	1358.04	980.73	728.236	513.424	810.722	360.833	1340.39	749.413	1200.35	705.489	NA	NA	NA	NA	NA	NA	NA	NA
ENSMUSG00000004535	Tax1bp1	3082.52	2919.46	2686.84	3315.83	2332.92	2500.41	3323	1911.34	3140.29	3690.08	3605.72	3182.17	2386.22	3562.33	3685.4	NA	NA	NA	NA	NA	NA	NA	NA
ENSMUSG00000004552	Ctse	5.00897	8.07318	0	18.4983	0	0	8.20205	0	0	12.5022	13.9453	1.00479	11.1024	3.87209	1.93816	NA	NA	NA	NA	NA	NA	NA	NA
ENSMUSG00000004558	Ndrg2	92.1651	73.6677	22.5434	65.9003	51.1418	46.147	56.2426	148.596	91.1404	209.653	89.7726	84.4025	48.3748	93.8983	100.784	NA	NA	NA	NA	NA	NA	NA	NA
ENSMUSG00000004561	Mettl17	187.336	109.997	332.307	126.02	274.461	406.847	130.061	188.298	483.044	140.41	293.722	111.532	343.382	187.797	96.9078	-1.2895	0.0006142	NA	NA	NA	NA	-1.26987	0.00259229
ENSMUSG00000004562	Arhgef40	876.57	725.577	1177.27	953.82	765.422	1104.7	510.87	1291.99	437.474	632.805	336.429	711.392	629.665	592.43	488.415	NA	NA	NA	NA	NA	NA	NA	NA
ENSMUSG00000004565	Pnpla6	128.23	86.7866	92.6785	65.9003	176.439	296.659	53.8992	138.387	195.446	69.2431	51.4231	59.2827	61.8563	88.0901	18.4125	NA	NA	NA	NA	NA	NA	NA	NA
ENSMUSG00000004567	Mcoln1	669.199	576.223	490.946	364.186	639.273	707.273	322.223	1031.1	1107.86	672.235	320.741	238.136	692.315	678.584	322.703	NA	NA	NA	NA	NA	NA	NA	NA
ENSMUSG00000004568	Arhgef18	22.0395	69.6311	166.988	56.6511	110.807	152.568	66.7881	163.343	54.6842	51.9324	75.8273	78.3737	65.0284	58.0814	88.1861	NA	NA	NA	NA	NA	NA	NA	NA
ENSMUSG00000004591	Pkn2	181.325	253.296	275.531	225.448	133.821	116.78	270.668	463.938	273.421	200.997	326.842	236.126	198.257	184.892	341.115	NA	NA	NA	NA	NA	NA	NA	NA
ENSMUSG00000004609	Cd33	3502.27	4612.81	3018.31	4221.09	5433.82	4272.83	4249.83	5027.32	4721.07	3430.42	4845.98	3772.99	4503.61	4013.42	3538.1	NA	NA	NA	NA	NA	NA	NA	NA
ENSMUSG00000004610	Etfb	65.1166	92.8415	338.986	64.7442	119.331	86.6433	111.313	119.104	149.875	98.0944	84.5431	112.537	130.85	89.0582	145.362	NA	NA	NA	NA	NA	NA	NA	NA
ENSMUSG00000004626	Stxbp2	876.57	949.607	788.185	959.601	802.926	1949.47	889.336	1109.37	603.552	752.057	752.172	801.824	802.546	785.067	726.809	NA	NA	NA	NA	NA	NA	NA	NA
ENSMUSG00000004630	Pcp2	23.0413	18.1646	4.17471	31.2159	28.9804	92.2939	35.1516	87.3429	28.3548	29.813	13.0737	45.2156	43.6166	27.1047	33.9177	NA	NA	NA	NA	NA	NA	NA	NA
ENSMUSG00000004631	Sgce	2399.3	2927.54	915.096	2336.57	2459.07	3646.55	2584.82	2054.26	3068.39	2414.85	3083.64	2384.37	2584.48	2951.5	2883.98	NA	NA	NA	NA	NA	NA	NA	NA
ENSMUSG00000004633	Chn2	694.244	930.433	720.555	479.8	818.269	1209.24	519.072	933.548	1126.09	719.359	605.747	465.218	878.676	878.965	558.189	NA	NA	NA	NA	NA	NA	NA	NA
ENSMUSG00000004637	Wwox	129.231	90.8232	17.5338	87.8671	86.9411	173.287	120.687	61.2535	62.7856	48.0855	87.1578	82.3929	113.403	92.9302	95.9387	NA	NA	NA	NA	NA	NA	NA	NA
ENSMUSG00000004642	Slbp	2849.1	2926.53	1757.55	2814.06	1580.28	1542.63	2983.2	1349.84	1616.22	3674.69	2513.63	3151.03	1761.32	3078.31	3834.64	1.04701	1.54e-06	NA	NA	NA	NA	NA	NA
ENSMUSG00000004655	Aqp1	8.01436	0	0	0	0	0	0	0	0	0	0	0	0	1.93605	0	NA	NA	NA	NA	NA	NA	NA	NA
ENSMUSG00000004661	Arid3b	176.316	197.793	396.597	152.611	316.227	549.997	165.213	345.969	138.736	49.0472	83.6715	152.728	262.493	75.5058	35.8559	-1.87292	0.00228977	NA	NA	NA	NA	NA	NA
ENSMUSG00000004665	Cnn2	608.089	728.604	298.074	455.521	267.642	269.348	609.295	178.089	310.89	332.752	140.324	698.33	206.981	478.204	428.332	NA	NA	NA	NA	NA	NA	1.5504	8.66e-07
ENSMUSG00000004667	Polr2e	951.705	1026.3	1897.82	730.684	1587.1	1957.95	1021.74	1388.41	1561.54	947.285	1859.95	991.729	1547.2	931.238	1224.91	NA	NA	NA	NA	NA	NA	NA	NA
ENSMUSG00000004668	Abca13	6.01077	3.02744	0	10.4053	6.81891	60.2736	0	0	0	10.5788	6.97263	14.0671	20.6188	13.5523	11.6289	NA	NA	NA	NA	NA	NA	NA	NA
ENSMUSG00000004677	Myo9b	288.517	174.582	588.634	265.913	277.87	488.781	219.112	392.476	141.774	175.031	149.911	227.083	236.323	165.532	148.269	NA	NA	NA	NA	NA	NA	NA	NA
ENSMUSG00000004698	Hdac9	101.181	141.281	24.2133	164.173	138.935	134.674	82.0205	112.298	10.1267	88.4773	187.389	73.3498	195.085	196.509	79.4644	NA	NA	NA	NA	NA	NA	NA	NA
ENSMUSG00000004707	Ly9	780.398	589.342	450.869	699.468	621.373	518.918	553.052	309.67	880.011	808.798	707.722	395.888	769.238	868.317	616.334	NA	NA	NA	NA	NA	NA	NA	NA
ENSMUSG00000004709	Cd244a	1378.47	1578.31	28.388	2299.57	43.4705	48.9723	1618.15	26.0894	95.1911	1622.41	45.3221	1505.18	28.5491	1483.01	1800.55	5.34378	1.28e-52	NA	NA	NA	NA	5.04925	5.62e-40
ENSMUSG00000004730	Adgre1	9841.63	10798.9	1584.72	8083.77	10053.6	8073.84	9306.98	4193.59	8763.65	8964.1	8560.64	8415.13	6506.01	7132.4	7751.66	NA	NA	NA	NA	NA	NA	NA	NA
ENSMUSG00000004748	Mtfp1	62.1113	40.3659	0.834942	40.4651	56.256	48.9723	31.6365	90.7459	164.053	33.6599	68.8547	28.1342	113.403	46.4651	37.794	NA	NA	NA	NA	NA	NA	NA	NA
ENSMUSG00000004768	Rab23	93.1669	64.5854	6.67953	63.588	54.5513	35.7874	31.6365	68.0594	69.8743	65.3963	74.9557	33.1581	75.3378	54.2093	37.794	NA	NA	NA	NA	NA	NA	NA	NA
ENSMUSG00000004771	Rab11a	2110.78	2406.82	1684.08	2477.62	2523.85	2244.25	2378.59	1620.95	2700.79	2965.91	3165.57	2537.1	2328.33	2850.83	2895.61	NA	NA	NA	NA	NA	NA	NA	NA
ENSMUSG00000004788	Eif2b2	597.07	510.628	203.726	464.771	612.849	707.273	481.577	419.7	603.552	511.63	693.776	398.902	544.811	484.012	467.096	NA	NA	NA	NA	NA	NA	NA	NA
ENSMUSG00000004789	Dlst	480.861	470.262	469.237	643.973	374.188	422.857	376.122	533.132	478.993	472.2	296.337	485.314	405.238	402.698	394.415	NA	NA	NA	NA	NA	NA	NA	NA
ENSMUSG00000004798	Ulk2	376.675	544.939	1466.16	474.02	710.871	749.653	543.679	1309.01	852.669	402.957	778.319	573.736	836.646	497.564	483.57	-1.26459	4.66e-07	NA	NA	NA	NA	NA	NA
ENSMUSG00000004814	Ccl24	71.1274	76.6952	136.096	72.8372	103.988	106.421	56.2426	239.342	81.0137	105.788	113.305	79.3785	150.676	83.25	92.0624	NA	NA	NA	NA	NA	NA	NA	NA
ENSMUSG00000004815	Dgkq	353.633	326.964	223.764	316.784	457.719	321.145	294.102	324.417	226.838	229.849	339.044	280.337	310.074	280.727	247.115	NA	NA	NA	NA	NA	NA	NA	NA
ENSMUSG00000004837	Grap	1828.28	1611.61	1735.01	1576.98	1542.78	1896.73	1643.92	1336.23	2181.29	1763.78	1307.37	1476.04	1901.68	1905.07	1758.88	NA	NA	NA	NA	NA	NA	NA	NA
ENSMUSG00000004842	Pou1f1	4.00718	1.00915	0	1.15615	0	0	2.34344	5.67162	0	0	0.871578	0	0	0	0	NA	NA	NA	NA	NA	NA	NA	NA
ENSMUSG00000004843	Chmp2b	717.285	518.702	222.929	594.259	564.265	821.228	533.133	561.49	518.488	604.916	648.454	621.966	611.426	586.622	484.539	NA	NA	NA	NA	NA	NA	NA	NA
ENSMUSG00000004846	Plod3	2237.01	1863.89	1489.54	1519.18	1905.88	2063.43	2069.26	2040.65	1015.71	1180.98	659.785	1812.64	965.91	1204.22	827.593	NA	NA	NA	NA	NA	NA	NA	NA
ENSMUSG00000004849	Ap1s1	464.833	475.308	688.827	434.711	583.017	808.043	528.446	381.133	347.346	409.689	341.659	532.539	467.094	398.826	420.58	NA	NA	NA	NA	NA	NA	NA	NA
ENSMUSG00000004864	Mapk13	0	1.00915	0	2.31229	0	0	4.68688	0	0	0.96171	0	1.00479	0	0	0	NA	NA	NA	NA	NA	NA	NA	NA
ENSMUSG00000004865	Srpk1	457.82	433.933	495.955	560.731	443.229	233.56	502.668	595.52	484.057	433.731	463.68	459.19	469.473	499.5	537.838	NA	NA	NA	NA	NA	NA	NA	NA
ENSMUSG00000004880	Lbr	1532.75	1302.81	500.13	1596.64	1053.52	591.435	1186.95	695.34	781.782	1512.77	905.57	1239.91	891.365	1297.15	1060.17	NA	NA	NA	NA	NA	NA	NA	NA
ENSMUSG00000004891	Nes	9.01615	12.1098	9.18436	0	14.4902	0	12.8889	24.9551	0	2.88513	0.871578	2.00958	15.0676	0.968023	2.90723	NA	NA	NA	NA	NA	NA	NA	NA
ENSMUSG00000004892	Bcan	0	7.06403	22.5434	5.78073	3.40945	0	5.8586	3.40297	0	0	3.48631	5.02396	13.4815	0.968023	0	NA	NA	NA	NA	NA	NA	NA	NA
ENSMUSG00000004894	Hapln2	0	3.02744	0	11.5615	0	0	1.17172	0	0	10.5788	0.871578	1.00479	0	0	0.969078	NA	NA	NA	NA	NA	NA	NA	NA
ENSMUSG00000004895	Prcc	128.23	80.7318	80.1544	70.5249	83.5316	195.889	104.283	99.8205	127.597	25.9662	33.9916	64.3066	56.3051	60.9855	35.8559	NA	NA	NA	NA	NA	NA	NA	NA
ENSMUSG00000004896	Rrnad1	581.041	527.784	829.932	656.691	680.186	859.841	540.163	929.011	828.365	556.83	934.332	728.474	650.284	650.512	717.118	NA	NA	NA	NA	NA	NA	NA	NA
ENSMUSG00000004897	Hdgf	100.179	126.143	222.929	157.236	122.74	167.636	179.273	471.879	98.2291	192.342	162.114	115.551	217.29	211.029	196.723	NA	NA	NA	NA	NA	NA	NA	NA
ENSMUSG00000004902	Slc25a18	4.00718	2.01829	35.9025	2.31229	0	0	4.68688	3.40297	0	2.88513	1.74316	11.0527	3.96515	18.3924	15.5052	NA	NA	NA	NA	NA	NA	NA	NA
ENSMUSG00000004929	Thop1	98.1759	68.622	80.9894	34.6844	72.4509	75.342	63.2729	80.537	100.254	39.4301	25.2758	48.23	77.7169	43.5611	68.8045	NA	NA	NA	NA	NA	NA	NA	NA
ENSMUSG00000004931	Apba3	264.474	137.244	32.5627	181.515	190.929	276.882	139.435	51.0446	60.7603	83.6688	43.5789	213.016	137.987	92.9302	51.3611	NA	NA	NA	NA	NA	NA	NA	NA
ENSMUSG00000004933	Matk	741.328	780.071	1343.42	639.349	1028.8	1255.39	842.467	570.565	757.478	521.247	675.473	742.541	938.154	518.861	519.426	NA	NA	NA	NA	NA	NA	NA	NA
ENSMUSG00000004934	Pias4	765.371	469.253	494.286	668.252	619.668	855.132	461.658	365.252	798.997	463.544	271.061	610.913	492.471	517.893	431.24	NA	NA	NA	NA	NA	NA	NA	NA
ENSMUSG00000004936	Map2k1	2129.82	1593.44	1042.84	1638.26	2500.83	2898.78	1738.83	1531.34	1981.8	1865.72	1887.84	1695.08	2241.1	1471.4	1491.41	NA	NA	NA	NA	NA	NA	NA	NA
ENSMUSG00000004937	Sgta	1375.46	1278.59	695.507	1097.18	1259.79	1319.43	1246.71	727.101	1050.14	1196.37	683.317	1302.21	1025.39	971.895	932.253	NA	NA	NA	NA	NA	NA	NA	NA
ENSMUSG00000004945	Tmem242	219.393	304.762	926.785	290.193	389.53	278.765	372.607	364.118	452.664	372.182	480.24	312.49	394.136	268.142	480.663	NA	NA	NA	NA	NA	NA	NA	NA
ENSMUSG00000004947	Dtx2	305.547	169.537	127.746	147.987	125.297	549.997	175.758	54.4475	93.1657	129.831	34.8631	160.767	77.7169	69.6977	58.1447	NA	NA	NA	NA	NA	NA	NA	NA
ENSMUSG00000004951	Hspb1	0	4.03659	0	1.15615	0	0	0	0	2.02534	3.84684	0	0	0	0	0	NA	NA	NA	NA	NA	NA	NA	NA
ENSMUSG00000004952	Rasa4	218.391	174.582	1062.88	257.82	449.196	432.275	168.728	906.324	308.865	138.486	291.979	133.637	476.611	233.294	145.362	-1.83057	1.05e-05	NA	NA	NA	NA	-1.16987	0.0228173
ENSMUSG00000004961	Syt5	13.0233	3.02744	23.3784	2.31229	2.55709	0	14.0607	0	0	9.6171	5.22947	10.0479	12.6885	0.968023	19.3816	NA	NA	NA	NA	NA	NA	NA	NA
ENSMUSG00000004980	Hnrnpa2b1	8232.75	7458.61	3748.89	7940.41	4875.52	6723.33	7578.69	4746.01	4711.96	8060.09	4264.63	8645.22	4440.96	7013.33	6424.02	NA	NA	NA	NA	NA	NA	NA	NA
ENSMUSG00000004988	Fxyd4	6.01077	1.00915	0	6.93687	4.26182	0	1.17172	0	0	4.80855	0.871578	8.03833	0	7.74419	6.78355	5.25647	0.00838881	NA	NA	NA	NA	NA	NA
ENSMUSG00000004994	Ccdc130	318.571	270.451	258.832	277.475	371.63	399.313	318.708	357.312	753.427	281.781	348.631	286.366	222.048	290.407	375.033	NA	NA	NA	NA	NA	NA	NA	NA
ENSMUSG00000004996	Mri1	105.188	87.7958	411.626	60.1196	109.103	138.441	83.1922	184.895	51.6462	88.4773	52.2947	36.1725	279.146	125.843	128.887	NA	NA	NA	NA	NA	NA	NA	NA
ENSMUSG00000005034	Prkacb	412.739	473.29	716.38	417.369	588.983	360.7	408.931	699.878	318.991	371.22	488.084	351.677	570.188	354.297	321.734	NA	NA	NA	NA	NA	NA	NA	NA
ENSMUSG00000005043	Sgsh	142.255	50.4573	568.595	75.1495	153.425	452.052	70.3033	192.835	81.0137	30.7747	41.8358	53.2539	57.0981	49.3692	70.7427	-1.99401	0.020787	NA	NA	NA	NA	NA	NA
ENSMUSG00000005045	Chd5	10.0179	1.00915	0	0	0.852363	0	7.03033	4.53729	0	12.5022	4.35789	0	4.75818	13.5523	0	NA	NA	NA	NA	NA	NA	NA	NA
ENSMUSG00000005054	Cstb	608.089	796.217	819.913	668.252	657.172	669.602	747.558	749.788	897.227	710.704	1054.61	748.57	719.278	858.637	940.006	NA	NA	NA	NA	NA	NA	NA	NA
ENSMUSG00000005057	Sh2b2	1700.05	996.028	383.238	930.697	376.745	436.984	1151.8	621.609	501.272	1067.5	136.838	1238.91	206.981	771.515	787.86	1.05552	0.0202577	NA	NA	NA	NA	2.00518	6.96e-06
ENSMUSG00000005069	Pex5	268.481	200.82	531.023	209.262	292.361	533.045	224.97	352.775	57.7222	116.367	63.6252	228.088	260.907	108.419	149.238	NA	NA	NA	NA	NA	NA	NA	NA
ENSMUSG00000005078	Jkamp	757.357	919.333	1373.48	817.395	946.123	802.392	944.407	997.07	1110.9	1010.76	1229.8	968.619	1141.17	1041.59	1310.19	NA	NA	NA	NA	NA	NA	NA	NA
ENSMUSG00000005087	Cd44	130.233	70.6403	2.50483	112.146	18.752	11.3013	43.3537	36.2984	73.925	126.946	11.3305	96.46	30.9281	83.25	60.0828	NA	NA	NA	NA	NA	NA	2.6256	0.00167232
ENSMUSG00000005089	Slc1a2	23.0413	13.1189	70.1351	30.0598	6.81891	0	77.3336	53.3132	73.925	219.27	531.663	39.1869	153.055	151.98	5.81447	NA	NA	NA	NA	NA	NA	NA	NA
ENSMUSG00000005102	Eif2ak4	235.422	179.628	150.29	190.764	185.815	175.17	158.182	123.641	100.254	81.7454	119.406	143.685	137.987	121.003	118.228	NA	NA	NA	NA	NA	NA	NA	NA
ENSMUSG00000005103	Wdr1	9198.48	9086.36	1898.66	7899.94	4808.18	4112.73	7814.21	1878.44	5275	7796.58	3237.04	7310.86	4067.45	7694.82	7264.21	1.22439	0.000477802	NA	NA	NA	NA	1.04334	0.01029
ENSMUSG00000005107	Slc2a9	47.0843	49.4482	35.9025	32.3721	52.8465	218.492	44.5254	46.5073	66.8363	28.8513	45.3221	22.1054	49.1678	40.657	7.75262	NA	NA	NA	NA	NA	NA	NA	NA
ENSMUSG00000005124	Ccn4	0	0	0	0	0	0	0	0	0	0	0	0	0	3.87209	2.90723	NA	NA	NA	NA	NA	NA	NA	NA
ENSMUSG00000005125	Ndrg1	5.00897	6.05488	0	0	0	0	2.34344	0	0	12.5022	1.74316	1.00479	4.75818	7.74419	0	NA	NA	NA	NA	NA	NA	NA	NA
ENSMUSG00000005131	4930550C14Rik	1.00179	2.01829	11.6892	0	3.40945	90.4104	14.0607	0	0	3.84684	13.9453	3.01437	0.793029	0	1.93816	NA	NA	NA	NA	NA	NA	NA	NA
ENSMUSG00000005142	Man2b1	11909.3	11146	7468.55	11192.6	12059.2	12795.9	10259.6	9277.63	9173.79	7692.72	5355.85	10312.2	8643.23	9159.44	6757.38	NA	NA	NA	NA	NA	NA	NA	NA
ENSMUSG00000005150	Wdr83	314.563	328.982	723.895	374.591	538.694	359.758	340.971	526.326	773.681	330.828	663.271	401.917	618.563	435.611	431.24	NA	NA	NA	NA	NA	NA	NA	NA
ENSMUSG00000005161	Prdx2	689.235	859.793	1534.62	875.202	889.867	963.436	979.559	1024.29	1062.29	1022.3	1221.08	807.852	911.191	850.893	1374.15	NA	NA	NA	NA	NA	NA	NA	NA
ENSMUSG00000005198	Polr2a	548.983	558.058	410.791	489.05	619.668	862.666	581.174	311.939	388.866	368.335	255.372	534.549	386.998	462.715	273.28	NA	NA	NA	NA	NA	NA	NA	NA
ENSMUSG00000005204	Senp3	271.486	268.433	242.133	349.156	192.634	424.741	249.577	289.252	194.433	203.883	193.49	207.992	192.706	235.23	152.145	NA	NA	NA	NA	NA	NA	NA	NA
ENSMUSG00000005220	Corin	0	1.00915	0	0	5.96654	0	0	31.7611	0	0	0	0	0.793029	0	0	NA	NA	NA	NA	NA	NA	NA	NA
ENSMUSG00000005225	Plekha8	43.0772	65.5946	111.047	68.2126	95.4647	32.9621	94.9094	167.88	173.167	25.0045	97.6168	45.2156	93.5774	31.9448	60.0828	-1.56032	0.00407554	NA	NA	NA	NA	NA	NA
ENSMUSG00000005233	Spc25	3.00538	11.1006	78.4845	45.0897	26.4233	35.7874	22.2627	79.4026	110.381	46.1621	38.3494	5.02396	57.8911	100.674	37.794	NA	NA	NA	NA	NA	NA	-1.71651	0.0224256
ENSMUSG00000005237	Dnah2	4.00718	3.02744	16.6988	5.78073	7.67127	8.47597	25.7779	3.40297	0	3.84684	3.48631	5.02396	6.34423	2.90407	2.90723	NA	NA	NA	NA	NA	NA	NA	NA
ENSMUSG00000005262	Ufd1	1103.98	1018.23	445.024	1227.83	838.726	478.422	1192.81	834.862	790.896	1179.06	1271.63	1049	1010.32	1193.57	1398.38	NA	NA	NA	NA	NA	NA	NA	NA
ENSMUSG00000005267	Zfp287	47.0843	26.2378	19.2037	78.6179	75.8603	141.266	38.6668	55.5819	70.887	54.8175	45.3221	65.3114	71.3726	40.657	39.7322	NA	NA	NA	NA	NA	NA	NA	NA
ENSMUSG00000005268	Prlr	0	1.00915	14.194	4.62458	0	0	1.17172	0	0	0	0	0	1.58606	0.968023	0	NA	NA	NA	NA	NA	NA	NA	NA
ENSMUSG00000005299	Letm1	924.656	682.183	442.519	486.737	802.926	545.288	414.789	434.446	1478.5	853.999	282.391	382.826	691.521	761.834	333.363	NA	NA	NA	NA	NA	NA	NA	NA
ENSMUSG00000005312	Ubqln1	407.73	340.083	803.214	364.186	249.743	121.489	372.607	679.46	828.365	431.808	452.349	399.907	333.072	350.424	407.013	NA	NA	NA	NA	1.26685	0.0424925	NA	NA
ENSMUSG00000005338	Cadm3	22.0395	14.1281	17.5338	4.62458	7.67127	0	9.37377	17.0149	3.03801	41.3535	54.0379	3.01437	34.8933	12.5843	8.7217	NA	NA	NA	NA	NA	NA	NA	NA
ENSMUSG00000005354	Txn2	1534.75	1377.49	828.262	1254.42	1039.03	1676.36	1445.9	773.609	1311.41	1282.92	858.505	1338.38	881.849	1473.33	1512.73	NA	NA	NA	NA	NA	NA	NA	NA
ENSMUSG00000005357	Slc1a6	4.00718	1.00915	0	0	5.11418	0	0	0	0	1.92342	0.871578	0	0	2.90407	4.84539	NA	NA	NA	NA	NA	NA	NA	NA
ENSMUSG00000005360	Slc1a3	5245.4	6788.53	1371.81	4714.76	4147.6	5915.29	5666.44	2929.96	3687.14	3715.09	4281.19	4513.52	2806.53	5323.16	5363.85	NA	NA	NA	NA	NA	NA	NA	NA
ENSMUSG00000005362	Crbn	812.455	841.629	449.199	849.767	1245.3	440.751	797.942	780.415	1134.19	759.751	1723.98	855.077	1416.35	1068.7	1104.75	NA	NA	NA	NA	NA	NA	NA	NA
ENSMUSG00000005370	Msh6	360.646	317.881	470.907	258.977	316.227	208.132	291.759	164.477	64.8109	261.585	128.994	229.092	114.196	260.398	145.362	NA	NA	NA	NA	NA	NA	NA	NA
ENSMUSG00000005371	Fbxo11	351.63	375.403	524.343	426.618	245.481	452.052	528.446	719.161	372.663	478.932	409.642	394.883	339.417	417.218	429.302	NA	NA	NA	NA	NA	NA	NA	NA
ENSMUSG00000005373	Mlxipl	2906.21	2875.06	1808.48	3585.21	3402.64	3931.91	2957.42	2632.76	2944.85	2151.35	1304.75	3584.09	2644.75	2594.3	1989.52	NA	NA	NA	NA	NA	NA	NA	NA
ENSMUSG00000005374	Tbl2	1086.95	927.406	163.649	778.086	373.335	139.383	745.215	231.402	208.61	571.256	162.114	790.771	319.591	647.608	484.539	1.42559	0.000104211	NA	NA	NA	NA	1.97957	2.28e-07
ENSMUSG00000005378	Bud23	1020.83	938.507	1025.31	847.455	1033.06	1382.53	983.074	1085.55	1040.01	919.395	982.269	900.293	946.084	932.207	958.418	NA	NA	NA	NA	NA	NA	NA	NA
ENSMUSG00000005410	Mcm5	39.07	106.97	4.17471	160.704	25.5709	201.54	63.2729	4.53729	113.419	94.2476	83.6715	57.2731	242.667	171.34	60.0828	NA	NA	NA	NA	NA	NA	NA	NA
ENSMUSG00000005413	Hmox1	683.224	537.875	327.297	367.654	277.87	682.787	599.921	283.581	403.043	703.01	274.547	601.87	190.327	531.445	446.745	NA	NA	NA	NA	NA	NA	NA	NA
ENSMUSG00000005417	Mprip	239.429	244.214	394.093	210.418	249.743	247.687	254.263	644.296	23.2914	214.461	339.044	229.092	198.257	169.404	193.816	NA	NA	NA	NA	NA	NA	NA	NA
ENSMUSG00000005442	Cic	101.181	85.7775	565.256	112.146	80.1222	94.1775	153.495	348.237	23.2914	40.3918	40.9642	145.695	67.4075	92.9302	70.7427	-1.66803	0.0495526	NA	NA	NA	NA	NA	NA
ENSMUSG00000005447	Pafah1b3	120.215	128.162	262.172	114.458	249.743	138.441	133.576	257.491	255.193	142.333	259.73	126.604	215.704	163.596	200.599	NA	NA	NA	NA	NA	NA	NA	NA
ENSMUSG00000005465	Il27ra	51.0915	40.3659	0	21.9668	0.852363	0	22.2627	0	57.7222	21.1576	0	38.1821	0	17.4244	9.69078	NA	NA	NA	NA	NA	NA	6.90006	0.00206014
ENSMUSG00000005469	Prkaca	57.1023	60.5488	110.212	63.588	100.579	148.8	65.6164	262.029	206.585	78.8602	140.324	102.489	86.4402	55.1773	74.619	-1.28443	0.00425173	NA	NA	NA	NA	NA	NA
ENSMUSG00000005470	Asf1b	52.0933	29.2653	91.0087	108.678	78.4174	113.955	56.2426	133.85	66.8363	172.146	117.663	65.3114	157.02	135.523	159.898	NA	NA	NA	NA	NA	NA	-1.02704	0.039628
ENSMUSG00000005481	Ddx39	1552.78	1505.65	963.523	1829.02	719.395	1274.22	1213.9	560.356	588.362	1749.35	787.035	1577.52	1111.83	1610.79	1728.84	1.10033	0.000232247	NA	NA	NA	NA	NA	NA
ENSMUSG00000005483	Dnajb1	3241.81	2144.44	642.905	2041.75	1974.07	1220.54	2596.53	660.176	2281.55	4212.29	1322.18	3130.93	1251.4	2393.92	2813.23	1.24496	0.00603595	NA	NA	NA	NA	NA	NA
ENSMUSG00000005493	Msh4	0	4.03659	12.5241	4.62458	0.852363	0	5.8586	1.13432	0	5.77026	0.871578	1.00479	6.34423	0.968023	0	NA	NA	NA	NA	NA	NA	NA	NA
ENSMUSG00000005501	Usp40	316.567	197.793	379.899	232.385	259.118	264.639	165.213	687.4	250.13	226.964	223.996	228.088	252.976	161.66	301.383	NA	NA	NA	NA	NA	NA	NA	NA
ENSMUSG00000005514	Por	2415.33	1484.46	602.828	1272.92	966.58	1281.76	1594.71	362.984	840.517	1204.06	315.511	1512.21	507.539	1002.87	713.241	NA	NA	NA	NA	NA	NA	NA	NA
ENSMUSG00000005533	Igf1r	625.12	495.491	576.11	366.498	299.18	343.748	549.537	418.565	128.609	320.25	290.236	515.458	195.085	305.895	248.084	NA	NA	NA	NA	NA	NA	NA	NA
ENSMUSG00000005534	Insr	81.1454	105.96	508.48	145.674	343.502	254.279	124.202	492.296	125.571	105.788	313.768	144.69	237.909	130.683	117.258	-1.45025	0.00120956	NA	NA	NA	NA	-1.41485	0.0050588
ENSMUSG00000005566	Trim28	474.851	394.576	1189.79	383.84	357.993	377.652	397.213	1167.22	550.893	425.076	495.057	408.95	462.336	467.555	588.23	NA	NA	NA	NA	NA	NA	NA	NA
ENSMUSG00000005575	Ube2m	42.0754	73.6677	384.908	77.4618	103.988	75.342	106.627	224.596	77.9757	60.5877	62.7536	68.3258	97.5426	89.0582	60.0828	-1.4515	0.0113303	NA	NA	NA	NA	NA	NA
ENSMUSG00000005580	Adcy9	65.1166	84.7683	252.152	58.9634	116.774	12.2431	111.313	147.462	38.4815	60.5877	47.9368	76.3641	65.8214	80.3459	85.2789	NA	NA	NA	NA	NA	NA	NA	NA
ENSMUSG00000005583	Mef2c	4416.91	5583.61	8220	5125.19	10342.6	6922.99	6123.41	9296.92	8938.85	5978.95	13015.3	5761.47	10337.9	5890.42	6018.94	NA	NA	NA	NA	NA	NA	NA	NA
ENSMUSG00000005609	Ctr9	978.753	905.205	535.198	896.013	669.105	485.956	819.033	631.818	515.45	939.591	815.797	1127.38	680.419	864.445	1031.1	NA	NA	NA	NA	NA	NA	NA	NA
ENSMUSG00000005610	Eif4g2	14564.1	14008	3092.62	13974.3	9399.86	8778.28	12894.8	4017.77	7452.25	13373.5	6265.78	13357.7	6760.57	11251.3	9025.99	1.15927	0.000228774	NA	NA	NA	NA	NA	NA
ENSMUSG00000005611	Mrvi1	0	9.08232	7.51448	0	0	0	0	0	0	3.84684	8.71578	1.00479	4.75818	0.968023	7.75262	NA	NA	NA	NA	NA	NA	NA	NA
ENSMUSG00000005615	Pcyt1a	195.35	261.369	50.9315	339.907	224.172	196.831	291.759	336.894	241.016	282.743	165.6	252.203	227.599	184.892	174.434	NA	NA	NA	NA	NA	NA	NA	NA
ENSMUSG00000005621	Zfp592	272.488	244.214	194.541	321.408	193.487	207.19	281.213	311.939	427.347	326.02	155.141	305.457	214.118	200.381	202.537	NA	NA	NA	NA	NA	NA	NA	NA
ENSMUSG00000005625	Psmd4	2094.75	1986	1583.88	2052.16	1874.35	1358.98	2249.7	1365.73	1744.83	2300.41	2528.45	2098	1938.16	2409.41	2667.87	NA	NA	NA	NA	NA	NA	NA	NA
ENSMUSG00000005628	Tmod4	5.00897	1.00915	0	6.93687	1.70473	0	4.68688	9.07459	70.887	0.96171	0	0	4.75818	7.74419	9.69078	NA	NA	NA	NA	NA	NA	NA	NA
ENSMUSG00000005656	Snx6	3559.38	3279.73	1931.22	3363.23	3685.62	4401.86	3854.96	1825.13	3913.97	4432.52	4725.7	3865.43	3577.35	3662.03	4517.84	NA	NA	NA	NA	NA	NA	NA	NA
ENSMUSG00000005667	Mthfd2	1544.77	1067.68	144.445	1358.47	98.8742	224.142	739.356	316.476	614.691	1147.32	230.968	986.705	463.922	1208.09	833.407	1.56272	0.00065953	NA	NA	NA	NA	2.55479	4.73e-08
ENSMUSG00000005672	Kit	4.00718	0	8.34942	15.0299	0	0	2.34344	0	44.5575	0	0	1.00479	0.793029	0.968023	0.969078	NA	NA	NA	NA	NA	NA	NA	NA
ENSMUSG00000005674	Tomm40l	248.445	217.976	431.665	198.857	219.91	448.285	212.081	69.1937	297.725	248.121	135.095	230.097	213.325	193.605	185.094	NA	NA	NA	NA	NA	NA	NA	NA
ENSMUSG00000005677	Nr1i3	179.321	143.299	315.608	143.362	144.902	267.464	201.536	62.3878	246.079	181.763	132.48	158.757	138.78	123.907	125.98	NA	NA	NA	NA	NA	NA	NA	NA
ENSMUSG00000005681	Apoa2	11.0197	8.07318	0	4.62458	2.55709	0	0	2.26865	0	5.77026	0.871578	10.0479	0	5.80814	10.6599	NA	NA	NA	NA	NA	NA	NA	NA
ENSMUSG00000005682	Pan2	186.334	162.473	239.628	153.767	291.508	279.707	168.728	174.686	123.546	121.175	97.6168	133.637	249.804	118.099	113.382	NA	NA	NA	NA	NA	NA	NA	NA
ENSMUSG00000005683	Cs	854.531	930.433	228.774	739.933	898.391	927.648	768.649	775.877	1045.08	829.956	422.716	757.613	674.075	813.14	633.777	NA	NA	NA	NA	NA	NA	NA	NA
ENSMUSG00000005686	Ampd3	71.1274	38.3476	31.7278	62.4319	188.372	1.88355	106.627	124.776	188.357	27.8896	80.1852	64.3066	153.055	54.2093	33.9177	NA	NA	NA	NA	NA	NA	NA	NA
ENSMUSG00000005687	Bcas2	797.428	829.519	1097.11	745.714	948.681	961.552	844.811	583.042	1088.62	872.271	1300.39	817.9	994.459	868.317	764.603	NA	NA	NA	NA	NA	NA	NA	NA
ENSMUSG00000005696	Sh2d1a	8.01436	3.02744	0	0	5.96654	0	3.51516	0	0	9.6171	0	1.00479	11.8954	0.968023	0.969078	NA	NA	NA	NA	NA	NA	NA	NA
ENSMUSG00000005698	Ctcf	254.456	232.104	971.037	249.727	179.849	276.882	360.89	784.952	57.7222	247.16	473.267	321.533	318.005	245.878	414.765	NA	NA	NA	NA	NA	NA	NA	NA
ENSMUSG00000005699	Pard6a	47.0843	62.5671	171.163	48.5581	73.3033	163.869	17.5758	30.6267	83.039	64.4346	81.0568	42.2012	69.7866	42.593	52.3302	NA	NA	NA	NA	NA	NA	NA	NA
ENSMUSG00000005716	Pvalb	0	3.02744	25.8832	2.31229	2.55709	0	4.68688	0	3.03801	10.5788	5.22947	2.00958	0	0.968023	3.87631	NA	NA	NA	NA	NA	NA	NA	NA
ENSMUSG00000005718	Tfap4	24.0431	18.1646	142.775	12.7176	103.988	516.093	4.68688	52.1789	26.3294	7.69368	16.56	8.03833	54.719	26.1366	5.81447	-2.39949	0.0172847	NA	NA	NA	NA	-3.9449	8.98e-05
ENSMUSG00000005763	Cd247	20.0359	19.1738	17.5338	18.4983	23.8662	64.9825	10.5455	39.7013	29.3675	2.88513	8.71578	18.0862	6.34423	10.6483	2.90723	NA	NA	NA	NA	NA	NA	NA	NA
ENSMUSG00000005774	Rfx5	58.1041	78.7135	171.998	76.3056	57.1084	226.026	32.8082	108.895	27.3421	71.1666	55.781	65.3114	91.9914	60.9855	62.021	NA	NA	NA	NA	NA	NA	NA	NA
ENSMUSG00000005779	Psmb4	1234.21	1205.93	1688.25	944.571	774.798	832.529	1069.78	674.922	1111.91	1318.5	902.084	1263.02	946.084	1191.64	1243.33	NA	NA	NA	NA	NA	NA	NA	NA
ENSMUSG00000005803	Sqor	2108.78	2362.41	517.664	1786.24	1626.31	2933.63	2164.17	1104.83	1657.74	1669.53	1628.98	2139.2	1435.38	1813.11	1919.74	NA	NA	NA	NA	NA	NA	NA	NA
ENSMUSG00000005804	Bloc1s6	220.395	274.488	320.618	232.385	453.457	667.718	169.9	198.507	144.812	203.883	473.267	240.145	275.974	203.285	179.279	NA	NA	NA	NA	-1.17454	0.00896752	-1.23103	0.000355641
ENSMUSG00000005813	Metap1	491.881	461.18	452.538	409.276	333.274	381.419	454.628	267.7	188.357	357.756	329.457	439.094	244.253	347.52	360.497	NA	NA	NA	NA	NA	NA	NA	NA
ENSMUSG00000005823	Gpr108	1422.55	1216.02	746.438	1116.84	1551.3	1679.18	1401.38	571.699	1431.92	917.472	604.004	1020.87	961.944	1194.54	764.603	NA	NA	NA	NA	NA	NA	NA	NA
ENSMUSG00000005824	Tnfsf14	25.0449	8.07318	0	5.78073	6.81891	0	2.34344	0	0	12.5022	3.48631	3.01437	0	6.77616	0.969078	5.24433	0.00919199	NA	NA	NA	NA	NA	NA
ENSMUSG00000005846	Rsl1d1	2368.24	2688.37	748.108	2508.84	1156.66	1845.88	1987.24	1011.82	1532.17	2709.14	1417.19	2685.81	1213.33	2331.97	2707.6	1.18715	5.47e-06	NA	NA	NA	NA	NA	NA
ENSMUSG00000005864	Cnga2	22.0395	8.07318	0	1.15615	5.11418	0	11.7172	0	0	2.88513	3.48631	3.01437	0.793029	18.3924	4.84539	4.59562	0.0180029	NA	NA	NA	NA	NA	NA
ENSMUSG00000005871	Apc	475.852	381.458	718.885	396.558	490.109	248.629	468.688	572.833	443.55	493.357	596.16	409.955	490.885	364.945	420.58	NA	NA	NA	NA	NA	NA	NA	NA
ENSMUSG00000005873	Reep5	4095.34	3776.23	3827.37	3722.79	4246.47	3658.8	4120.94	3053.6	3996	3983.4	4044.12	3909.64	3968.32	4085.06	3727.07	NA	NA	NA	NA	NA	NA	NA	NA
ENSMUSG00000005881	Ergic3	2076.72	2140.4	2156.65	2000.13	2378.95	3206.74	2163	1873.9	2573.2	1862.83	2161.51	2060.83	1915.17	2036.72	1964.32	NA	NA	NA	NA	NA	NA	NA	NA
ENSMUSG00000005882	Uqcc1	847.518	752.824	137.765	753.807	675.924	579.192	759.275	310.805	433.423	770.33	732.997	598.856	570.981	727.954	870.232	1.10331	0.00466187	NA	NA	NA	NA	NA	NA
ENSMUSG00000005886	Ncoa2	202.362	149.354	350.676	167.641	296.622	199.656	167.556	316.476	49.6209	214.461	417.486	157.752	277.56	128.747	114.351	NA	NA	NA	NA	NA	NA	NA	NA
ENSMUSG00000005892	Trh	0	3.02744	0	2.31229	0	3.7671	0	0	0	0	0	0	0	0.968023	6.78355	NA	NA	NA	NA	NA	NA	NA	NA
ENSMUSG00000005893	Nr2c2	221.397	257.332	579.45	247.415	370.778	269.348	316.365	643.161	496.209	224.078	482.854	341.629	410.789	272.983	334.332	NA	NA	NA	NA	NA	NA	NA	NA
ENSMUSG00000005897	Nr2c1	113.203	119.079	56.776	91.3355	110.807	3.7671	149.98	115.701	81.0137	147.142	131.608	83.3977	93.5774	143.267	124.042	NA	NA	NA	NA	NA	NA	NA	NA
ENSMUSG00000005899	Smpd4	319.572	207.884	130.251	206.95	218.205	302.31	185.132	182.626	62.7856	152.912	90.6441	162.776	214.118	198.445	198.661	NA	NA	NA	NA	NA	NA	NA	NA
ENSMUSG00000005907	Pex1	151.271	190.729	65.1255	143.362	121.036	76.2838	196.849	217.79	76.963	163.491	122.893	103.494	210.946	206.189	134.702	NA	NA	NA	NA	NA	NA	NA	NA
ENSMUSG00000005936	Kctd20	941.687	665.028	901.737	615.069	649.501	828.762	733.497	408.356	411.144	767.445	281.52	825.938	495.643	506.276	520.395	NA	NA	NA	NA	NA	NA	NA	NA
ENSMUSG00000005947	Itgae	65.1166	35.3201	2.50483	20.8106	57.9607	66.866	43.3537	120.238	67.849	26.9279	32.2484	16.0767	80.889	63.8895	18.4125	NA	NA	NA	NA	NA	NA	NA	NA
ENSMUSG00000005949	Ctns	866.552	770.988	293.9	743.402	1362.93	1019.94	1007.68	593.251	803.048	646.269	1287.32	761.632	1178.44	665.032	1001.06	NA	NA	NA	NA	NA	NA	NA	NA
ENSMUSG00000005950	P2rx5	10.0179	7.06403	0	1.15615	0	0	4.68688	5.67162	0	0	0.871578	11.0527	0	2.90407	4.84539	NA	NA	NA	NA	NA	NA	NA	NA
ENSMUSG00000005951	Shpk	16.0287	8.07318	0	8.09302	26.4233	0	12.8889	66.9251	1.01267	2.88513	13.0737	5.02396	27.756	8.71221	4.84539	NA	NA	NA	NA	NA	NA	NA	NA
ENSMUSG00000005952	Trpv1	0	0	0	0	0	0	0	0	0	0	4.35789	0	3.17212	0	0	NA	NA	NA	NA	NA	NA	NA	NA
ENSMUSG00000005958	Ephb3	1.00179	11.1006	157.804	5.78073	26.4233	19.7773	9.37377	63.5221	12.1521	1.92342	6.97263	1.00479	7.13726	2.90407	0	-4.52792	0.000275192	NA	NA	NA	NA	NA	NA
ENSMUSG00000005968	Tuft1	108.194	49.4482	9.18436	41.6212	28.128	0	85.5356	4.53729	0	124.061	27.8905	78.3737	35.6863	73.5698	52.3302	2.54584	0.0270929	NA	NA	NA	NA	NA	NA
ENSMUSG00000005973	Rcn1	133.239	174.582	81.8243	89.0232	98.0218	108.304	123.031	207.581	98.2291	168.299	66.24	73.3498	120.54	129.715	141.485	NA	NA	NA	NA	NA	NA	NA	NA
ENSMUSG00000005980	Dnase1	30.0538	20.1829	23.3784	32.3721	15.3425	9.41775	33.9799	32.8954	16.2027	21.1576	38.3494	32.1533	24.5839	29.0407	19.3816	NA	NA	NA	NA	NA	NA	NA	NA
ENSMUSG00000005981	Trap1	951.705	758.879	526.013	745.714	883.049	1170.63	735.841	455.998	649.122	790.526	854.147	788.761	743.861	745.378	865.387	NA	NA	NA	NA	NA	NA	NA	NA
ENSMUSG00000005982	Naa60	476.854	462.189	46.7567	585.01	887.31	644.174	572.972	482.087	326.08	426.038	463.68	446.127	517.848	494.66	392.477	NA	NA	NA	NA	NA	NA	NA	NA
ENSMUSG00000005983	1700037C18Rik	179.321	282.561	300.579	246.259	408.282	450.168	291.759	360.715	247.092	161.567	267.575	216.03	314.04	223.613	189.939	NA	NA	NA	NA	NA	NA	NA	NA
ENSMUSG00000005986	Ankrd13d	112.201	62.5671	192.872	68.2126	126.15	180.821	83.1922	123.641	66.8363	37.5067	61.0105	39.1869	99.9217	50.3372	43.6085	-1.27897	0.0215592	NA	NA	NA	NA	NA	NA
ENSMUSG00000006005	Tpr	967.734	894.104	1808.48	1011.63	655.468	743.06	998.306	1243.22	1220.27	1246.38	902.955	1004.79	909.605	1116.13	1163.86	NA	NA	NA	NA	NA	NA	NA	NA
ENSMUSG00000006010	Odr4	587.052	619.616	541.877	612.757	588.131	586.726	572.972	719.161	702.794	699.163	908.185	587.803	643.94	616.631	742.314	NA	NA	NA	NA	NA	NA	NA	NA
ENSMUSG00000006014	Prg4	13.0233	41.375	43.417	42.7774	25.5709	12.2431	30.4647	69.1937	20.2534	48.0855	32.2484	22.1054	13.4815	49.3692	62.021	NA	NA	NA	NA	NA	NA	NA	NA
ENSMUSG00000006019	Dhx34	190.341	138.253	152.794	83.2425	212.239	1071.74	111.313	223.462	165.065	54.8175	44.4505	88.4216	87.2332	66.7936	24.227	NA	NA	NA	NA	NA	NA	NA	NA
ENSMUSG00000006021	Kptn	79.1418	127.153	257.162	106.365	86.0887	185.53	106.627	72.5967	58.7349	106.75	71.4694	126.604	99.1287	100.674	82.3716	NA	NA	NA	NA	NA	NA	NA	NA
ENSMUSG00000006024	Napa	2367.24	2715.61	1380.99	2375.88	2167.56	2529.61	2414.92	1437.19	1800.53	2067.68	2117.06	2384.37	2183.21	2305.83	2510.88	NA	NA	NA	NA	NA	NA	NA	NA
ENSMUSG00000006050	Sra1	879.576	1092.91	847.466	935.322	1010.9	1112.24	1102.59	1082.14	1065.33	932.859	1095.57	1104.27	833.474	1120.97	1255.93	NA	NA	NA	NA	NA	NA	NA	NA
ENSMUSG00000006057	Atp5g1	243.436	252.287	244.638	233.541	203.715	176.112	277.698	232.536	275.447	271.202	281.52	253.207	189.534	309.767	311.074	NA	NA	NA	NA	NA	NA	NA	NA
ENSMUSG00000006058	Snf8	23.0413	58.5305	279.706	70.5249	57.9607	46.147	82.0205	216.656	87.0897	68.2814	70.5978	83.3977	71.3726	83.25	94.0006	NA	NA	NA	NA	NA	NA	NA	NA
ENSMUSG00000006095	Tbcb	1142.05	1081.81	2730.26	1161.93	1338.21	1172.51	1109.62	997.07	1476.47	1302.16	1687.38	1175.61	1155.44	1177.12	1530.17	NA	NA	NA	NA	NA	NA	NA	NA
ENSMUSG00000006127	Inpp5k	1023.83	1266.48	259.667	983.88	1298.15	1351.45	1356.85	659.042	910.391	842.458	1309.98	1055.03	1205.4	949.631	1017.53	NA	NA	NA	NA	NA	NA	NA	NA
ENSMUSG00000006134	Crkl	983.762	623.653	204.561	566.511	585.574	372.943	603.436	166.746	421.271	605.877	237.069	733.498	500.401	467.555	375.033	NA	NA	NA	NA	NA	NA	NA	NA
ENSMUSG00000006154	Eps8l1	41.0736	0	133.591	71.681	73.3033	89.4686	101.94	258.626	21.2661	37.5067	77.5705	31.1485	138.78	41.625	57.1756	NA	NA	NA	NA	NA	NA	NA	NA
ENSMUSG00000006169	Clint1	328.589	316.872	647.915	256.664	334.979	201.54	346.829	634.087	636.97	351.986	380.88	323.543	341.796	376.561	297.507	NA	NA	NA	NA	NA	NA	NA	NA
ENSMUSG00000006191	Cdkal1	227.407	264.396	217.92	226.605	259.971	413.439	232.001	238.208	489.12	264.47	224.867	243.16	191.913	303.959	142.454	NA	NA	NA	NA	NA	NA	NA	NA
ENSMUSG00000006205	Htra1	0	2.01829	0	11.5615	0	0	1.17172	0	0	4.80855	28.7621	7.03354	8.72332	6.77616	0	NA	NA	NA	NA	NA	NA	NA	NA
ENSMUSG00000006215	Zbtb17	280.502	229.076	260.502	205.794	182.406	386.128	242.546	115.701	249.117	200.036	102.846	225.073	194.292	170.372	152.145	NA	NA	NA	NA	NA	NA	NA	NA
ENSMUSG00000006219	Fblim1	144.258	177.61	77.6496	90.1794	230.991	528.336	145.293	220.059	91.1404	63.4729	128.994	154.738	91.9914	106.483	69.7736	NA	NA	NA	NA	NA	NA	NA	NA
ENSMUSG00000006235	Epor	8.01436	20.1829	89.3388	4.62458	22.1615	86.6433	4.68688	6.80594	45.5702	8.65539	6.97263	9.04312	24.5839	14.5204	5.81447	-2.30461	0.0302205	NA	NA	NA	NA	NA	NA
ENSMUSG00000006241	Ccdc159	0	1.00915	0	0	0	0	2.34344	1.13432	0	0	2.61474	1.00479	4.75818	0	0.969078	NA	NA	NA	NA	NA	NA	NA	NA
ENSMUSG00000006262	Mob1b	205.368	197.793	138.6	299.442	130.412	69.6913	298.789	178.089	82.0264	289.475	227.482	259.236	164.157	255.558	263.589	NA	NA	NA	NA	NA	NA	NA	NA
ENSMUSG00000006273	Atp6v1b2	2720.87	2508.74	1006.1	2926.2	2846.89	1922.16	2492.25	1347.58	3390.42	3440.04	4017.1	2843.56	2824.77	3120.91	3658.27	NA	NA	NA	NA	NA	NA	NA	NA
ENSMUSG00000006276	Eps15l1	407.73	356.229	434.17	394.246	305.146	674.311	317.536	121.373	171.141	312.556	120.278	356.701	236.323	211.029	286.847	NA	NA	NA	NA	NA	NA	NA	NA
ENSMUSG00000006281	Tep1	214.384	199.811	1411.89	182.671	592.393	726.108	312.849	921.071	596.463	228.887	576.985	247.179	563.844	324.288	411.858	-1.60511	1.61e-05	NA	NA	NA	NA	-1.37587	0.00126548
ENSMUSG00000006288	Ttc5	478.858	417.787	313.103	434.711	755.194	645.116	522.588	527.46	643.046	345.254	970.938	394.883	748.62	437.547	610.519	NA	NA	NA	NA	NA	NA	NA	NA
ENSMUSG00000006289	Osgep	640.147	568.15	804.884	534.139	755.194	1441.86	486.264	486.625	703.806	486.625	933.46	590.817	815.234	582.75	619.241	NA	NA	NA	NA	NA	NA	NA	NA
ENSMUSG00000006299	Aamp	4016.19	4144.57	3355.63	3599.08	3136.7	2685	4035.41	1766.14	2158	3870.88	3224.84	3981.99	2567.04	3539.09	3754.21	NA	NA	NA	NA	NA	NA	NA	NA
ENSMUSG00000006301	Tmbim1	1718.08	1604.54	247.143	1712.25	822.531	816.519	1301.78	568.296	299.751	1170.4	231.84	1443.89	411.582	1205.19	731.654	1.65896	0.000136901	NA	NA	NA	NA	1.28266	0.0124436
ENSMUSG00000006304	Arpc2	13563.3	14680.1	6980.11	12958.1	6431.08	6299.53	13582.6	6935.25	7248.7	14124.6	6949.97	13637	6573.42	13973.4	12813.1	NA	NA	NA	NA	NA	NA	1.0797	1.28e-22
ENSMUSG00000006307	Kmt2b	65.1166	62.5671	271.356	71.681	80.9745	207.19	87.8791	212.118	189.369	79.822	76.6989	90.4312	81.682	88.0901	80.4335	-1.236	0.0122228	NA	NA	NA	NA	NA	NA
ENSMUSG00000006310	Zbtb32	0	0	30.0579	0	2.55709	4.70887	0	0	0	0	0	0	19.8257	0	0	NA	NA	NA	NA	NA	NA	NA	NA
ENSMUSG00000006313	Upk1a	2.00359	1.00915	0	0	1.70473	0	2.34344	0	0	0	0	2.00958	2.37909	0	0	NA	NA	NA	NA	NA	NA	NA	NA
ENSMUSG00000006315	Tmem147	599.073	656.955	1023.64	585.01	893.277	562.24	795.599	1054.92	1231.41	592.414	1158.33	546.607	873.125	801.523	931.284	NA	NA	NA	NA	NA	NA	NA	NA
ENSMUSG00000006333	Rps9	4322.74	4440.25	5789.49	4115.88	2533.22	3583.45	4628.3	3699.03	3529.16	4668.14	2960.75	4916.44	2454.43	4760.74	5441.37	NA	NA	NA	NA	NA	NA	NA	NA
ENSMUSG00000006335	Tfpt	155.278	135.226	741.428	120.239	134.673	109.246	45.6971	241.611	214.686	183.687	173.444	101.484	224.427	133.587	80.4335	-1.45777	0.00891775	NA	NA	NA	NA	NA	NA
ENSMUSG00000006342	Susd2	11.0197	1.00915	0	5.78073	0	0	0	0	0	15.3874	0	1.00479	6.34423	0	0	NA	NA	NA	NA	NA	NA	NA	NA
ENSMUSG00000006344	Ggt5	556.998	476.317	505.975	381.528	685.3	695.03	473.375	800.832	700.768	414.497	344.273	445.123	383.826	450.131	264.558	NA	NA	NA	NA	NA	NA	NA	NA
ENSMUSG00000006356	Crip2	8.01436	8.07318	27.5531	4.62458	1.70473	0	3.51516	5.67162	0	28.8513	0.871578	9.04312	6.34423	5.80814	13.5671	NA	NA	NA	NA	NA	NA	NA	NA
ENSMUSG00000006360	Crip1	13.0233	15.1372	65.9604	18.4983	25.5709	0.941775	23.4344	41.97	23.2914	23.081	24.4042	13.0623	28.5491	13.5523	8.7217	NA	NA	NA	NA	NA	NA	NA	NA
ENSMUSG00000006362	Cbfa2t3	10.0179	14.1281	644.575	21.9668	208.829	40.4963	24.6061	292.655	108.356	12.5022	178.674	9.04312	231.565	15.4884	8.7217	-4.45091	9.57e-13	NA	NA	NA	NA	-3.31249	3.06e-06
ENSMUSG00000006369	Fbln1	2.00359	1.00915	41.7471	24.2791	5.11418	0	4.68688	4.53729	0	1.92342	6.97263	7.03354	6.34423	21.2965	6.78355	NA	NA	NA	NA	NA	NA	NA	NA
ENSMUSG00000006373	Pgrmc1	1713.07	1658.03	811.563	1613.98	1509.54	1363.69	1657.99	1210.32	1076.47	1436.8	1622.88	1684.03	1348.15	1390.08	1469.12	NA	NA	NA	NA	NA	NA	NA	NA
ENSMUSG00000006378	Gcat	25.0449	20.1829	0	11.5615	44.3229	0	21.091	0	0	10.5788	36.6063	11.0527	40.4445	35.8169	38.7631	NA	NA	NA	NA	NA	NA	NA	NA
ENSMUSG00000006386	Tek	0	0	0.834942	0	0	0	0	0	0	0	0	5.02396	1.58606	0	0	NA	NA	NA	NA	NA	NA	NA	NA
ENSMUSG00000006390	Elovl1	3427.14	3623.85	1018.63	4067.32	2099.37	1742.28	3448.37	2030.44	3400.55	3888.19	2260	3683.57	2049.98	3330	3978.07	NA	NA	NA	NA	NA	NA	NA	NA
ENSMUSG00000006392	Med8	657.177	590.351	1017.79	649.754	431.296	496.315	642.103	575.102	729.123	766.483	706.85	823.929	515.469	596.302	777.201	NA	NA	NA	NA	NA	NA	NA	NA
ENSMUSG00000006395	Hyi	27.0485	36.3293	166.153	50.8704	114.217	378.594	24.6061	392.476	74.9377	67.3197	92.3873	40.1917	167.329	49.3692	62.021	-1.80062	0.00284648	NA	NA	NA	NA	-2.60344	3.97e-05
ENSMUSG00000006398	Cdc20	18.0323	12.1098	0	68.2126	21.3091	0	17.5758	95.2832	175.192	73.09	59.2673	21.1006	167.329	130.683	31.0105	NA	NA	NA	NA	NA	NA	NA	NA
ENSMUSG00000006403	Adamts4	128.23	43.3933	0	50.8704	0	0	49.2123	2.26865	0	59.626	0.871578	71.3402	0	36.7849	32.9487	6.58542	1.28e-07	NA	NA	NA	NA	7.84441	7.67e-08
ENSMUSG00000006411	Nectin4	191.343	130.18	546.887	124.864	283.837	588.609	171.071	199.641	53.6716	104.826	136.838	158.757	172.087	81.314	63.9591	-1.37647	0.0477311	NA	NA	NA	NA	NA	NA
ENSMUSG00000006412	Pfdn2	829.486	780.071	1305.01	738.777	520.794	372.001	917.458	524.057	441.525	1056.92	641.482	1090.2	666.145	1061.92	1071.8	NA	NA	NA	NA	NA	NA	NA	NA
ENSMUSG00000006418	Rnf114	5427.72	5215.27	1041.17	4891.65	2459.07	2050.24	5358.28	989.13	1713.44	5386.54	2140.6	5186.73	2072.98	4232.2	4946.17	1.74157	1.22e-12	NA	NA	NA	NA	1.25677	8.07e-06
ENSMUSG00000006423	C330007P06Rik	261.468	306.781	103.533	282.1	411.692	439.809	255.435	165.611	546.842	308.709	313.768	213.016	266.458	252.654	239.362	NA	NA	NA	NA	NA	NA	NA	NA
ENSMUSG00000006435	Neurl1a	126.226	136.235	298.074	115.615	75.8603	159.16	138.263	384.536	175.192	71.1666	58.3958	150.719	145.124	188.765	130.826	NA	NA	NA	NA	NA	NA	NA	NA
ENSMUSG00000006442	Srm	117.21	128.162	312.268	50.8704	50.2894	312.669	50.384	201.91	1170.65	134.639	28.7621	68.3258	123.713	201.349	47.4848	-2.05699	0.0233744	NA	NA	NA	NA	NA	NA
ENSMUSG00000006445	Epha2	406.729	301.735	104.368	257.82	110.807	165.752	426.506	198.507	203.547	195.227	69.7263	263.255	80.096	209.093	191.877	NA	NA	NA	NA	NA	NA	1.59932	0.000315749
ENSMUSG00000006456	Rbm14	273.49	185.683	60.9508	158.392	253.152	303.252	82.0205	108.895	76.963	109.635	39.221	218.04	107.852	90.0262	47.4848	NA	NA	NA	NA	NA	NA	NA	NA
ENSMUSG00000006462	A530013C23Rik	6.01077	3.02744	0	3.46844	0.852363	0	1.17172	0	0	3.84684	0	1.00479	12.6885	0	0.969078	NA	NA	NA	NA	NA	NA	NA	NA
ENSMUSG00000006463	Zdhhc24	242.434	281.552	235.454	145.674	477.324	313.611	258.95	208.716	339.245	186.572	199.591	230.097	383.033	288.471	183.156	NA	NA	NA	NA	NA	NA	NA	NA
ENSMUSG00000006464	Bbs1	7.01256	14.1281	0	2.31229	2.55709	9.41775	1.17172	27.2238	0	5.77026	9.58736	21.1006	22.2048	4.84012	4.84539	NA	NA	NA	NA	NA	NA	NA	NA
ENSMUSG00000006471	Ndor1	247.443	284.579	409.121	270.538	439.82	757.187	344.486	511.58	223.8	198.112	364.32	298.423	379.068	251.686	161.836	NA	NA	NA	NA	NA	NA	NA	NA
ENSMUSG00000006476	Nsmf	125.224	69.6311	372.384	119.083	137.231	165.752	87.8791	137.253	81.0137	99.0562	80.1852	120.575	95.1635	94.8663	53.2993	NA	NA	NA	NA	NA	NA	NA	NA
ENSMUSG00000006494	Pdk1	955.712	902.177	1027.81	508.704	1223.99	1192.29	831.922	998.205	753.427	692.431	701.621	308.471	1560.68	592.43	671.571	NA	NA	NA	NA	NA	NA	NA	NA
ENSMUSG00000006498	Ptbp1	1773.18	1883.07	615.352	1867.18	1242.75	1600.08	1704.85	1357.79	999.506	1304.08	545.608	1732.26	856.472	1422.99	1035.94	NA	NA	NA	NA	NA	NA	NA	NA
ENSMUSG00000006517	Mvd	106.19	65.5946	58.4459	105.209	98.8742	158.218	96.0811	71.4624	118.483	70.2048	102.846	57.2731	70.5796	98.7384	65.8973	NA	NA	NA	NA	NA	NA	NA	NA
ENSMUSG00000006519	Cyba	15635	16321.9	22345.5	15835.7	13425.6	12956.9	17432.9	17939.3	15619.4	18185.9	17153.5	16720.7	13537	19411.8	22747.2	NA	NA	NA	NA	NA	NA	NA	NA
ENSMUSG00000006522	Itih3	13.0233	0	0	2.31229	0	0	0	0	0	2.88513	0	0	0	0	7.75262	NA	NA	NA	NA	NA	NA	NA	NA
ENSMUSG00000006526	Stimate	53.0951	53.4848	280.54	89.0232	53.6989	5.65065	72.6467	323.282	95.1911	58.6643	59.2673	67.321	66.6145	73.5698	71.7118	NA	NA	NA	NA	2.27179	0.0205693	NA	NA
ENSMUSG00000006527	Sfmbt1	368.66	388.522	423.316	443.96	676.777	283.474	447.597	721.43	1063.3	683.776	750.429	474.262	739.103	360.105	482.601	NA	NA	NA	NA	NA	NA	NA	NA
ENSMUSG00000006567	Atp7b	2.00359	8.07318	0	3.46844	0	0	0	0	0	0	0	4.01917	0	1.93605	0	NA	NA	NA	NA	NA	NA	NA	NA
ENSMUSG00000006575	Rundc3a	2.00359	4.03659	3.33977	13.8737	8.52363	0	10.5455	5.67162	12.1521	45.2004	22.661	6.02875	18.2397	15.4884	18.4125	NA	NA	NA	NA	NA	NA	NA	NA
ENSMUSG00000006576	Slc4a3	7.01256	6.05488	0	3.46844	8.52363	87.5851	2.34344	20.4178	0	0.96171	14.8168	4.01917	0	2.90407	0	NA	NA	NA	NA	NA	NA	NA	NA
ENSMUSG00000006585	Cdt1	31.0556	52.4756	96.0183	43.9335	90.3505	210.016	25.7779	93.0145	187.344	25.9662	101.103	45.2156	131.643	34.8488	46.5157	-1.74969	0.0001399	NA	NA	NA	NA	-1.7882	0.000391087
ENSMUSG00000006586	Runx1t1	4.00718	13.1189	0	3.46844	19.6044	0	26.9496	1.13432	2.02534	13.4639	38.3494	10.0479	7.93029	3.87209	0.969078	NA	NA	NA	NA	NA	NA	NA	NA
ENSMUSG00000006589	Aprt	265.476	244.214	774.826	226.605	223.319	281.591	226.142	226.865	465.829	222.155	310.282	195.934	281.525	240.07	260.682	NA	NA	NA	NA	NA	NA	NA	NA
ENSMUSG00000006599	Gtf2h1	568.018	400.631	224.599	495.986	307.703	569.774	310.506	377.73	506.335	406.803	365.191	391.869	326.728	279.759	341.115	NA	NA	NA	NA	NA	NA	NA	NA
ENSMUSG00000006611	Hfe	3555.37	5095.18	1553.83	3285.77	3938.77	3830.2	4705.63	2065.6	3640.55	2859.16	4018.85	3890.55	2866.8	3528.45	3932.52	NA	NA	NA	NA	NA	NA	NA	NA
ENSMUSG00000006638	Abhd1	105.188	118.07	74.3098	122.551	114.217	137.499	114.829	98.6861	116.457	92.3242	99.3599	99.4743	89.6123	92.9302	98.846	NA	NA	NA	NA	NA	NA	NA	NA
ENSMUSG00000006641	Slc5a6	277.497	365.311	415.801	319.096	340.093	391.778	291.759	273.372	430.385	276.011	427.945	340.624	397.308	331.064	429.302	NA	NA	NA	NA	NA	NA	NA	NA
ENSMUSG00000006649	Nphs1	7.01256	1.00915	1.66988	5.78073	1.70473	0	1.17172	3.40297	1.01267	0	0	0	0	1.93605	0	NA	NA	NA	NA	NA	NA	NA	NA
ENSMUSG00000006651	Aplp1	18.0323	18.1646	74.3098	19.6545	30.6851	61.2154	31.6365	37.4327	38.4815	35.5833	117.663	8.03833	124.506	29.0407	35.8559	NA	NA	NA	NA	NA	NA	-1.88743	0.0129172
ENSMUSG00000006673	Qrich1	1807.24	1462.25	954.339	1494.9	1497.6	947.426	1373.26	965.309	1223.31	1584.9	1376.22	1759.39	1525.79	1500.44	1123.16	NA	NA	NA	NA	NA	NA	NA	NA
ENSMUSG00000006675	P4htm	3.00538	3.02744	0	2.31229	9.376	0	8.20205	0	0	0	27.8905	9.04312	4.75818	14.5204	0.969078	NA	NA	NA	NA	NA	NA	NA	NA
ENSMUSG00000006676	Usp19	526.944	391.549	376.559	316.784	470.505	957.785	314.021	442.386	177.217	220.232	121.149	335.6	241.081	247.814	236.455	NA	NA	NA	NA	NA	NA	NA	NA
ENSMUSG00000006678	Pola1	46.0825	68.622	10.8542	56.6511	15.3425	0	19.9193	64.6564	52.6589	58.6643	48.8084	30.1437	45.9957	48.4012	27.1342	NA	NA	NA	NA	NA	NA	NA	NA
ENSMUSG00000006699	Cdc42	11190	12332.8	8414.54	12353.4	11091	11517.9	12271.4	8180.74	11852.3	13007.1	13493.8	11234.6	10298.3	11825.4	12073.7	NA	NA	NA	NA	NA	NA	NA	NA
ENSMUSG00000006705	Pknox1	613.098	481.363	576.11	571.136	733.885	1007.7	526.103	863.22	554.944	503.936	464.551	600.865	610.633	402.698	367.281	NA	NA	NA	NA	NA	NA	NA	NA
ENSMUSG00000006711	D130043K22Rik	2.00359	2.01829	0	0	0	0	0	0	11.1394	0	18.3031	0	2.37909	0	0	NA	NA	NA	NA	NA	NA	NA	NA
ENSMUSG00000006715	Gmnn	0	20.1829	115.222	21.9668	9.376	39.5545	19.9193	53.3132	37.4688	17.3108	16.56	9.04312	53.133	22.2645	26.1651	NA	NA	NA	NA	NA	NA	NA	NA
ENSMUSG00000006717	Acot13	285.511	313.845	644.575	279.787	577.902	688.437	428.85	724.833	584.311	331.79	757.402	320.528	536.881	374.625	385.693	NA	NA	NA	NA	NA	NA	-1.00166	4.75e-05
ENSMUSG00000006720	Zfp184	60.1077	56.5122	0	31.2159	36.6516	57.4483	41.0102	45.3729	0	38.4684	61.0105	33.1581	41.2375	40.657	28.1033	NA	NA	NA	NA	NA	NA	NA	NA
ENSMUSG00000006728	Cdk4	2991.36	3104.14	2539.06	3091.53	3091.52	2960	3221.06	2696.29	2723.07	3270.78	3404.39	3293.71	2808.12	3118.97	3230.91	NA	NA	NA	NA	NA	NA	NA	NA
ENSMUSG00000006731	B4galnt1	743.332	565.122	75.9797	519.109	363.959	1107.53	351.516	268.835	372.663	316.403	214.408	579.765	321.97	409.474	280.064	NA	NA	NA	NA	NA	NA	NA	NA
ENSMUSG00000006732	Mettl1	362.65	362.284	393.258	309.847	132.969	300.426	269.496	174.686	237.978	268.317	171.701	238.136	268.837	254.59	420.58	NA	NA	NA	NA	NA	NA	NA	NA
ENSMUSG00000006736	Tspan31	5490.84	5450.4	3008.3	5552.97	4746.81	3909.31	5576.22	3084.23	4068.91	5655.82	5490.94	5530.37	4396.55	5336.71	5883.27	NA	NA	NA	NA	NA	NA	NA	NA
ENSMUSG00000006740	Kif5b	2870.14	2071.78	1689.09	2853.37	1185.64	1059.5	2693.79	1476.89	1176.72	3767.02	2092.66	3059.59	1542.44	2859.54	3711.57	1.16435	1.98e-05	NA	NA	NA	NA	NA	NA
ENSMUSG00000006763	Saal1	148.266	121.098	177.008	99.4285	127.855	194.947	114.829	225.73	19.2407	102.903	118.535	127.609	126.092	107.451	155.052	NA	NA	NA	NA	NA	NA	NA	NA
ENSMUSG00000006782	Cnp	893.601	1056.58	709.701	988.504	1154.95	1550.16	1066.27	1031.1	1402.55	932.859	904.698	951.537	1023.01	1041.59	1008.81	NA	NA	NA	NA	NA	NA	NA	NA
ENSMUSG00000006784	Ttc25	22.0395	2.01829	0	8.09302	10.2284	26.3697	8.20205	9.07459	28.3548	6.73197	13.0737	0	3.17212	18.3924	0.969078	NA	NA	NA	NA	NA	NA	NA	NA
ENSMUSG00000006800	Sulf2	175.314	211.921	453.373	147.987	261.676	102.653	145.293	355.043	385.828	188.495	276.29	133.637	307.695	207.157	155.052	-1.10346	0.00241038	NA	NA	NA	NA	NA	NA
ENSMUSG00000006818	Sod2	1820.26	1208.96	295.569	1477.55	390.382	600.852	1224.45	288.118	590.387	1798.4	394.825	1304.22	478.99	1355.23	1391.6	1.86504	1.27e-10	NA	NA	NA	NA	1.58896	1.03e-06
ENSMUSG00000006850	Tmco6	66.1184	42.3842	197.881	36.9967	122.74	246.745	24.6061	125.91	240.003	33.6599	120.278	28.1342	134.815	60.0174	6.78355	-2.34612	5.72e-05	NA	NA	NA	NA	-2.01502	0.00240202
ENSMUSG00000006906	Stambp	315.565	382.467	466.732	365.342	510.566	683.729	425.335	592.117	820.264	363.526	607.49	366.749	527.364	571.134	450.621	NA	NA	NA	NA	NA	NA	NA	NA
ENSMUSG00000006920	Ezh1	311.558	329.991	633.721	389.621	997.265	797.683	437.052	544.475	651.147	302.939	375.65	354.691	654.249	287.503	291.692	NA	NA	NA	NA	NA	NA	-1.01433	0.0045813
ENSMUSG00000006930	Hap1	8.01436	5.04573	3.33977	4.62458	0.852363	0	0	0	0	4.80855	1.74316	5.02396	0.793029	0	0	NA	NA	NA	NA	NA	NA	NA	NA
ENSMUSG00000006931	P3h4	11.0197	14.1281	141.94	3.46844	18.752	0	10.5455	35.164	63.7983	9.6171	9.58736	6.02875	33.3072	6.77616	11.6289	-3.11592	0.00048676	NA	NA	2.85295	0.0299657	NA	NA
ENSMUSG00000006932	Ctnnb1	887.59	926.397	1108.8	861.328	614.554	884.327	1101.42	1902.26	703.806	1198.29	855.018	1149.48	810.476	952.535	1048.54	NA	NA	NA	NA	NA	NA	NA	NA
ENSMUSG00000006941	Eif1b	832.491	820.436	843.291	704.093	569.379	935.183	822.548	609.132	953.936	904.008	631.894	868.14	599.53	754.09	808.211	NA	NA	NA	NA	NA	NA	NA	NA
ENSMUSG00000006958	Chrd	0	0	0	0	0	0	3.51516	0	21.2661	0	2.61474	0	0	0	0	NA	NA	NA	NA	NA	NA	NA	NA
ENSMUSG00000006998	Psmd2	2373.25	2057.65	1360.96	2202.46	1842.81	1002.05	2015.36	627.281	1652.68	2307.14	1748.39	1759.39	1702.63	2174.18	2107.74	NA	NA	NA	NA	NA	NA	NA	NA
ENSMUSG00000007021	Syngr3	6.01077	3.02744	0	4.62458	11.0807	0	9.37377	0	0	16.3491	20.0463	0	19.0327	2.90407	2.90723	NA	NA	NA	NA	NA	NA	NA	NA
ENSMUSG00000007029	Vars	482.865	359.256	515.994	438.179	225.876	571.657	328.082	433.312	138.736	273.126	92.3873	413.974	171.294	302.991	260.682	NA	NA	NA	NA	NA	NA	NA	NA
ENSMUSG00000007030	Vwa7	15.0269	22.2012	16.6988	8.09302	35.7993	2.82532	4.68688	15.8805	0	3.84684	13.0737	16.0767	56.3051	11.6163	3.87631	NA	NA	NA	NA	NA	NA	NA	NA
ENSMUSG00000007033	Hspa1l	22.0395	29.2653	10.0193	33.5282	0.852363	1.88355	37.4951	9.07459	20.2534	28.8513	7.84421	18.0862	14.2745	25.1686	26.1651	NA	NA	NA	NA	NA	NA	2.91326	0.000335539
ENSMUSG00000007035	Msh5	30.0538	25.2287	17.5338	23.1229	28.128	5.65065	23.4344	3.40297	0	17.3108	33.9916	12.0575	38.8584	7.74419	38.7631	NA	NA	NA	NA	NA	NA	NA	NA
ENSMUSG00000007036	Abhd16a	1553.78	1146.39	748.108	1234.76	1140.46	1894.85	1052.21	566.027	660.261	793.411	399.183	1222.83	931.809	989.32	588.23	NA	NA	NA	NA	NA	NA	NA	NA
ENSMUSG00000007038	Neu1	1175.1	1235.2	933.465	1071.75	860.035	633.815	1288.89	688.534	907.353	828.033	561.296	1136.42	792.236	1029.01	850.85	NA	NA	NA	NA	NA	NA	NA	NA
ENSMUSG00000007039	Ddah2	486.872	391.549	501.8	260.133	377.597	443.576	294.102	460.535	405.068	276.973	344.273	493.353	442.51	346.552	348.868	NA	NA	NA	NA	NA	NA	NA	NA
ENSMUSG00000007041	Clic1	7830.03	9145.9	8777.74	7983.19	6557.23	7465.45	9611.63	7067.97	8234.03	9009.3	8213.75	8817.04	6649.55	9104.26	10546.5	NA	NA	NA	NA	NA	NA	NA	NA
ENSMUSG00000007050	Lsm2	255.458	363.293	412.461	334.126	180.701	193.064	209.738	136.119	164.053	276.973	158.627	260.241	163.364	401.73	358.559	NA	NA	NA	NA	NA	NA	NA	NA
ENSMUSG00000007080	Pole	0	0	0	32.3721	2.55709	0	2.34344	0	0	0	1.74316	6.02875	2.37909	0.968023	3.87631	NA	NA	NA	NA	NA	NA	NA	NA
ENSMUSG00000007097	Atp1a2	36.0646	18.1646	6.67953	19.6545	19.6044	1.88355	37.4951	27.2238	10.1267	62.5112	92.3873	72.345	21.4118	55.1773	5.81447	NA	NA	NA	NA	NA	NA	NA	NA
ENSMUSG00000007207	Stx1a	47.0843	31.2836	11.6892	34.6844	25.5709	126.198	25.7779	2.26865	22.2788	16.3491	5.22947	24.115	42.8236	20.3285	12.598	NA	NA	NA	NA	NA	NA	NA	NA
ENSMUSG00000007216	Zfp775	56.1005	44.4025	0	23.1229	64.7796	58.39	31.6365	56.7162	116.457	14.4257	45.3221	37.1773	31.7212	15.4884	23.2579	NA	NA	NA	NA	NA	NA	NA	NA
ENSMUSG00000007338	Mrpl49	504.904	415.769	331.472	425.462	435.558	285.358	372.607	573.968	459.753	500.089	635.381	473.257	403.652	445.291	537.838	NA	NA	NA	NA	NA	NA	NA	NA
ENSMUSG00000007379	Dennd2c	261.468	244.214	333.142	345.688	610.292	307.96	227.314	335.76	538.741	240.428	413.128	246.174	482.162	263.302	246.146	NA	NA	NA	NA	NA	NA	NA	NA
ENSMUSG00000007411	Mark3	141.253	128.162	426.655	163.017	115.921	279.707	213.253	509.311	146.837	251.968	230.968	196.939	233.944	197.477	260.682	NA	NA	NA	NA	NA	NA	NA	NA
ENSMUSG00000007415	Gatad1	194.348	194.765	187.027	263.601	263.38	75.342	295.274	276.775	321.017	239.466	263.217	204.977	318.798	209.093	259.713	NA	NA	NA	NA	NA	NA	NA	NA
ENSMUSG00000007458	M6pr	5287.47	5941.86	1601.42	6120.63	4848.24	4131.57	5258.68	2451.27	5042.09	5990.49	5391.58	4970.7	4733.59	5729.73	5387.1	NA	NA	NA	NA	NA	NA	NA	NA
ENSMUSG00000007476	Lrrc8a	2398.3	3280.74	758.962	2669.54	929.929	371.059	3835.04	604.594	678.49	2791.84	1015.39	3264.57	929.43	2940.86	3133.03	1.95629	7.76e-11	NA	NA	NA	NA	2.04836	4e-10
ENSMUSG00000007564	Ppp2r1a	2000.58	1873.99	1107.97	1417.43	1452.43	1709.32	1759.92	745.251	1412.68	1501.23	1045.89	1707.14	1264.88	1369.75	1570.88	NA	NA	NA	NA	NA	NA	NA	NA
ENSMUSG00000007570	Fance	37.0664	27.247	216.25	31.2159	42.6182	104.537	22.2627	208.716	57.7222	47.1238	37.4779	33.1581	62.6493	26.1366	17.4434	-2.1604	0.000473875	NA	NA	NA	NA	NA	NA
ENSMUSG00000007589	Tinf2	540.969	561.086	420.811	500.611	243.776	422.857	580.002	243.88	245.066	482.779	275.419	501.391	218.083	429.802	499.075	NA	NA	NA	NA	NA	NA	NA	NA
ENSMUSG00000007591	Tssk4	0	0	0	0	0.852363	0	0	0	0	0	2.61474	2.00958	0.793029	1.93605	0	NA	NA	NA	NA	NA	NA	NA	NA
ENSMUSG00000007594	Hapln4	0	2.01829	0	0	1.70473	0	1.17172	0	0	0	0.871578	0	14.2745	0	5.81447	NA	NA	NA	NA	NA	NA	NA	NA
ENSMUSG00000007603	Dus3l	596.068	358.247	566.091	491.362	528.465	710.098	357.375	459.401	359.498	289.475	256.244	374.787	302.144	288.471	214.166	NA	NA	NA	NA	NA	NA	NA	NA
ENSMUSG00000007610	Gtpbp3	101.181	70.6403	107.707	70.5249	127.855	202.482	59.7578	77.134	112.406	74.0517	27.0189	91.436	88.8193	77.4419	43.6085	NA	NA	NA	NA	NA	NA	NA	NA
ENSMUSG00000007613	Tgfbr1	12383.2	20391.8	11067.2	17913.3	28793.7	18100	16361.9	14736	23021	14220.8	25160.7	15593.4	24685.4	15633.6	12308.3	NA	NA	NA	NA	NA	NA	NA	NA
ENSMUSG00000007617	Homer1	95.1705	90.8232	201.221	95.9601	8.52363	0	110.142	71.4624	7.0887	106.75	16.56	147.704	41.2375	82.282	108.537	NA	NA	NA	NA	3.2575	0.0102859	3.72333	9.31e-05
ENSMUSG00000007646	Rad51c	4.00718	10.0915	0	31.2159	5.11418	0	3.51516	1.13432	3.03801	20.1959	5.22947	11.0527	22.2048	7.74419	26.1651	NA	NA	NA	NA	NA	NA	NA	NA
ENSMUSG00000007653	Gabrb2	1.00179	1.00915	0	1.15615	0.852363	24.4861	10.5455	0	0	5.77026	4.35789	4.01917	0	1.93605	0	NA	NA	NA	NA	NA	NA	NA	NA
ENSMUSG00000007655	Cav1	9.01615	10.0915	42.582	13.8737	18.752	0	7.03033	38.567	0	23.081	12.2021	10.0479	9.51635	11.6163	5.81447	NA	NA	NA	NA	NA	NA	NA	NA
ENSMUSG00000007656	Arpp19	1171.1	1170.61	1277.46	1371.19	1096.99	1175.34	1028.77	966.444	1117.99	1531.04	1503.47	1412.74	1224.44	1321.35	1553.43	NA	NA	NA	NA	NA	NA	NA	NA
ENSMUSG00000007659	Bcl2l1	13996.1	11916	1492.88	12297.9	3243.24	3233.11	10626.3	1237.55	2344.33	9992.17	927.359	12567.9	2083.29	8924.21	6076.12	2.38107	2.38e-10	NA	NA	NA	NA	2.31458	2.1e-08
ENSMUSG00000007670	Khsrp	130.233	61.558	124.406	87.8671	92.0553	13.1848	71.475	184.895	77.9757	53.8558	54.9094	85.4073	72.1657	54.2093	41.6704	NA	NA	NA	NA	NA	NA	NA	NA
ENSMUSG00000007682	Dio2	9.01615	1.00915	83.4942	11.5615	1.70473	0	2.34344	13.6119	0	8.65539	0	10.0479	12.6885	2.90407	0	NA	NA	NA	NA	NA	NA	NA	NA
ENSMUSG00000007721	Ccdc124	1117	977.863	854.98	810.458	756.046	1110.35	897.538	601.191	725.072	1055.96	725.153	1084.17	661.386	921.558	1208.44	NA	NA	NA	NA	NA	NA	NA	NA
ENSMUSG00000007739	Cct4	3270.86	2732.77	2211.76	3115.81	2408.78	1839.29	2895.32	1691.28	3014.72	4151.7	3222.23	3190.21	2301.37	2766.61	3663.11	NA	NA	NA	NA	NA	NA	NA	NA
ENSMUSG00000007777	0610009B22Rik	180.323	257.332	505.975	225.448	616.259	488.781	226.142	560.356	708.87	257.738	857.633	292.394	616.977	302.023	366.311	-1.05379	0.000228774	NA	NA	NA	NA	-1.4525	1.14e-06
ENSMUSG00000007783	Cpt1c	10.0179	2.01829	18.3687	15.0299	2.55709	8.47597	2.34344	1.13432	40.5068	34.6216	23.5326	5.02396	11.8954	16.4564	7.75262	NA	NA	NA	NA	NA	NA	NA	NA
ENSMUSG00000007812	Zfp655	993.78	1074.74	205.396	954.976	497.78	714.807	864.73	154.268	384.815	1037.69	649.326	829.958	513.09	932.207	927.408	1.61335	3.86e-06	NA	NA	NA	NA	NA	NA
ENSMUSG00000007815	Rhoa	3695.62	3594.58	3074.26	3616.42	3175.91	4511.1	3639.37	4250.31	3506.88	3873.77	3081.9	3306.77	3262.52	3392.92	3271.61	NA	NA	NA	NA	NA	NA	NA	NA
ENSMUSG00000007817	Zmiz1	1254.25	1423.91	1375.15	1381.59	1790.82	1618.91	1567.76	2392.29	1348.88	1140.59	1099.93	1390.63	1364.8	1246.81	1416.79	NA	NA	NA	NA	NA	NA	NA	NA
ENSMUSG00000007827	Ankrd26	171.307	81.7409	197.881	110.99	150.016	154.451	253.092	207.581	42.5322	136.563	210.05	143.685	135.608	168.436	215.135	NA	NA	NA	NA	NA	NA	NA	NA
ENSMUSG00000007833	Aldh16a1	360.646	227.058	389.918	230.073	285.542	527.394	198.021	358.446	147.85	148.103	109.819	292.394	202.222	119.067	102.722	NA	NA	NA	NA	NA	NA	NA	NA
ENSMUSG00000007836	Hnrnpa0	119.214	178.619	734.749	131.801	163.654	197.773	172.243	477.55	268.358	135.601	151.655	192.92	126.885	159.724	189.939	-1.38082	0.00512837	NA	NA	NA	NA	NA	NA
ENSMUSG00000007837	Prrg2	213.382	211.921	214.58	197.701	189.225	276.882	174.586	94.1489	332.156	175.993	216.151	148.709	210.153	225.549	171.527	NA	NA	NA	NA	NA	NA	NA	NA
ENSMUSG00000007850	Hnrnph1	1547.77	1748.85	1603.09	1928.45	1137.91	1452.22	2298.92	2080.35	924.569	1727.23	1540.95	1974.42	1295.81	1640.8	1413.88	NA	NA	NA	NA	NA	NA	NA	NA
ENSMUSG00000007867	Ift43	38.0682	31.2836	60.9508	52.0266	42.6182	0	30.4647	17.0149	51.6462	18.2725	35.7347	19.091	30.1351	26.1366	35.8559	NA	NA	NA	NA	NA	NA	NA	NA
ENSMUSG00000007872	Id3	51.0915	16.1464	6.67953	42.7774	0	0	35.1516	0	32.4055	67.3197	4.35789	19.091	1.58606	10.6483	31.9796	NA	NA	NA	NA	NA	NA	4.37528	0.00573398
ENSMUSG00000007877	Tcap	0	0	0	5.78073	1.70473	0	4.68688	0	0	8.65539	0.871578	1.00479	0	1.93605	0	NA	NA	NA	NA	NA	NA	NA	NA
ENSMUSG00000007880	Arid1a	1392.49	1387.58	2174.19	1586.23	1721.77	925.765	1561.9	2679.27	1476.47	1166.55	1197.55	1541.35	1492.48	1353.3	1252.05	NA	NA	NA	NA	NA	NA	NA	NA
ENSMUSG00000007891	Ctsd	149137	138024	94342.6	112876	140539	229124	114340	94100.1	116718	90273.8	78560.6	113428	87569.5	106965	84345.6	NA	NA	NA	NA	NA	NA	NA	NA
ENSMUSG00000007892	Rplp1	1063.91	816.4	3030.84	841.674	640.977	901.279	994.791	1236.41	656.211	1043.46	746.943	1204.74	800.166	1046.43	1316.98	NA	NA	NA	NA	NA	NA	NA	NA
ENSMUSG00000007908	Hmgcll1	0	0	0	0	1.70473	0	0	0	0	3.84684	0	2.00958	0	0	0	NA	NA	NA	NA	NA	NA	NA	NA
ENSMUSG00000007944	Ttc9b	6.01077	1.00915	29.223	0	4.26182	0	9.37377	12.4776	0	14.4257	1.74316	1.00479	0.793029	4.84012	1.93816	NA	NA	NA	NA	NA	NA	NA	NA
ENSMUSG00000007946	Phox2a	0	3.02744	35.0676	0	0	0	0	62.3878	8.10137	0	0	5.02396	3.96515	0.968023	0	-6.47897	0.00132092	NA	NA	7.3873	0.0112513	NA	NA
ENSMUSG00000007950	Abhd8	161.289	99.9055	192.037	60.1196	128.707	305.135	90.2225	111.164	16.2027	111.558	68.8547	111.532	55.512	48.4012	5.81447	NA	NA	NA	NA	NA	NA	NA	NA
ENSMUSG00000007987	Ift22	107.192	94.8598	185.357	142.206	117.626	282.532	77.3336	231.402	208.61	117.329	140.324	100.479	146.71	88.0901	122.104	NA	NA	NA	NA	NA	NA	NA	NA
ENSMUSG00000007989	Fzd3	0	1.00915	0	0	0	0	0	0	0	10.5788	0	0	4.75818	0.968023	2.90723	NA	NA	NA	NA	NA	NA	NA	NA
ENSMUSG00000008028	1700008O03Rik	2.00359	6.05488	0	2.31229	0	0	1.17172	32.8954	0	4.80855	6.10105	1.00479	1.58606	0	0	NA	NA	NA	NA	NA	NA	NA	NA
ENSMUSG00000008035	Mid1ip1	1651.96	1135.29	1928.72	1415.12	2876.73	2234.83	1329.9	950.563	2177.24	1509.89	1841.65	1635.8	2413.98	1149.04	904.15	NA	NA	NA	NA	NA	NA	NA	NA
ENSMUSG00000008036	Ap2s1	739.324	613.561	1339.25	650.91	566.822	1021.83	649.133	821.25	620.767	759.751	712.951	875.173	548.776	756.994	851.82	NA	NA	NA	NA	NA	NA	NA	NA
ENSMUSG00000008090	Fgfrl1	2.00359	32.2927	0.834942	9.24916	25.5709	0.941775	19.9193	0	18.2281	4.80855	16.56	3.01437	7.93029	9.68023	5.81447	NA	NA	NA	NA	NA	NA	NA	NA
ENSMUSG00000008129	4930432K21Rik	25.0449	12.1098	16.6988	10.4053	4.26182	29.195	8.20205	6.80594	0	7.69368	18.3031	6.02875	33.3072	8.71221	0	NA	NA	NA	NA	NA	NA	NA	NA
ENSMUSG00000008140	Emc10	345.619	333.018	806.554	287.88	219.057	832.529	221.455	387.939	562.032	273.126	289.364	319.524	306.109	361.073	392.477	NA	NA	NA	NA	NA	NA	NA	NA
ENSMUSG00000008153	Clstn3	16.0287	10.0915	15.029	12.7176	20.4567	69.6913	8.20205	0	32.4055	22.1193	41.8358	10.0479	49.1678	35.8169	9.69078	NA	NA	NA	NA	NA	NA	NA	NA
ENSMUSG00000008167	Fbxw9	14.0251	40.3659	98.5231	42.7774	82.6793	41.4381	55.0709	72.5967	48.6082	42.3153	27.8905	30.1437	31.7212	43.5611	31.0105	NA	NA	NA	NA	NA	NA	NA	NA
ENSMUSG00000008200	Fnbp4	897.608	897.132	839.117	978.099	723.657	916.347	796.77	978.921	702.794	931.897	494.185	741.536	816.027	889.613	971.985	NA	NA	NA	NA	NA	NA	NA	NA
ENSMUSG00000008206	Cers4	22.0395	23.2104	280.54	23.1229	55.4036	59.3318	33.9799	45.3729	0	41.3535	52.2947	17.0815	72.9587	53.2413	25.196	NA	NA	NA	NA	NA	NA	NA	NA
ENSMUSG00000008226	Scrn3	157.282	215.957	321.453	186.139	409.134	213.783	193.334	145.193	410.132	161.567	356.476	139.666	320.384	193.605	138.578	NA	NA	NA	NA	NA	NA	NA	NA
ENSMUSG00000008301	Phax	589.055	644.845	455.043	675.189	461.129	565.065	729.982	425.371	817.225	753.019	699.877	718.426	634.423	681.488	845.036	NA	NA	NA	NA	NA	NA	NA	NA
ENSMUSG00000008305	Tle1	21.0377	11.1006	45.9218	10.4053	17.0473	33.9039	7.03033	82.8056	10.1267	24.0428	13.9453	16.0767	20.6188	16.4564	20.3506	NA	NA	NA	NA	NA	NA	NA	NA
ENSMUSG00000008307	1700109H08Rik	61.1095	74.6769	59.2809	47.402	44.3229	46.147	65.6164	26.0894	28.3548	48.0855	53.1663	65.3114	26.17	71.6337	72.6809	NA	NA	NA	NA	NA	NA	NA	NA
ENSMUSG00000008318	Relt	336.603	210.912	116.057	159.548	49.4371	277.824	194.506	19.2835	97.2164	120.214	8.71578	156.747	57.0981	176.18	63.9591	NA	NA	NA	NA	NA	NA	NA	NA
ENSMUSG00000008333	Snrpb2	495.888	593.378	750.613	583.854	669.958	956.843	612.81	708.952	556.969	678.006	650.197	596.846	530.537	687.297	586.292	NA	NA	NA	NA	NA	NA	NA	NA
ENSMUSG00000008348	Ubc	9195.47	8807.83	3961.8	6688.3	9150.12	10994.3	8195.02	4986.49	9348.98	7913.91	5250.39	6325.16	4880.3	6738.41	7097.53	NA	NA	NA	NA	NA	NA	NA	NA
ENSMUSG00000008373	Prpf31	818.466	1009.15	600.323	949.196	635.863	164.811	799.114	190.566	610.641	844.382	484.598	941.49	441.717	786.035	854.727	NA	NA	NA	NA	NA	NA	NA	NA
ENSMUSG00000008384	Sertad1	984.764	815.391	193.707	506.392	40.0611	207.19	854.185	43.1043	83.039	524.132	47.0652	978.667	67.4075	488.852	549.467	2.4144	6.32e-06	NA	NA	NA	NA	3.21275	1.04e-08
ENSMUSG00000008393	Carhsp1	402.721	297.698	49.2616	413.9	199.453	152.568	318.708	149.731	274.434	370.258	148.168	275.313	166.536	323.32	227.733	1.06237	0.0291452	NA	NA	NA	NA	NA	NA
ENSMUSG00000008398	Elk3	323.58	501.546	463.393	655.535	506.304	198.715	606.951	603.46	436.461	650.116	613.591	487.324	545.604	455.939	698.705	NA	NA	NA	NA	NA	NA	NA	NA
ENSMUSG00000008429	Herpud2	145.26	126.143	257.997	76.3056	110.807	81.9344	126.546	449.192	318.991	136.563	184.775	121.58	105.473	104.547	167.65	-1.21892	0.0144138	NA	NA	NA	NA	NA	NA
ENSMUSG00000008435	Rdh13	148.266	131.189	162.814	198.857	190.077	280.649	158.182	207.581	134.685	172.146	215.28	162.776	202.222	172.308	215.135	NA	NA	NA	NA	NA	NA	NA	NA
ENSMUSG00000008450	Nutf2	114.205	161.464	173.668	179.203	171.325	242.036	114.829	150.865	148.863	156.759	120.278	133.637	145.917	136.491	97.8769	NA	NA	NA	NA	NA	NA	NA	NA
ENSMUSG00000008475	Arpc5	6029.8	6318.27	2647.6	6470.95	4394.79	3206.74	6665.92	2663.39	5215.26	7330.16	6727.71	6356.31	5086.49	6523.51	8352.48	NA	NA	NA	NA	NA	NA	NA	NA
ENSMUSG00000008489	Elavl2	6.01077	6.05488	10.0193	6.93687	1.70473	0	0	0	0	5.77026	7.84421	8.03833	1.58606	13.5523	0.969078	NA	NA	NA	NA	NA	NA	NA	NA
ENSMUSG00000008496	Pou2f2	1323.37	824.473	1179.77	1160.77	625.635	1092.46	848.326	1541.55	480.006	1219.45	527.305	1054.03	620.942	877.997	846.005	NA	NA	NA	NA	NA	NA	NA	NA
ENSMUSG00000008540	Mgst1	0	4.03659	0	0	0	0	1.17172	0	0	0	8.71578	1.00479	0	0	0	NA	NA	NA	NA	NA	NA	NA	NA
ENSMUSG00000008575	Nfib	4.00718	5.04573	5.00965	5.78073	8.52363	0	8.20205	13.6119	9.11404	3.84684	18.3031	11.0527	19.0327	17.4244	7.75262	NA	NA	NA	NA	NA	NA	NA	NA
ENSMUSG00000008601	Rab25	4.00718	4.03659	0	6.93687	0.852363	0	0	0	0	11.5405	5.22947	5.02396	3.17212	2.90407	3.87631	NA	NA	NA	NA	NA	NA	NA	NA
ENSMUSG00000008604	Ubqln4	149.267	143.299	136.096	129.488	80.9745	267.464	67.9598	214.387	145.825	138.486	36.6063	117.561	57.0981	106.483	102.722	NA	NA	NA	NA	NA	NA	NA	NA
ENSMUSG00000008658	Rbfox1	11.0197	42.3842	29.223	41.6212	14.4902	53.6812	46.8688	79.4026	74.9377	42.3153	75.8273	46.2204	51.5469	60.9855	50.3921	NA	NA	NA	NA	NA	NA	NA	NA
ENSMUSG00000008668	Rps18	555.996	607.506	647.08	686.75	384.416	496.315	715.922	471.879	385.828	623.188	360.833	793.785	393.342	660.192	748.128	NA	NA	NA	NA	NA	NA	NA	NA
ENSMUSG00000008682	Rpl10	308.553	416.778	122.736	384.996	109.955	53.6812	363.233	153.134	211.648	400.071	147.297	453.161	134.022	404.634	365.342	1.32501	5.45e-05	NA	NA	NA	NA	1.89296	4.11e-08
ENSMUSG00000008683	Rps15a	120.215	192.747	408.287	204.638	139.788	223.201	236.688	237.074	178.23	219.27	128.994	176.843	109.438	203.285	219.981	NA	NA	NA	NA	NA	NA	NA	NA
ENSMUSG00000008690	Ncaph2	1283.3	1036.39	1128.84	979.255	818.269	1519.08	1011.2	854.146	1134.19	899.199	838.458	1011.82	820.785	911.878	1013.66	NA	NA	NA	NA	NA	NA	NA	NA
ENSMUSG00000008730	Hipk1	681.22	838.601	493.451	915.667	616.259	123.373	990.104	674.922	905.328	967.481	1265.53	888.236	875.504	962.215	974.892	NA	NA	NA	NA	NA	NA	NA	NA
ENSMUSG00000008734	Gprc5b	10.0179	13.1189	0	8.09302	3.40945	4.70887	3.51516	0	23.2914	15.3874	8.71578	0	54.719	14.5204	0.969078	NA	NA	NA	NA	NA	NA	NA	NA
ENSMUSG00000008763	Man1a2	2154.86	2214.07	2844.65	2404.78	3106.01	2371.39	2080.98	3778.43	3578.78	2892.82	3488.93	1959.34	3248.25	2558.49	2419.79	NA	NA	NA	NA	NA	NA	NA	NA
ENSMUSG00000008822	Acyp1	53.0951	55.5031	76.8146	47.402	86.9411	179.879	73.8184	116.835	72.9123	61.5495	82.7999	49.2348	70.5796	64.8576	67.8355	NA	NA	NA	NA	NA	NA	-1.00965	0.0341062
ENSMUSG00000008845	Cd163	64.1149	31.2836	0	26.5913	79.2698	176.112	8.20205	9.07459	99.2418	26.9279	49.68	7.03354	28.5491	9.68023	33.9177	NA	NA	NA	NA	NA	NA	NA	NA
ENSMUSG00000008855	Hdac5	113.203	143.299	559.411	83.2425	202.863	574.483	130.061	688.534	75.9503	59.626	122.021	144.69	208.567	56.1454	77.5262	-2.47061	8.72e-05	NA	NA	NA	NA	NA	NA
ENSMUSG00000008859	Rala	363.651	320.909	1698.27	258.977	225.024	296.659	348.001	986.861	1079.51	667.427	479.368	226.078	603.495	501.436	481.632	-1.19332	0.00550594	NA	NA	1.71048	0.00305867	NA	NA
ENSMUSG00000008892	Vdac3	449.806	510.628	409.121	517.953	493.518	461.47	447.597	552.416	382.79	560.677	705.978	420.003	556.707	499.5	633.777	NA	NA	NA	NA	NA	NA	NA	NA
ENSMUSG00000008958	Vps72	903.619	736.677	658.769	670.564	933.338	973.795	804.972	593.251	925.581	725.13	635.381	1053.02	797.787	794.747	635.715	NA	NA	NA	NA	NA	NA	NA	NA
ENSMUSG00000008976	Gabpa	534.958	565.122	254.657	499.455	594.95	534.928	452.284	238.208	354.435	508.745	561.296	474.262	546.397	545.965	401.198	NA	NA	NA	NA	NA	NA	NA	NA
ENSMUSG00000009013	Dynll1	1081.94	567.141	1086.26	661.315	1037.33	1091.52	656.164	1278.38	1115.96	1373.32	949.149	880.197	709.761	790.875	899.304	NA	NA	NA	NA	NA	NA	NA	NA
ENSMUSG00000009030	Pdcl	450.808	414.759	422.481	400.026	470.505	603.678	495.638	276.775	174.179	416.421	509.002	390.864	500.401	423.994	499.075	NA	NA	NA	NA	NA	NA	NA	NA
ENSMUSG00000009035	Tmem184b	926.66	568.15	255.492	597.727	602.621	892.803	454.628	485.49	12.1521	281.781	102.846	536.559	291.835	338.808	201.568	NA	NA	NA	NA	NA	NA	NA	NA
ENSMUSG00000009073	Nf2	292.524	133.207	200.386	126.02	207.977	428.508	91.3942	169.014	201.522	134.639	99.3599	162.776	137.194	146.172	89.1552	NA	NA	NA	NA	NA	NA	NA	NA
ENSMUSG00000009075	Cabp7	173.31	138.253	452.538	156.08	253.152	174.228	198.021	275.641	353.422	182.725	329.457	194.93	230.772	225.549	260.682	NA	NA	NA	NA	NA	NA	NA	NA
ENSMUSG00000009076	Zmat5	348.624	384.485	1102.12	328.345	482.438	460.528	448.769	615.938	841.53	475.085	638.867	558.664	593.186	431.738	607.612	NA	NA	NA	NA	NA	NA	NA	NA
ENSMUSG00000009079	Ewsr1	3664.56	3716.69	1846.06	3463.81	2800.01	1893.91	3101.55	1395.22	2844.59	2833.2	2253.03	3226.39	2900.11	3504.24	3171.79	NA	NA	NA	NA	NA	NA	NA	NA
ENSMUSG00000009090	Ap1b1	1306.34	1112.08	723.895	971.162	1006.64	2306.41	1144.77	804.235	564.058	521.247	280.648	1130.39	436.166	752.154	433.178	NA	NA	NA	NA	NA	NA	NA	NA
ENSMUSG00000009092	Derl3	6.01077	7.06403	0	3.46844	20.4567	0	23.4344	7.94026	33.4181	7.69368	21.7895	6.02875	8.72332	11.6163	6.78355	NA	NA	NA	NA	NA	NA	NA	NA
ENSMUSG00000009112	Bcl2l13	447.802	307.79	386.578	316.784	300.032	463.353	283.556	269.969	273.421	192.342	144.682	297.418	215.704	252.654	291.692	NA	NA	NA	NA	NA	NA	NA	NA
ENSMUSG00000009114	2610028H24Rik	2.00359	10.0915	0	3.46844	6.81891	0	0	13.6119	11.1394	0.96171	16.56	0	7.13726	12.5843	1.93816	NA	NA	NA	NA	NA	NA	NA	NA
ENSMUSG00000009145	Dqx1	9.01615	8.07318	93.5135	5.78073	9.376	66.866	8.20205	4.53729	5.06335	0.96171	4.35789	4.01917	6.34423	0	1.93816	-3.69458	0.0121247	NA	NA	NA	NA	NA	NA
ENSMUSG00000009185	Ccl8	19.0341	10.0915	28.388	3.46844	13.6378	14.1266	12.8889	0	49.6209	26.9279	11.3305	0	0	13.5523	25.196	NA	NA	NA	NA	NA	NA	NA	NA
ENSMUSG00000009207	Lnpk	327.587	300.726	55.9411	338.751	271.052	433.216	383.153	116.835	322.029	305.824	275.419	325.552	248.218	260.398	371.157	NA	NA	NA	NA	NA	NA	NA	NA
ENSMUSG00000009214	Mymk	342.614	461.18	166.988	315.628	317.932	194.006	495.638	282.447	229.876	204.844	246.657	355.696	316.419	347.52	289.754	NA	NA	NA	NA	NA	NA	NA	NA
ENSMUSG00000009216	Fam163b	1.00179	2.01829	0.834942	0	0	0	0	0	0	5.77026	37.4779	0	5.5512	2.90407	0	NA	NA	NA	NA	NA	NA	NA	NA
ENSMUSG00000009246	Trpm5	46.0825	36.3293	4.17471	39.3089	10.2284	18.8355	39.8385	18.1492	16.2027	17.3108	12.2021	31.1485	20.6188	16.4564	12.598	NA	NA	NA	NA	NA	NA	NA	NA
ENSMUSG00000009248	Ascl2	2.00359	3.02744	38.4073	11.5615	43.4705	86.6433	3.51516	41.97	25.3168	7.69368	28.7621	8.03833	62.6493	0.968023	6.78355	-2.65746	0.000499465	NA	NA	NA	NA	-3.67	1.02e-05
ENSMUSG00000009281	Rarres2	36.0646	105.96	99.3581	27.7475	134.673	230.735	52.7274	127.044	118.483	25.0045	67.9831	43.206	116.575	55.1773	16.4743	-1.88963	0.000666094	NA	NA	NA	NA	NA	NA
ENSMUSG00000009291	Pttg1ip	4985.93	5873.24	3524.29	5291.68	6246.12	4471.55	6002.73	3392.76	5080.57	4797.97	6534.22	5102.33	5056.35	5561.29	6026.7	NA	NA	NA	NA	NA	NA	NA	NA
ENSMUSG00000009292	Trpm2	280.502	364.302	586.129	546.857	409.987	1295.88	386.668	453.729	220.762	264.47	148.168	341.629	390.963	352.361	195.754	NA	NA	NA	NA	NA	NA	NA	NA
ENSMUSG00000009293	Ube2g2	1533.75	1743.81	848.301	1478.71	1391.06	1418.31	1211.56	600.057	1237.48	1366.59	948.277	1358.48	1010.32	1426.87	1395.47	NA	NA	NA	NA	NA	NA	NA	NA
ENSMUSG00000009376	Met	10.0179	3.02744	0	0	0	0	0	1.13432	0	13.4639	0	0	0	0.968023	0	NA	NA	NA	NA	NA	NA	NA	NA
ENSMUSG00000009394	Syn2	1.00179	10.0915	0	11.5615	6.81891	0	0	5.67162	12.1521	11.5405	47.9368	15.0719	55.512	11.6163	3.87631	NA	NA	NA	NA	NA	NA	NA	NA
ENSMUSG00000009406	Elk1	5.00897	23.2104	48.4266	12.7176	26.4233	0	30.4647	11.3432	0	13.4639	13.9453	8.03833	11.1024	9.68023	4.84539	NA	NA	NA	NA	NA	NA	NA	NA
ENSMUSG00000009418	Nav1	232.416	255.314	141.105	175.734	283.837	362.583	214.425	678.325	248.104	122.137	431.431	125.599	294.214	170.372	216.104	NA	NA	NA	NA	NA	NA	NA	NA
ENSMUSG00000009470	Tnpo1	358.642	407.695	859.99	557.262	552.332	449.227	547.194	821.25	538.741	525.094	786.164	473.257	666.938	444.323	496.168	NA	NA	NA	NA	NA	NA	NA	NA
ENSMUSG00000009535	Rnmt	573.026	608.516	667.953	660.159	487.552	490.665	714.75	471.879	527.602	646.269	757.402	566.702	658.214	703.753	685.138	NA	NA	NA	NA	NA	NA	NA	NA
ENSMUSG00000009549	Srp14	742.33	918.324	1797.63	901.794	795.255	889.977	892.851	1141.13	1384.32	854.96	1014.52	1023.88	829.509	983.512	1097	NA	NA	NA	NA	NA	NA	NA	NA
ENSMUSG00000009551	6330409D20Rik	1.00179	1.00915	2.50483	0	23.0138	42.3799	0	1.13432	0	0	4.35789	0	3.17212	0	0	NA	NA	NA	NA	NA	NA	-5.48079	0.00979931
ENSMUSG00000009555	Cdk9	197.354	172.564	1683.24	171.11	313.67	323.971	240.203	974.384	288.611	191.38	372.164	269.284	303.73	235.23	229.671	-1.97356	0.000111155	NA	NA	NA	NA	NA	NA
ENSMUSG00000009563	Tor2a	1708.06	1667.11	1148.05	1465.99	1488.23	1946.65	1579.48	925.608	1673.95	1700.3	1268.15	1874.94	1217.3	1614.66	1641.62	NA	NA	NA	NA	NA	NA	NA	NA
ENSMUSG00000009566	Fpgs	159.285	175.592	147.785	178.046	164.506	303.252	173.415	174.686	164.053	106.75	74.0842	142.68	206.188	154.884	109.506	NA	NA	NA	NA	NA	NA	NA	NA
ENSMUSG00000009569	Mrtfb	117.21	124.125	62.6206	70.5249	157.687	91.3522	90.2225	119.104	245.066	100.018	162.985	90.4312	153.055	84.218	94.9696	NA	NA	NA	NA	NA	NA	NA	NA
ENSMUSG00000009575	Cbx5	233.418	266.415	196.211	297.129	245.481	128.081	268.324	242.745	321.017	295.245	131.608	261.246	202.222	254.59	180.249	NA	NA	NA	NA	NA	NA	NA	NA
ENSMUSG00000009585	Apobec3	4394.87	5742.05	1088.76	6283.65	1119.15	1224.31	5257.51	1429.25	1576.73	5377.88	1253.33	5815.73	1568.61	5840.09	5132.24	1.99888	1.14e-31	NA	NA	NA	NA	2.14498	4.12e-31
ENSMUSG00000009588	St6galnac1	0	0	0	0	2.55709	0	0	3.40297	0	0.96171	0.871578	0	0	0	0.969078	NA	NA	NA	NA	NA	NA	NA	NA
ENSMUSG00000009614	Sardh	102.183	86.7866	19.2037	26.5913	30.6851	68.7496	52.7274	21.5521	0	44.2387	4.35789	32.1533	26.963	33.8808	17.4434	NA	NA	NA	NA	NA	NA	NA	NA
ENSMUSG00000009621	Vav2	264.474	216.967	779.836	291.349	452.605	374.826	270.668	420.834	273.421	202.921	171.701	271.294	249.011	179.084	167.65	-1.03607	0.0311864	NA	NA	NA	NA	NA	NA
ENSMUSG00000009628	Tex15	0	0	0	0	1.70473	1.88355	1.17172	0	0	0	0.871578	0	0	1.93605	0	NA	NA	NA	NA	NA	NA	NA	NA
ENSMUSG00000009630	Ppp2cb	87.1561	117.061	265.512	94.8039	74.1556	98.8864	99.5963	163.343	73.925	90.4008	93.2589	93.4456	104.68	60.0174	94.0006	NA	NA	NA	NA	NA	NA	NA	NA
ENSMUSG00000009633	G0s2	0	3.02744	0	0	11.9331	0	7.03033	3.40297	26.3294	0	16.56	6.02875	23.7909	1.93605	0	-4.73405	0.0443998	NA	NA	NA	NA	NA	NA
ENSMUSG00000009640	Dmap1	275.493	256.323	217.085	295.973	314.522	256.163	244.89	250.685	187.344	283.705	311.153	280.337	333.072	269.111	296.538	NA	NA	NA	NA	NA	NA	NA	NA
ENSMUSG00000009647	Mcu	88.1579	62.5671	0	78.6179	50.2894	75.342	85.5356	66.9251	140.761	107.712	57.5242	57.2731	53.926	73.5698	59.1138	NA	NA	NA	NA	NA	NA	NA	NA
ENSMUSG00000009670	Tex11	57.1023	28.2561	0	24.2791	2.55709	0	0	0	22.2788	0	6.10105	5.02396	2.37909	0	7.75262	NA	NA	NA	NA	NA	NA	NA	NA
ENSMUSG00000009681	Bcr	51.0915	52.4756	56.776	54.3388	72.4509	0	63.2729	104.358	4.05068	58.6643	47.0652	60.2875	38.8584	23.2326	44.5776	NA	NA	NA	NA	NA	NA	NA	NA
ENSMUSG00000009687	Fxyd5	150.269	94.8598	143.61	242.791	51.1418	190.239	71.475	139.522	51.6462	178.878	82.7999	89.4264	103.887	205.221	189.939	NA	NA	NA	NA	NA	NA	NA	NA
ENSMUSG00000009731	Kcnd1	302.542	381.458	403.277	283.256	558.298	889.977	346.829	803.101	613.679	204.844	292.85	324.548	454.406	282.663	209.321	-1.21403	0.00142478	NA	NA	NA	NA	NA	NA
ENSMUSG00000009733	Tfcp2	85.1525	70.6403	99.3581	114.458	198.601	438.867	141.778	53.3132	26.3294	85.5922	77.5705	122.585	126.885	117.131	82.3716	NA	NA	NA	NA	NA	NA	NA	NA
ENSMUSG00000009739	Pou6f1	31.0556	52.4756	75.1448	26.5913	92.0553	102.653	80.8487	53.3132	50.6335	38.4684	61.0105	31.1485	42.8236	67.7616	25.196	NA	NA	NA	NA	NA	NA	NA	NA
ENSMUSG00000009741	Ubp1	479.86	736.677	438.344	840.518	346.912	101.712	749.901	524.057	415.195	574.141	488.955	784.742	612.219	716.337	846.974	NA	NA	NA	NA	NA	NA	1.13731	0.0236741
ENSMUSG00000009772	Nuak2	906.624	919.333	203.726	722.591	218.205	1309.07	781.538	154.268	182.281	392.378	95.8736	808.857	154.641	669.872	390.538	1.64604	0.0112213	NA	NA	NA	NA	NA	NA
ENSMUSG00000009828	Cilk1	41.0736	78.7135	57.611	68.2126	196.044	208.132	104.283	122.507	45.5702	83.6688	140.324	76.3641	116.575	115.195	52.3302	NA	NA	NA	NA	NA	NA	-1.2748	0.0223073
ENSMUSG00000009863	Sdhb	1934.47	2493.6	2071.49	2071.81	2637.21	2486.29	2689.1	2661.12	3711.44	2545.65	3877.65	2383.37	2850.94	2676.58	3854.02	NA	NA	NA	NA	NA	NA	NA	NA
ENSMUSG00000009876	Cox4i2	2.00359	2.01829	0	3.46844	0	0	2.34344	0	0	1.92342	0	7.03354	0	6.77616	3.87631	NA	NA	NA	NA	NA	NA	NA	NA
ENSMUSG00000009894	Snap47	311.558	300.726	190.367	302.91	457.719	417.206	358.547	272.238	301.776	419.306	444.505	285.361	356.07	365.913	303.321	NA	NA	NA	NA	NA	NA	NA	NA
ENSMUSG00000009905	Kdsr	360.646	459.162	547.722	322.565	452.605	524.569	394.87	357.312	305.827	331.79	447.12	402.921	515.469	411.41	411.858	NA	NA	NA	NA	NA	NA	NA	NA
ENSMUSG00000009907	Vps4b	2123.8	2314.98	892.553	2081.06	2264.73	2325.24	2015.36	1049.25	2075.98	2175.39	3001.72	1872.93	1989.71	2208.06	2131	NA	NA	NA	NA	NA	NA	NA	NA
ENSMUSG00000009927	Rps25	420.754	417.787	406.617	387.309	231.843	386.128	453.456	427.64	350.384	465.468	285.006	499.381	272.802	360.105	520.395	NA	NA	NA	NA	NA	NA	NA	NA
ENSMUSG00000009995	Taz	1793.21	1880.04	1334.24	1740	2540.04	3342.36	1874.75	1923.81	2131.67	1401.21	2265.23	1787.52	2275.99	1665.97	1815.08	NA	NA	NA	NA	NA	NA	NA	NA
ENSMUSG00000010021	Kif19a	7.01256	12.1098	5.00965	16.186	6.81891	0	33.9799	0	0	8.65539	6.97263	7.03354	8.72332	7.74419	14.5362	NA	NA	NA	NA	NA	NA	NA	NA
ENSMUSG00000010025	Aldh3a2	743.332	724.568	285.55	774.618	1139.61	1604.78	636.244	621.609	345.321	638.576	680.703	503.4	747.827	605.983	354.683	NA	NA	NA	NA	NA	NA	NA	NA
ENSMUSG00000010045	Tmem115	973.744	757.869	304.754	680.97	664.844	1194.17	645.618	450.326	577.222	590.49	215.28	934.456	463.129	522.733	358.559	NA	NA	NA	NA	NA	NA	NA	NA
ENSMUSG00000010047	Hyal2	530.951	474.299	20.0386	386.153	464.538	369.176	420.648	123.641	307.852	375.067	354.732	473.257	433.787	428.834	454.498	NA	NA	NA	NA	NA	NA	NA	NA
ENSMUSG00000010048	Ifrd2	272.488	186.692	30.0579	253.196	125.297	275.94	135.92	37.4327	122.533	173.108	74.0842	223.064	192.706	196.509	144.393	NA	NA	NA	NA	NA	NA	NA	NA
ENSMUSG00000010051	Hyal1	73.131	64.5854	70.9701	67.0564	135.526	46.147	48.0406	142.925	125.571	60.5877	124.636	71.3402	91.9914	64.8576	81.4026	NA	NA	NA	NA	NA	NA	NA	NA
ENSMUSG00000010054	Tusc2	160.287	150.363	308.928	70.5249	134.673	225.084	50.384	147.462	702.794	164.452	104.589	40.1917	186.362	214.901	40.7013	NA	NA	NA	NA	NA	NA	NA	NA
ENSMUSG00000010057	Nprl2	372.668	234.122	272.191	295.973	300.032	423.799	195.677	192.835	372.663	320.25	376.522	306.461	313.247	297.183	354.683	NA	NA	NA	NA	NA	NA	NA	NA
ENSMUSG00000010064	Slc38a3	5.00897	0	0	0	0	0	0	7.94026	0	5.77026	0	0	0	3.87209	0	NA	NA	NA	NA	NA	NA	NA	NA
ENSMUSG00000010066	Cacna2d2	0	3.02744	0	2.31229	0	0	0	0	6.07603	0.96171	1.74316	4.01917	0	0.968023	0	NA	NA	NA	NA	NA	NA	NA	NA
ENSMUSG00000010067	Rassf1	3221.77	3560.27	319.783	3100.78	650.353	936.124	4475.97	771.34	804.061	3627.57	902.955	3696.63	625.7	3182.86	4142.81	2.48002	3.38e-19	NA	NA	NA	NA	2.17173	1.18e-12
ENSMUSG00000010080	Epn3	0	0	0	1.15615	0	22.6026	1.17172	0	25.3168	0.96171	1.74316	1.00479	0	0.968023	0.969078	NA	NA	NA	NA	NA	NA	NA	NA
ENSMUSG00000010086	Rnf112	7.01256	4.03659	0	1.15615	0	29.195	5.8586	0	33.4181	7.69368	2.61474	4.01917	0	25.1686	0.969078	NA	NA	NA	NA	NA	NA	NA	NA
ENSMUSG00000010095	Slc3a2	19202.4	17945.7	6367.27	17422	8877.37	11445.4	14309.1	5838.36	10313	14937.3	7642	15874.7	8332.36	16146.6	17508.3	1.09743	3.73e-06	NA	NA	NA	NA	NA	NA
ENSMUSG00000010097	Nxf1	2800.02	2087.93	1891.98	2385.13	2462.48	2378.92	2166.51	1734.38	2388.89	2376.39	2239.08	2486.86	2084.87	2150.95	1924.59	NA	NA	NA	NA	NA	NA	NA	NA
ENSMUSG00000010110	Stx5a	1183.12	1133.27	221.26	1170.02	1694.5	1409.84	1197.5	946.026	1648.63	778.024	1206.26	1151.49	1234.75	1056.11	959.387	NA	NA	NA	NA	NA	NA	NA	NA
ENSMUSG00000010122	Slc47a1	0	0	0	0	2.55709	0	0	18.1492	0	1.92342	0.871578	4.01917	0	0	0	NA	NA	NA	NA	NA	NA	NA	NA
ENSMUSG00000010142	Tnfrsf13b	1417.54	1624.73	1904.5	1446.34	2489.75	2579.52	1595.88	1154.74	1891.67	1541.62	2512.76	1644.84	2371.95	1556.58	1745.31	NA	NA	NA	NA	NA	NA	NA	NA
ENSMUSG00000010154	Spire2	0	0	0	0	0	0	1.17172	5.67162	0	1.92342	0.871578	0	22.9978	0	5.81447	NA	NA	NA	NA	NA	NA	NA	NA
ENSMUSG00000010175	Prox1	73.131	79.7226	77.6496	127.176	150.016	0	206.223	216.656	28.3548	95.2093	141.196	101.484	142.745	145.204	110.475	NA	NA	NA	NA	NA	NA	NA	NA
ENSMUSG00000010205	Raver1	355.637	317.881	294.734	280.943	257.414	940.833	270.668	389.073	204.56	164.452	74.0842	293.399	114.196	175.212	133.733	NA	NA	NA	NA	NA	NA	NA	NA
ENSMUSG00000010277	2610507B11Rik	353.633	382.467	511.819	396.558	228.433	207.19	325.738	401.551	320.004	279.858	270.189	295.409	316.419	418.186	292.662	NA	NA	NA	NA	NA	NA	NA	NA
ENSMUSG00000010290	AI597479	175.314	164.491	10.0193	175.734	184.111	415.323	149.98	141.79	176.205	250.045	265.831	174.834	252.976	150.044	133.733	NA	NA	NA	NA	NA	NA	NA	NA
ENSMUSG00000010307	Tmem86a	603.08	1097.95	2889.73	640.505	3299.5	5226.85	1107.28	2975.33	2963.08	481.817	2056.05	687.277	2426.67	885.741	718.087	-2.0455	3.17e-10	NA	NA	NA	NA	-2.01327	1.61e-08
ENSMUSG00000010342	Tex14	0	9.08232	0	0	11.0807	0	2.34344	0	0	0.96171	7.84421	1.00479	0.793029	6.77616	0.969078	NA	NA	NA	NA	NA	NA	NA	NA
ENSMUSG00000010358	Ifi35	2217.97	1669.13	1337.58	2392.07	1125.97	1356.16	2147.76	1448.53	2140.79	2234.05	1498.24	2090.97	1254.57	2098.67	2704.7	NA	NA	NA	NA	NA	NA	NA	NA
ENSMUSG00000010362	Rdm1	207.371	197.793	313.103	141.05	314.522	376.71	200.364	265.432	629.881	151.95	314.64	189.906	251.39	181.02	284.909	NA	NA	NA	NA	NA	NA	NA	NA
ENSMUSG00000010376	Nedd8	986.768	1139.33	2041.43	1134.18	1157.51	1058.56	1290.06	1624.35	1406.6	1357.93	1480.81	1204.74	1106.28	1249.72	1466.22	NA	NA	NA	NA	NA	NA	NA	NA
ENSMUSG00000010392	Gosr1	1073.92	1007.13	238.793	1065.97	768.832	611.212	891.68	191.701	928.619	906.893	670.244	876.178	559.879	1050.31	944.851	1.04791	0.0268695	NA	NA	NA	NA	NA	NA
ENSMUSG00000010406	Mrpl52	533.956	539.894	1259.93	561.887	295.77	542.462	557.739	509.311	375.701	538.558	299.823	582.779	307.695	560.486	631.839	NA	NA	NA	NA	NA	NA	NA	NA
ENSMUSG00000010453	Kansl3	484.869	418.796	222.929	415.056	301.737	232.618	296.445	221.193	291.649	285.628	129.865	341.629	272.802	302.991	247.115	NA	NA	NA	NA	NA	NA	NA	NA
ENSMUSG00000010461	Eya4	296.531	401.64	47.5917	306.379	335.831	469.004	207.395	240.477	325.067	210.615	385.238	268.279	367.966	241.038	271.342	NA	NA	NA	NA	NA	NA	NA	NA
ENSMUSG00000010476	Ebf3	108.194	167.518	301.414	55.495	388.678	291.95	124.202	286.984	269.37	43.277	203.078	111.532	196.671	81.314	19.3816	-2.40291	1.54e-09	NA	NA	NA	NA	-1.20405	0.0136385
ENSMUSG00000010492	Uckl1os	87.1561	60.5488	113.552	43.9335	100.579	65.9242	48.0406	86.2086	129.622	78.8602	154.269	79.3785	112.61	58.0814	65.8973	NA	NA	NA	NA	NA	NA	NA	NA
ENSMUSG00000010505	Myt1	0	0	0	5.78073	0	0	2.34344	0	0	0.96171	1.74316	0	0.793029	0	1.93816	NA	NA	NA	NA	NA	NA	NA	NA
ENSMUSG00000010517	Faf1	64.1149	34.311	265.512	26.5913	28.9804	82.8762	56.2426	212.118	4.05068	38.4684	47.9368	59.2827	65.0284	49.3692	44.5776	NA	NA	NA	NA	NA	NA	NA	NA
ENSMUSG00000010538	Tsacc	15.0269	27.247	55.1062	20.8106	30.6851	44.2634	15.2324	32.8954	33.4181	25.9662	27.0189	17.0815	15.0676	19.3605	15.5052	NA	NA	NA	NA	NA	NA	NA	NA
ENSMUSG00000010554	Mettl16	412.739	428.887	202.056	400.026	323.046	238.269	353.86	230.268	585.324	571.256	353.861	450.147	389.377	457.875	562.065	NA	NA	NA	NA	NA	NA	NA	NA
ENSMUSG00000010592	Dazl	0	0	0	0	0	0	0	0	0	10.5788	6.97263	0	3.96515	0	0	NA	NA	NA	NA	NA	NA	NA	NA
ENSMUSG00000010607	Pigyl	234.42	171.555	886.708	184.983	303.441	302.31	255.435	373.192	493.171	146.18	343.402	228.088	313.247	242.974	274.249	-1.28444	0.000683197	NA	NA	NA	NA	NA	NA
ENSMUSG00000010608	Rbm25	1388.49	1707.48	1977.14	1990.88	1177.97	1254.44	1826.71	2595.33	1326.6	2018.63	1744.03	2014.61	1828.73	1942.82	2142.63	NA	NA	NA	NA	NA	NA	NA	NA
ENSMUSG00000010609	Psen2	231.415	203.848	614.517	202.325	237.809	145.975	236.688	147.462	238.99	155.797	200.463	241.15	197.464	181.02	210.29	NA	NA	NA	NA	NA	NA	NA	NA
ENSMUSG00000010651	Acaa1b	83.1489	95.869	301.414	99.4285	109.955	124.314	117.172	88.4772	108.356	89.4391	74.9557	72.345	140.366	69.6977	75.5881	NA	NA	NA	NA	NA	NA	NA	NA
ENSMUSG00000010660	Plcd1	116.208	184.674	127.746	193.076	290.656	398.371	139.435	133.85	210.636	163.491	175.187	151.723	214.118	137.459	124.042	NA	NA	NA	NA	NA	NA	NA	NA
ENSMUSG00000010663	Fads1	696.247	721.54	511.819	535.295	921.405	1311.89	671.396	554.684	796.972	458.736	364.32	466.223	593.979	403.666	348.868	NA	NA	NA	NA	NA	NA	NA	NA
ENSMUSG00000010721	Lmbr1	72.1292	56.5122	50.0965	53.1827	71.5985	0	37.4951	66.9251	148.863	75.9751	88.901	17.0815	76.9238	31.9448	51.3611	NA	NA	NA	NA	NA	NA	NA	NA
ENSMUSG00000010751	Tnfrsf22	12.0215	48.4391	89.3388	30.0598	30.6851	0	22.2627	64.6564	56.7096	13.4639	22.661	26.1246	17.4466	17.4244	14.5362	NA	NA	NA	NA	NA	NA	NA	NA
ENSMUSG00000010755	Cars	2454.4	2050.59	249.648	2270.67	819.974	425.682	1740.01	513.849	1154.44	2217.7	687.675	2107.05	1209.37	1906.04	1468.15	1.32991	0.00462678	NA	NA	NA	NA	1.69588	0.000688152
ENSMUSG00000010803	Gabra1	5.00897	9.08232	55.1062	1.15615	5.11418	22.6026	10.5455	7.94026	0	23.081	38.3494	7.03354	86.4402	12.5843	2.90723	NA	NA	NA	NA	NA	NA	NA	NA
ENSMUSG00000010830	Kdelr3	0	4.03659	5.84459	5.78073	0.852363	0	2.34344	6.80594	2.02534	3.84684	4.35789	1.00479	0.793029	0.968023	0.969078	NA	NA	NA	NA	NA	NA	NA	NA
ENSMUSG00000010841	Cfap97d1	11.0197	4.03659	9.18436	2.31229	7.67127	5.65065	1.17172	19.2835	0	4.80855	0	3.01437	0.793029	3.87209	3.87631	NA	NA	NA	NA	NA	NA	NA	NA
ENSMUSG00000010911	Apip	207.371	190.729	430.83	166.485	322.193	225.084	198.021	469.61	388.866	224.078	393.953	266.27	272.009	265.238	282.971	NA	NA	NA	NA	NA	NA	NA	NA
ENSMUSG00000010914	Pdhx	643.152	518.702	124.406	456.678	467.948	161.044	473.375	322.148	199.496	619.341	552.581	499.381	423.478	503.372	627.963	1.04542	0.0323577	NA	NA	NA	NA	NA	NA
ENSMUSG00000010936	Vac14	97.1741	43.3933	416.636	56.6511	108.25	127.14	171.071	234.805	47.5955	89.4391	49.68	65.3114	76.1308	53.2413	115.32	NA	NA	NA	NA	NA	NA	NA	NA
ENSMUSG00000011008	Mcoln2	66.1184	42.3842	0	86.7109	1.70473	0	24.6061	0	0	57.7026	0	66.3162	0	37.7529	47.4848	8.38258	2.06e-11	NA	NA	NA	NA	6.40832	1.58e-06
ENSMUSG00000011096	Akt1s1	348.624	310.817	317.278	272.85	465.39	840.063	287.072	488.893	442.537	313.518	371.292	353.687	463.922	313.64	219.981	NA	NA	NA	NA	NA	NA	NA	NA
ENSMUSG00000011114	Tbrg1	330.592	413.75	648.75	351.468	514.828	387.07	460.486	450.326	356.46	341.407	654.555	435.075	378.275	421.09	533.962	NA	NA	NA	NA	NA	NA	NA	NA
ENSMUSG00000011148	Adssl1	84.1507	148.345	278.871	83.2425	105.693	682.787	66.7881	164.477	152.913	63.4729	170.829	125.599	161.778	130.683	38.7631	NA	NA	NA	NA	NA	NA	-1.58861	0.02903
ENSMUSG00000011158	Brf1	262.47	206.875	327.297	166.485	173.882	400.254	173.415	372.058	624.818	264.47	183.903	113.541	315.626	238.134	157.96	NA	NA	NA	NA	NA	NA	NA	NA
ENSMUSG00000011171	Vipr2	4.00718	3.02744	0	0	0	0	0	0	0	0	0	0	0	0	1.93816	NA	NA	NA	NA	NA	NA	NA	NA
ENSMUSG00000011179	Odc1	20.0359	9.08232	47.5917	23.1229	8.52363	0	25.7779	24.9551	28.3548	17.3108	8.71578	12.0575	21.4118	18.3924	12.598	NA	NA	NA	NA	2.39959	0.0405725	NA	NA
ENSMUSG00000011254	Thg1l	30.0538	49.4482	87.6689	60.1196	37.504	0	49.2123	47.6416	22.2788	60.5877	34.8631	44.2108	60.2702	78.4099	57.1756	NA	NA	NA	NA	NA	NA	NA	NA
ENSMUSG00000011257	Pabpc4	46.0825	43.3933	41.7471	62.4319	71.5985	89.4686	52.7274	54.4475	96.2037	36.545	61.8821	73.3498	38.0654	56.1454	34.8868	NA	NA	NA	NA	NA	NA	NA	NA
ENSMUSG00000011263	Exoc3l2	2.00359	0	25.8832	2.31229	0	0	0	1.13432	0	0	2.61474	6.02875	0.793029	5.80814	0	NA	NA	NA	NA	NA	NA	NA	NA
ENSMUSG00000011267	Zfp296	16.0287	6.05488	1.66988	3.46844	9.376	10.3595	0	0	0	1.92342	10.4589	14.0671	0	11.6163	10.6599	3.91226	0.0357162	NA	NA	NA	NA	NA	NA
ENSMUSG00000011306	Sugp1	330.592	413.75	480.926	470.551	444.081	295.717	385.496	246.148	514.437	384.684	515.103	426.032	424.271	374.625	384.724	NA	NA	NA	NA	NA	NA	NA	NA
ENSMUSG00000011382	Dhdh	80.1436	42.3842	17.5338	36.9967	73.3033	133.732	42.182	43.1043	52.6589	53.8558	95.8736	47.2252	50.7539	57.1134	58.1447	NA	NA	NA	NA	NA	NA	NA	NA
ENSMUSG00000011427	Zfp790	529.949	361.275	59.2809	394.246	451.753	374.826	261.294	196.238	358.486	494.319	422.716	365.744	400.48	384.305	396.353	NA	NA	NA	NA	NA	NA	NA	NA
ENSMUSG00000011589	Fsd1	15.0269	0	0	0	0	0	4.68688	0	0	0	2.61474	5.02396	0	0	6.78355	NA	NA	NA	NA	NA	NA	NA	NA
ENSMUSG00000011658	Fuz	114.205	163.482	329.802	128.332	218.205	525.51	108.97	391.342	215.699	80.7837	117.663	131.628	238.702	103.579	125.011	-1.42554	0.00234144	NA	NA	NA	NA	-1.14672	0.0400299
ENSMUSG00000011751	Sptbn4	11.0197	1.00915	56.776	1.15615	22.1615	54.6229	5.8586	34.0297	17.2154	1.92342	13.0737	2.00958	30.9281	5.80814	1.93816	-3.66793	0.000155829	NA	NA	NA	NA	-2.59042	0.0157096
ENSMUSG00000011752	Pgam1	132.237	113.024	70.9701	124.864	179.849	117.722	91.3942	68.0594	133.673	113.482	162.985	96.46	93.5774	124.875	123.073	NA	NA	NA	NA	NA	NA	NA	NA
ENSMUSG00000011831	Evi5	141.253	102.933	389.083	135.269	202.863	185.53	145.293	512.714	136.711	151.95	210.922	121.58	173.673	113.259	168.62	-1.08945	0.0168604	NA	NA	NA	NA	NA	NA
ENSMUSG00000011832	Evi5l	23.0413	39.3567	33.3977	65.9003	91.2029	153.509	23.4344	163.343	26.3294	45.2004	17.4316	70.3354	34.8933	40.657	10.6599	NA	NA	NA	NA	NA	NA	NA	NA
ENSMUSG00000011837	Snapc2	332.596	298.707	465.898	187.296	278.723	343.748	260.122	162.208	253.168	227.925	264.96	277.322	285.491	217.805	170.558	NA	NA	NA	NA	NA	NA	NA	NA
ENSMUSG00000011877	Git1	143.257	157.427	126.076	166.485	86.0887	86.6433	118.344	313.073	58.7349	137.525	41.8358	169.81	125.299	105.515	80.4335	NA	NA	NA	NA	NA	NA	NA	NA
ENSMUSG00000011884	Gltp	775.389	926.397	596.148	927.229	1185.64	1682.01	708.891	929.011	1517.99	1045.38	947.406	660.148	1180.82	1051.27	800.458	NA	NA	NA	NA	NA	NA	NA	NA
ENSMUSG00000011958	Bnip2	2204.95	2451.22	1974.64	2550.46	1317.75	1003.93	2211.04	1110.5	1730.65	2505.26	1549.67	2456.71	1358.46	2074.47	2398.47	NA	NA	NA	NA	NA	NA	NA	NA
ENSMUSG00000011960	Ccnt1	1230.2	1030.34	406.617	823.176	471.357	677.136	930.346	665.848	189.369	982.868	403.541	1014.84	496.436	841.212	730.685	NA	NA	NA	NA	NA	NA	1.02347	0.0163796
ENSMUSG00000012017	Scarf2	6.01077	1.00915	38.4073	3.46844	6.81891	19.7773	4.68688	62.3878	0	0	2.61474	0	21.4118	1.93605	6.78355	-3.32691	0.0376609	NA	NA	NA	NA	NA	NA
ENSMUSG00000012076	Brms1l	216.388	196.784	162.814	163.017	189.225	188.355	132.404	100.955	203.547	244.274	199.591	170.815	123.713	160.692	215.135	NA	NA	NA	NA	NA	NA	NA	NA
ENSMUSG00000012114	Med15	463.831	336.046	223.764	408.119	442.377	428.508	414.789	171.283	526.589	237.542	142.939	273.303	356.07	269.111	201.568	NA	NA	NA	NA	NA	NA	NA	NA
ENSMUSG00000012117	Dhdds	339.608	359.256	318.948	292.505	288.099	347.515	376.122	187.163	413.17	250.045	280.648	294.404	291.042	229.422	296.538	NA	NA	NA	NA	NA	NA	NA	NA
ENSMUSG00000012123	Crybg2	0	0	0	1.15615	0	0	2.34344	0	13.1647	1.92342	0.871578	2.00958	0	0	1.93816	NA	NA	NA	NA	NA	NA	NA	NA
ENSMUSG00000012126	Ubxn11	1002.8	1368.4	1942.07	1225.51	1135.35	1258.21	1621.66	1986.2	1606.1	1288.69	1485.17	1469	1133.24	1465.59	1654.22	NA	NA	NA	NA	NA	NA	NA	NA
ENSMUSG00000012296	Tjap1	456.818	289.625	5.84459	307.535	165.359	663.951	317.536	85.0743	152.913	272.164	24.4042	232.107	70.5796	158.756	101.753	NA	NA	NA	NA	NA	NA	NA	NA
ENSMUSG00000012350	Ehf	1.00179	0	0	0	4.26182	0	0	0	0	18.2725	3.48631	0	26.17	0	0	NA	NA	NA	NA	NA	NA	NA	NA
ENSMUSG00000012405	Rpl15	348.624	313.845	136.096	282.1	167.916	196.831	253.092	187.163	138.736	350.063	135.966	237.131	199.05	228.454	270.373	NA	NA	NA	NA	NA	NA	NA	NA
ENSMUSG00000012422	Tmem167	925.658	952.635	596.148	1116.84	998.118	1167.8	1025.26	867.757	672.414	1127.12	1227.18	831.967	1126.1	1052.24	1184.21	NA	NA	NA	NA	NA	NA	NA	NA
ENSMUSG00000012428	Steap4	146.262	37.3384	0	78.6179	0	0	63.2729	0	0	35.5833	0	21.1006	0	15.4884	35.8559	7.90981	1.78e-08	NA	NA	NA	NA	8.68054	5.15e-08
ENSMUSG00000012429	Mplkip	42.0754	56.5122	295.569	67.0564	22.1615	97.0028	80.8487	134.984	115.444	39.4301	65.3684	50.2396	42.0305	38.7209	50.3921	-1.59018	0.0169635	NA	NA	NA	NA	NA	NA
ENSMUSG00000012483	Rpa3	34.061	33.3018	60.9508	31.2159	104.841	62.1571	58.586	192.835	59.7476	55.7792	104.589	75.3594	131.643	66.7936	108.537	NA	NA	NA	NA	NA	NA	NA	NA
ENSMUSG00000012519	Mlkl	12.0215	7.06403	5.00965	23.1229	0	0	9.37377	23.8208	70.887	24.0428	3.48631	12.0575	18.2397	12.5843	7.75262	NA	NA	NA	NA	4.64614	0.00628971	3.10949	0.0389819
ENSMUSG00000012535	Tnpo3	1140.04	1016.21	457.548	1191.99	818.269	582.959	1024.08	376.595	991.405	1152.13	578.728	1211.78	917.535	1062.89	830.5	NA	NA	NA	NA	NA	NA	NA	NA
ENSMUSG00000012609	Ttll5	33.0592	24.2195	91.0087	55.495	86.9411	22.6026	44.5254	61.2535	24.3041	44.2387	40.9642	60.2875	72.9587	40.657	25.196	NA	NA	NA	NA	NA	NA	NA	NA
ENSMUSG00000012640	Zfp715	1283.3	1370.42	377.394	1216.27	1791.67	1895.79	1126.02	556.953	2039.52	1327.16	2235.6	1066.08	1333.88	1145.17	1434.24	NA	NA	NA	NA	NA	NA	NA	NA
ENSMUSG00000012777	Acp4	51.0915	78.7135	107.707	78.6179	21.3091	21.6608	53.8992	43.1043	45.5702	35.5833	28.7621	78.3737	26.17	56.1454	52.3302	NA	NA	NA	NA	NA	NA	1.45466	0.0229717
ENSMUSG00000012819	Cdh23	591.059	641.817	565.256	336.438	660.582	561.298	397.213	409.491	386.84	240.428	325.099	397.897	540.846	414.314	328.517	NA	NA	NA	NA	NA	NA	NA	NA
ENSMUSG00000012848	Rps5	2939.27	2891.21	4028.59	2572.42	1675.75	2127.47	3201.14	3043.39	2010.15	3382.33	1973.25	3227.39	1954.02	3065.73	3773.59	NA	NA	NA	NA	NA	NA	NA	NA
ENSMUSG00000013033	Adgrl1	45.0808	53.4848	281.375	42.7774	36.6516	125.256	45.6971	105.492	25.3168	37.5067	115.92	38.1821	47.5818	85.1861	43.6085	NA	NA	NA	NA	NA	NA	NA	NA
ENSMUSG00000013076	Amotl1	130.233	138.253	180.347	102.897	140.64	1.88355	96.0811	178.089	68.8616	90.4008	78.4421	107.513	99.9217	61.9535	84.3098	NA	NA	NA	NA	NA	NA	NA	NA
ENSMUSG00000013089	Etv5	987.769	956.671	1668.21	842.83	2156.48	2307.35	1001.82	1529.07	1018.75	781.87	695.52	981.681	1553.54	908.974	561.096	NA	NA	NA	NA	NA	NA	NA	NA
ENSMUSG00000013150	Gfod2	94.1687	72.6586	6.67953	93.6478	63.9273	35.7874	30.4647	5.67162	38.4815	153.874	48.8084	75.3594	30.1351	51.3052	70.7427	2.18658	0.00157366	NA	NA	NA	NA	NA	NA
ENSMUSG00000013155	Enkd1	2.00359	11.1006	87.6689	11.5615	16.1949	54.6229	11.7172	14.7462	86.077	3.84684	10.4589	16.0767	15.0676	10.6483	15.5052	-2.29429	0.0207994	NA	NA	NA	NA	NA	NA
ENSMUSG00000013160	Atp6v0d1	2391.28	2268.56	1730.83	2142.34	2436.91	2953.41	2375.08	1673.13	2230.91	2277.33	2841.35	2021.64	2151.49	2186.76	2633.95	NA	NA	NA	NA	NA	NA	NA	NA
ENSMUSG00000013236	Ptprs	166.298	221.003	570.265	256.664	200.305	309.844	178.102	437.849	195.446	140.41	196.105	222.059	246.632	144.235	99.815	-1.17958	0.00915276	NA	NA	NA	NA	NA	NA
ENSMUSG00000013275	Slc41a1	792.419	518.702	29.223	421.993	83.5316	106.421	585.86	112.298	1.01267	401.995	49.68	682.253	57.0981	323.32	324.641	2.8863	2e-05	NA	NA	NA	NA	3.01344	4.46e-05
ENSMUSG00000013418	B4galnt2	1.00179	3.02744	0	0	4.26182	0	0	11.3432	0	0	0.871578	0	5.5512	0.968023	0.969078	NA	NA	NA	NA	NA	NA	NA	NA
ENSMUSG00000013419	Zfp651	0	5.04573	123.571	5.78073	34.9469	0	14.0607	46.5073	0	6.73197	16.56	19.091	12.6885	4.84012	0.969078	NA	NA	NA	NA	NA	NA	NA	NA
ENSMUSG00000013465	Nelfb	1220.19	895.113	596.148	1153.83	1270.02	1455.04	1109.62	328.954	1168.62	1009.8	689.418	1164.55	1046.01	995.128	841.16	NA	NA	NA	NA	NA	NA	NA	NA
ENSMUSG00000013483	Card14	45.0808	13.1189	217.92	19.6545	56.256	145.975	15.2324	85.0743	35.4435	20.1959	18.3031	28.1342	19.8257	26.1366	41.6704	NA	NA	NA	NA	NA	NA	NA	NA
ENSMUSG00000013495	Tmem175	987.769	1190.79	794.865	1176.96	1641.65	1565.23	1281.86	981.19	1391.41	917.472	1479.07	942.494	1477.41	1188.73	1027.22	NA	NA	NA	NA	NA	NA	NA	NA
ENSMUSG00000013523	Bcas1	1.00179	1.00915	0.834942	1.15615	5.96654	0	5.8586	2.26865	0	11.5405	7.84421	0	0	1.93605	0.969078	NA	NA	NA	NA	NA	NA	NA	NA
ENSMUSG00000013562	4833413E03Rik	0	6.05488	0	3.46844	3.40945	0.941775	1.17172	14.7462	0	0	5.22947	7.03354	13.4815	3.87209	0	NA	NA	NA	NA	NA	NA	NA	NA
ENSMUSG00000013593	Ndufs2	1675	1510.69	1446.95	1482.18	2167.56	1053.85	1763.44	1269.31	2250.15	1799.36	2402.94	1580.54	1844.59	1573.04	1846.09	NA	NA	NA	NA	NA	NA	NA	NA
ENSMUSG00000013611	Snx31	0	0	9.18436	0	0.852363	4.70887	0	1.13432	1.01267	0	0.871578	0	0	0	0	NA	NA	NA	NA	NA	NA	NA	NA
ENSMUSG00000013622	Atraid	2131.82	2813.5	4091.21	2397.85	2949.18	2954.35	3156.62	3471.03	4150.94	2444.67	4205.37	2644.61	3011.93	2734.67	3370.45	NA	NA	NA	NA	NA	NA	NA	NA
ENSMUSG00000013629	Cad	37.0664	38.3476	64.2905	26.5913	46.0276	129.965	30.4647	148.596	83.039	25.9662	13.0737	32.1533	58.6842	31.9448	31.9796	-1.60233	0.0181266	NA	NA	NA	NA	NA	NA
ENSMUSG00000013646	Sh3bp5l	149.267	39.3567	45.9218	102.897	102.284	157.276	83.1922	5.67162	104.305	61.5495	36.6063	89.4264	101.508	63.8895	22.2888	NA	NA	NA	NA	NA	NA	NA	NA
ENSMUSG00000013662	Atad1	1397.5	1576.29	614.517	1764.28	1313.49	1213.95	1372.09	754.325	1609.13	1762.81	1500.86	1478.05	1360.05	1595.3	1379.97	NA	NA	NA	NA	NA	NA	NA	NA
ENSMUSG00000013663	Pten	229.411	287.607	829.932	357.249	242.071	388.011	456.971	461.67	365.574	239.466	307.667	484.309	284.697	372.689	403.136	NA	NA	NA	NA	NA	NA	NA	NA
ENSMUSG00000013698	Pea15a	7592.6	6854.13	997.755	7091.8	3900.42	3105.03	6555.78	2186.98	3745.87	8027.4	3351.22	6711	3088.85	6861.35	6200.16	1.49197	1.22e-05	NA	NA	NA	NA	1.00498	0.0151905
ENSMUSG00000013701	Timm23	298.535	246.232	151.124	305.222	130.412	131.848	234.344	114.567	191.395	262.547	149.04	322.538	194.292	255.558	343.054	NA	NA	NA	NA	NA	NA	1.00695	0.000543757
ENSMUSG00000013707	Tnfaip8l2	3288.89	3277.71	3700.46	2538.9	3297.79	5099.71	3108.58	3717.18	3537.26	2282.14	2941.58	3296.72	2827.94	3088.96	2928.55	NA	NA	NA	NA	NA	NA	NA	NA
ENSMUSG00000013736	Trnt1	927.662	1041.44	377.394	1041.69	752.637	561.298	1062.75	525.192	1169.64	1105.01	1286.45	995.748	1053.94	1132.59	1278.21	NA	NA	NA	NA	NA	NA	NA	NA
ENSMUSG00000013766	Ly6g6e	57.1023	64.5854	35.0676	30.0598	72.4509	48.9723	78.5053	62.3878	82.0264	50.9706	99.3599	76.3641	59.4772	53.2413	62.021	NA	NA	NA	NA	NA	NA	NA	NA
ENSMUSG00000013787	Ehmt2	114.205	171.555	713.875	143.362	251.447	339.039	155.839	544.475	77.9757	126.946	105.461	192.92	166.536	129.715	72.6809	-1.66908	0.0113818	NA	NA	NA	NA	NA	NA
ENSMUSG00000013822	Elof1	574.028	448.061	571.1	418.525	483.29	590.493	460.486	892.713	733.174	567.409	782.677	490.338	437.752	626.311	589.199	NA	NA	NA	NA	NA	NA	NA	NA
ENSMUSG00000013833	Med16	64.1149	112.015	146.115	89.0232	63.0749	124.314	31.6365	123.641	3.03801	38.4684	21.7895	65.3114	42.0305	34.8488	40.7013	NA	NA	NA	NA	NA	NA	NA	NA
ENSMUSG00000013846	St3gal1	228.409	119.079	2.50483	100.585	25.5709	0	57.4143	26.0894	0	140.41	13.9453	98.4696	0.793029	93.8983	160.867	4.11115	0.000172744	NA	NA	NA	NA	3.25259	0.0099294
ENSMUSG00000013858	Tmem259	124.223	109.997	1026.14	112.146	106.545	162.927	60.9295	399.282	113.419	128.869	34.8631	108.517	60.2702	72.6018	36.825	-2.1907	0.00705253	NA	NA	NA	NA	NA	NA
ENSMUSG00000013878	Rnf170	61.1095	44.4025	194.541	69.3687	120.183	160.102	86.7074	187.163	78.9883	92.3242	187.389	109.522	172.88	86.1541	71.7118	NA	NA	NA	NA	NA	NA	-1.04798	0.037509
ENSMUSG00000013921	Clip3	2.00359	7.06403	11.6892	5.78073	8.52363	0	17.5758	5.67162	12.1521	11.5405	0	3.01437	1.58606	23.2326	0	NA	NA	NA	NA	NA	NA	NA	NA
ENSMUSG00000013928	Thap8	1.00179	10.0915	24.2133	1.15615	19.6044	29.195	1.17172	26.0894	0	0	23.5326	2.00958	15.8606	4.84012	2.90723	-2.88449	0.0491403	NA	NA	NA	NA	NA	NA
ENSMUSG00000013936	Myl2	50.0897	102.933	277.201	98.2724	58.8131	102.653	97.2528	99.8205	102.28	65.3963	105.461	86.4121	96.7496	123.907	102.722	NA	NA	NA	NA	NA	NA	NA	NA
ENSMUSG00000013973	Dedd	780.398	809.336	386.578	831.269	851.511	809.926	861.215	526.326	855.707	954.017	822.77	905.317	661.386	801.523	936.129	NA	NA	NA	NA	NA	NA	NA	NA
ENSMUSG00000013974	Mcemp1	105.188	69.6311	0	115.615	0	0	74.9901	0	0	95.2093	0.871578	60.2875	0	70.6657	83.3407	9.05109	7.83e-15	NA	NA	NA	NA	7.92945	9.75e-09
ENSMUSG00000013997	Nit1	952.707	951.626	517.664	875.202	1028.8	1523.79	1073.3	847.34	1162.55	984.791	1133.05	1029.91	962.737	915.75	1143.51	NA	NA	NA	NA	NA	NA	NA	NA
ENSMUSG00000014039	Prdm15	111.199	96.8781	115.222	179.203	108.25	232.618	78.5053	70.3281	17.2154	106.75	86.2863	103.494	127.678	111.323	161.836	NA	NA	NA	NA	NA	NA	NA	NA
ENSMUSG00000014074	Rnf168	234.42	199.811	121.067	165.329	306.851	713.865	106.627	188.298	287.599	279.858	211.794	136.652	276.767	191.669	181.218	NA	NA	NA	NA	NA	NA	-1.27703	0.0230986
ENSMUSG00000014075	Tctex1d2	89.1597	143.299	121.067	91.3355	180.701	110.188	85.5356	235.939	190.382	115.405	235.326	110.527	194.292	127.779	114.351	NA	NA	NA	NA	NA	NA	NA	NA
ENSMUSG00000014077	Chp1	250.449	230.086	57.611	204.638	323.898	356.933	301.132	232.536	361.524	307.747	324.227	225.073	303.73	230.39	195.754	NA	NA	NA	NA	NA	NA	NA	NA
ENSMUSG00000014158	Trpv4	262.47	250.268	50.0965	156.08	28.9804	297.601	185.132	111.164	177.217	57.7026	22.661	159.762	26.17	152.948	79.4644	NA	NA	NA	NA	NA	NA	NA	NA
ENSMUSG00000014164	Klhl3	18.0323	25.2287	0.834942	12.7176	60.5178	94.1775	17.5758	14.7462	0	9.6171	22.661	28.1342	27.756	24.2006	10.6599	NA	NA	NA	NA	NA	NA	NA	NA
ENSMUSG00000014177	Tvp23b	813.457	995.019	807.389	1070.59	1094.43	1123.54	1165.86	477.55	839.504	1250.22	1509.57	1003.79	1009.53	1095.8	1237.51	NA	NA	NA	NA	NA	NA	NA	NA
ENSMUSG00000014195	Dnajc7	2634.72	2620.75	2346.19	2631.39	2674.72	2734.91	2641.06	2108.71	1828.88	2777.42	2615.61	2711.93	2604.31	2462.65	2441.11	NA	NA	NA	NA	NA	NA	NA	NA
ENSMUSG00000014198	Zfp385c	23.0413	17.1555	17.5338	8.09302	95.4647	166.694	10.5455	56.7162	102.28	16.3491	43.5789	17.0815	43.6166	17.4244	14.5362	-1.95467	0.00496654	NA	NA	NA	NA	-2.5826	0.000303712
ENSMUSG00000014226	Cacybp	975.748	442.006	351.511	765.368	905.21	716.691	601.093	535.401	878.998	1405.06	1186.22	740.531	622.528	663.096	1107.66	NA	NA	NA	NA	NA	NA	NA	NA
ENSMUSG00000014232	Cluap1	86.1543	59.5397	161.979	79.774	157.687	260.872	120.687	213.253	170.129	63.4729	202.206	67.321	144.331	103.579	141.485	NA	NA	NA	NA	NA	NA	-1.31304	0.00177983
ENSMUSG00000014243	Zswim7	33.0592	53.4848	241.298	86.7109	51.1418	44.2634	38.6668	41.97	39.4942	49.0472	69.7263	46.2204	71.3726	53.2413	87.217	NA	NA	NA	NA	NA	NA	NA	NA
ENSMUSG00000014245	Pigl	97.1741	50.4573	101.028	62.4319	43.4705	109.246	50.384	133.85	97.2164	103.865	44.4505	89.4264	118.954	56.1454	59.1138	NA	NA	NA	NA	NA	NA	NA	NA
ENSMUSG00000014294	Ndufa2	819.468	666.037	2877.21	717.966	718.542	816.519	877.619	1597.13	997.481	975.174	1018	981.681	1004.77	848.957	1037.88	NA	NA	NA	NA	NA	NA	NA	NA
ENSMUSG00000014301	Pam16	22.0395	54.4939	105.203	34.6844	34.9469	16.0102	38.6668	43.1043	45.5702	52.8941	52.2947	66.3162	35.6863	35.8169	73.6499	NA	NA	NA	NA	NA	NA	NA	NA
ENSMUSG00000014303	Glis2	1.00179	7.06403	0.834942	2.31229	2.55709	0	11.7172	0	0	1.92342	4.35789	6.02875	4.75818	5.80814	0	NA	NA	NA	NA	NA	NA	NA	NA
ENSMUSG00000014313	Cox6c	268.481	272.47	819.913	330.658	321.341	482.189	386.668	541.072	314.941	389.493	421.844	368.758	320.384	404.634	506.828	NA	NA	NA	NA	NA	NA	NA	NA
ENSMUSG00000014329	Bicc1	0	0	0	0	0	0	0	0	7.0887	0	18.3031	0	0	0	0	NA	NA	NA	NA	NA	NA	NA	NA
ENSMUSG00000014349	Ube2z	439.788	269.442	827.427	363.03	287.246	173.287	389.011	545.61	428.36	401.033	167.343	496.367	206.188	318.48	269.404	NA	NA	NA	NA	NA	NA	NA	NA
ENSMUSG00000014353	Tmem87b	579.037	645.854	361.53	828.956	502.894	727.992	720.608	572.833	459.753	796.296	551.709	737.517	552.741	603.079	584.354	NA	NA	NA	NA	NA	NA	NA	NA
ENSMUSG00000014355	Anapc1	604.082	600.442	536.868	678.657	678.481	378.594	505.012	307.402	451.651	573.179	516.846	423.017	609.839	572.102	630.87	NA	NA	NA	NA	NA	NA	NA	NA
ENSMUSG00000014361	Mertk	2904.2	3178.81	3305.53	2564.33	4677.77	6599.96	3817.47	6482.66	4288.66	2631.24	3459.29	2952.08	3791.47	2744.35	2397.5	NA	NA	NA	NA	NA	NA	NA	NA
ENSMUSG00000014402	Tsg101	985.766	1309.87	675.468	1120.31	1004.94	1002.99	1010.02	1017.49	909.379	1132.89	1119.98	1007.81	957.979	1146.14	1156.11	NA	NA	NA	NA	NA	NA	NA	NA
ENSMUSG00000014418	Hps5	434.779	334.028	225.434	514.485	403.168	301.368	381.981	332.357	170.129	371.22	299.823	352.682	350.519	381.401	327.548	NA	NA	NA	NA	NA	NA	NA	NA
ENSMUSG00000014426	Map3k4	163.293	231.095	267.181	230.073	293.213	332.447	237.859	386.804	260.256	188.495	162.114	273.303	245.839	172.308	140.516	NA	NA	NA	NA	NA	NA	NA	NA
ENSMUSG00000014444	Piezo1	118.212	122.107	276.366	113.302	166.211	77.2255	99.5963	615.938	84.0517	70.2048	81.0568	136.652	119.747	132.619	57.1756	-1.55313	0.0153154	NA	NA	NA	NA	NA	NA
ENSMUSG00000014470	Rnf166	157.282	134.217	306.424	129.488	248.038	481.247	140.607	555.819	385.828	91.3625	165.6	110.527	210.946	122.939	95.9387	-1.72965	2.04e-05	NA	NA	NA	NA	-1.13625	0.0221626
ENSMUSG00000014496	Ankrd28	26.0467	35.3201	3.33977	19.6545	33.2422	151.626	21.091	0	50.6335	55.7792	35.7347	19.091	72.1657	19.3605	29.0723	NA	NA	NA	NA	NA	NA	NA	NA
ENSMUSG00000014498	Ankrd52	69.1238	89.8141	5.84459	43.9335	81.8269	138.441	50.384	129.313	91.1404	36.545	94.1305	85.4073	64.2354	62.9215	52.3302	NA	NA	NA	NA	NA	NA	NA	NA
ENSMUSG00000014503	Pkd2l2	57.1023	96.8781	79.3195	86.7109	66.4844	22.6026	103.111	77.134	18.2281	118.29	76.6989	105.503	66.6145	69.6977	84.3098	NA	NA	NA	NA	NA	NA	NA	NA
ENSMUSG00000014504	Srp19	417.748	412.741	696.341	379.216	373.335	571.657	476.89	537.669	390.891	531.826	574.37	492.348	464.715	449.163	609.55	NA	NA	NA	NA	NA	NA	NA	NA
ENSMUSG00000014547	Wdfy2	154.276	126.143	250.483	102.897	289.804	159.16	91.3942	114.567	167.091	59.626	49.68	135.647	133.229	104.547	71.7118	NA	NA	NA	NA	NA	NA	NA	NA
ENSMUSG00000014550	Rbsn	693.242	504.573	335.647	576.917	517.385	264.639	466.345	419.7	781.782	408.727	366.934	485.314	326.728	345.584	274.249	NA	NA	NA	NA	NA	NA	NA	NA
ENSMUSG00000014551	Mrps25	338.607	332.009	515.994	331.814	358.845	161.985	340.971	521.789	515.45	308.709	506.387	355.696	382.24	364.945	341.115	NA	NA	NA	NA	NA	NA	NA	NA
ENSMUSG00000014554	Dguok	488.876	587.324	1390.18	499.455	1104.66	764.721	712.406	1269.31	1311.41	564.524	1343.1	593.832	1076.14	605.983	664.788	-1.11166	1.66e-06	NA	NA	NA	NA	NA	NA
ENSMUSG00000014592	Camta1	64.1149	90.8232	243.803	105.209	50.2894	88.5268	41.0102	121.373	58.7349	103.865	51.4231	87.4168	138.78	106.483	100.784	NA	NA	NA	NA	NA	NA	NA	NA
ENSMUSG00000014599	Csf1	1627.92	1062.63	110.212	846.299	191.782	194.006	696.002	83.9399	96.2037	599.145	45.3221	776.704	68.9935	491.756	289.754	2.63131	2.21e-08	NA	NA	NA	NA	2.85702	1.6e-08
ENSMUSG00000014601	Strip1	1142.05	648.881	620.362	831.269	819.121	517.034	399.557	490.028	408.106	677.044	380.88	498.377	670.11	707.625	294.6	NA	NA	NA	NA	NA	NA	NA	NA
ENSMUSG00000014602	Kif1a	75.1346	33.3018	19.2037	50.8704	0.852363	0	26.9496	5.67162	55.6969	54.8175	76.6989	27.1294	99.1287	84.218	13.5671	NA	NA	NA	NA	NA	NA	NA	NA
ENSMUSG00000014606	Slc25a11	1376.47	1580.32	1623.13	1286.79	2114.71	2566.34	1306.47	1605.07	1923.06	1297.35	1723.11	1370.54	1885.82	1443.32	1212.32	NA	NA	NA	NA	NA	NA	NA	NA
ENSMUSG00000014633	Cmc2	25.0449	21.1921	370.714	46.2458	58.8131	87.5851	65.6164	77.134	42.5322	31.7364	68.8547	48.23	86.4402	52.2733	47.4848	-1.70061	0.0183081	NA	NA	NA	NA	NA	NA
ENSMUSG00000014668	Chfr	597.07	571.177	494.286	683.282	580.46	186.471	475.719	327.819	387.853	572.218	473.267	423.017	496.436	718.273	584.354	NA	NA	NA	NA	NA	NA	NA	NA
ENSMUSG00000014748	Tex261	1558.79	1608.58	1780.93	1463.68	2303.09	2312.06	1558.39	2316.29	2762.57	1674.34	2467.44	1468	2126.9	1665.97	1739.5	NA	NA	NA	NA	NA	NA	NA	NA
ENSMUSG00000014763	Fam120b	1321.37	1243.27	363.2	1099.49	1104.66	1210.18	1151.8	595.52	1204.07	1142.51	1056.35	1176.61	986.528	1011.58	1198.75	NA	NA	NA	NA	NA	NA	NA	NA
ENSMUSG00000014767	Tbp	508.912	434.942	633.721	502.923	486.7	365.409	392.527	330.088	502.285	604.916	651.941	480.29	590.014	545.965	488.415	NA	NA	NA	NA	NA	NA	NA	NA
ENSMUSG00000014769	Psmb1	1554.79	1531.89	2131.61	1549.24	1362.93	1288.35	1545.5	1639.1	1624.32	2014.78	2005.5	1686.04	1435.38	1940.89	2202.71	NA	NA	NA	NA	NA	NA	NA	NA
ENSMUSG00000014771	Pdcd2	52.0933	78.7135	551.897	48.5581	36.6516	89.4686	46.8688	184.895	295.7	70.2048	60.1389	46.2204	101.508	89.0582	50.3921	-2.13398	6.46e-05	NA	NA	2.19289	0.00423054	NA	NA
ENSMUSG00000014773	Dll1	4.00718	12.1098	0	18.4983	0	0	4.68688	0	23.2914	7.69368	0.871578	18.0862	0.793029	5.80814	0.969078	NA	NA	NA	NA	NA	NA	NA	NA
ENSMUSG00000014776	Nol3	15.0269	12.1098	0.834942	16.186	8.52363	0	12.8889	3.40297	3.03801	9.6171	2.61474	15.0719	7.13726	19.3605	14.5362	NA	NA	NA	NA	NA	NA	NA	NA
ENSMUSG00000014778	Fhod1	347.623	254.305	457.548	329.501	181.553	205.307	267.152	496.834	37.4688	298.13	123.764	288.375	149.883	299.119	258.744	NA	NA	NA	NA	NA	NA	NA	NA
ENSMUSG00000014782	Plekhg4	0	0	0	6.93687	0	0	5.8586	0	0	4.80855	0.871578	0	0	0	6.78355	NA	NA	NA	NA	NA	NA	NA	NA
ENSMUSG00000014786	Slc9a5	13.0233	28.2561	0.834942	4.62458	0	0	9.37377	0	0	14.4257	0.871578	7.03354	0	3.87209	6.78355	4.71671	0.00566415	NA	NA	NA	NA	5.50438	0.00405947
ENSMUSG00000014791	Elmo3	11.0197	13.1189	0.834942	34.6844	14.4902	0	29.293	27.2238	45.5702	6.73197	0	16.0767	19.8257	4.84012	18.4125	NA	NA	NA	NA	NA	NA	NA	NA
ENSMUSG00000014837	4931428F04Rik	34.061	43.3933	0	28.9036	13.6378	0	21.091	15.8805	5.06335	6.73197	13.9453	28.1342	15.0676	37.7529	17.4434	NA	NA	NA	NA	NA	NA	NA	NA
ENSMUSG00000014846	Tppp3	15.0269	10.0915	26.7181	5.78073	4.26182	51.7976	15.2324	15.8805	0	2.88513	3.48631	3.01437	5.5512	1.93605	4.84539	NA	NA	NA	NA	NA	NA	NA	NA
ENSMUSG00000014850	Msh3	71.1274	93.8507	99.3581	73.9933	155.983	63.0989	73.8184	100.955	273.421	58.6643	136.838	47.2252	149.089	75.5058	72.6809	-1.14892	0.0204656	NA	NA	NA	NA	NA	NA
ENSMUSG00000014856	Tmem208	1224.19	1155.47	1401.03	1072.9	891.572	1434.32	1120.17	1235.28	1247.61	1300.23	1387.55	1340.39	973.84	1231.33	1562.15	NA	NA	NA	NA	NA	NA	NA	NA
ENSMUSG00000014859	E2f4	296.531	187.701	370.714	240.478	155.13	265.581	216.768	406.088	235.952	243.313	166.471	286.366	191.913	270.079	188.001	NA	NA	NA	NA	NA	NA	NA	NA
ENSMUSG00000014867	Surf4	6335.35	5117.38	1968.79	6015.43	4517.53	4511.1	5127.45	2200.59	3352.95	5656.78	2910.2	5351.52	3204.63	4549.71	4067.22	NA	NA	NA	NA	NA	NA	NA	NA
ENSMUSG00000014873	Surf2	817.464	853.738	508.48	926.073	675.924	672.427	933.862	749.788	624.818	857.846	741.713	768.665	599.53	868.317	868.294	NA	NA	NA	NA	NA	NA	NA	NA
ENSMUSG00000014905	Dnajb9	1701.05	1574.27	809.894	1601.26	2110.45	1634.92	1666.19	1103.7	3056.24	2180.2	3287.59	1858.86	2060.29	1717.27	1958.51	NA	NA	NA	NA	NA	NA	NA	NA
ENSMUSG00000014907	Naf1	8.01436	26.2378	7.51448	27.7475	21.3091	5.65065	46.8688	47.6416	8.10137	7.69368	7.84421	26.1246	12.6885	15.4884	17.4434	NA	NA	NA	NA	NA	NA	NA	NA
ENSMUSG00000014932	Yes1	167.3	222.012	189.532	173.422	228.433	105.479	154.667	315.342	151.901	278.896	252.758	202.968	350.519	302.991	194.785	NA	NA	NA	NA	NA	NA	NA	NA
ENSMUSG00000014956	Ppp1cb	315.565	541.912	827.427	519.109	321.341	495.374	524.931	791.758	567.096	536.634	510.745	531.535	417.133	371.721	432.209	NA	NA	NA	NA	NA	NA	NA	NA
ENSMUSG00000014959	Gorasp2	2700.84	2421.95	982.727	2089.16	1946.8	2644.5	2622.31	926.742	1789.39	2141.73	1703.94	2448.68	1626.5	2101.58	2347.11	NA	NA	NA	NA	NA	NA	NA	NA
ENSMUSG00000014980	Tsen15	58.1041	75.686	273.026	107.522	119.331	242.036	70.3033	98.6861	181.268	97.1327	126.379	78.3737	94.3705	84.218	85.2789	NA	NA	NA	NA	NA	NA	-1.20217	0.0205529
ENSMUSG00000015002	Efr3a	1086.95	1293.73	531.023	1293.73	1085.06	697.855	1138.91	900.653	1372.17	1390.63	1065.94	1201.73	1206.2	1170.34	1157.08	NA	NA	NA	NA	NA	NA	NA	NA
ENSMUSG00000015013	Trappc2l	247.443	389.531	784.845	294.817	393.792	662.068	356.203	694.206	465.829	406.803	512.488	378.806	393.342	422.058	482.601	NA	NA	NA	NA	NA	NA	NA	NA
ENSMUSG00000015016	Acsf3	32.0574	29.2653	29.223	10.4053	45.1753	70.6331	19.9193	19.2835	24.3041	6.73197	12.2021	18.0862	23.7909	18.3924	22.2888	NA	NA	NA	NA	NA	NA	NA	NA
ENSMUSG00000015023	Ddx19a	163.293	112.015	91.0087	119.083	71.5985	97.0028	128.889	57.8505	58.7349	105.788	96.7452	118.565	71.3726	121.971	89.1552	NA	NA	NA	NA	NA	NA	NA	NA
ENSMUSG00000015027	Galns	256.459	188.71	141.94	153.767	234.4	193.064	209.738	129.313	65.8236	157.72	92.3873	157.752	138.78	193.605	145.362	NA	NA	NA	NA	NA	NA	NA	NA
ENSMUSG00000015053	Gata2	0	0	0	1.15615	0	0	2.34344	0	0	1.92342	0	0	0	0	0	NA	NA	NA	NA	NA	NA	NA	NA
ENSMUSG00000015083	C8g	6.01077	7.06403	0	9.24916	12.7855	50.8558	10.5455	0	29.3675	4.80855	13.9453	4.01917	11.1024	14.5204	0	NA	NA	NA	NA	NA	NA	NA	NA
ENSMUSG00000015087	Rabl6	272.488	229.076	574.44	196.545	267.642	415.323	226.142	749.788	349.371	226.002	200.463	240.145	293.421	302.023	227.733	-1.04505	0.00691023	NA	NA	NA	NA	NA	NA
ENSMUSG00000015090	Ptgds	45.0808	28.2561	25.0483	27.7475	27.2756	22.6026	41.0102	7.94026	28.3548	79.822	215.28	25.1198	38.8584	37.7529	28.1033	NA	NA	NA	NA	NA	NA	NA	NA
ENSMUSG00000015092	Edf1	1002.8	828.51	1026.14	743.402	906.062	1036.89	882.306	1255.7	857.732	962.672	1132.18	980.676	1042.83	1103.55	1158.05	NA	NA	NA	NA	NA	NA	NA	NA
ENSMUSG00000015093	Clic3	3.00538	5.04573	0	5.78073	2.55709	0	2.34344	0	0	0.96171	0.871578	1.00479	0.793029	1.93605	0	NA	NA	NA	NA	NA	NA	NA	NA
ENSMUSG00000015094	Npdc1	13.0233	15.1372	0	0	14.4902	121.489	9.37377	6.80594	21.2661	2.88513	0	13.0623	11.1024	0.968023	5.81447	NA	NA	NA	NA	NA	NA	NA	NA
ENSMUSG00000015095	Fbxw5	337.605	430.906	313.103	457.834	843.84	1244.08	485.092	681.728	525.576	280.819	332.943	467.228	567.016	338.808	295.569	NA	NA	NA	NA	NA	NA	NA	NA
ENSMUSG00000015112	Slc25a13	63.1131	58.5305	115.222	45.0897	76.7127	0	85.5356	27.2238	71.8996	30.7747	73.2126	49.2348	61.8563	53.2413	62.021	NA	NA	NA	NA	NA	NA	NA	NA
ENSMUSG00000015120	Ube2i	1208.16	1377.49	1169.75	1350.38	1091.88	995.456	1516.21	1012.95	928.619	1406.98	1206.26	1508.19	1156.24	1233.26	1284.03	NA	NA	NA	NA	NA	NA	NA	NA
ENSMUSG00000015126	Tsr3	456.818	360.265	560.246	293.661	317.932	65.9242	292.93	213.253	641.021	372.182	427.073	376.797	448.855	421.09	416.704	NA	NA	NA	NA	NA	NA	NA	NA
ENSMUSG00000015127	Unkl	135.242	99.9055	65.9604	73.9933	108.25	95.1193	89.0508	58.9848	25.3168	70.2048	68.8547	66.3162	50.7539	81.314	70.7427	NA	NA	NA	NA	NA	NA	NA	NA
ENSMUSG00000015133	Lrrk1	403.723	292.653	325.627	449.741	631.601	662.068	356.203	490.028	286.586	276.973	240.556	420.003	388.584	310.736	192.847	NA	NA	NA	NA	NA	NA	NA	NA
ENSMUSG00000015134	Aldh1a3	0	0	0	0	3.40945	0	1.17172	0	0	0	5.22947	0	3.17212	0.968023	0	NA	NA	NA	NA	NA	NA	NA	NA
ENSMUSG00000015143	Actn1	73.131	82.75	113.552	46.2458	78.4174	38.6128	80.8487	89.6116	40.5068	62.5112	69.7263	70.3354	58.6842	45.4971	108.537	NA	NA	NA	NA	NA	NA	NA	NA
ENSMUSG00000015149	Sirt2	1737.11	1920.41	728.069	1553.86	1752.46	1234.67	1968.49	1163.82	1781.29	1563.74	2024.68	1822.69	1865.2	1786.97	1605.76	NA	NA	NA	NA	NA	NA	NA	NA
ENSMUSG00000015165	Hnrnpl	378.678	592.369	652.09	916.823	352.878	177.054	727.639	575.102	487.095	574.141	322.484	798.809	506.746	637.927	666.726	NA	NA	NA	NA	NA	NA	1.1349	0.00225582
ENSMUSG00000015176	Nolc1	1542.76	1358.31	354.015	1248.64	429.591	200.598	1076.81	322.148	580.26	1330.05	510.745	1477.04	595.565	1321.35	1216.19	1.46545	6.85e-06	NA	NA	NA	NA	1.84186	9.75e-08
ENSMUSG00000015189	Casd1	177.318	184.674	622.867	200.013	257.414	280.649	270.668	227.999	150.888	175.031	271.061	236.126	229.185	258.462	236.455	NA	NA	NA	NA	NA	NA	NA	NA
ENSMUSG00000015202	Cnksr3	56.1005	57.5214	37.5724	64.7442	45.1753	80.0509	38.6668	47.6416	101.267	38.4684	15.6884	57.2731	43.6166	16.4564	20.3506	NA	NA	NA	NA	NA	NA	NA	NA
ENSMUSG00000015214	Mtmr1	45.0808	28.2561	159.474	65.9003	94.6123	143.15	31.6365	186.029	60.7603	81.7454	146.425	81.3881	79.3029	100.674	62.021	NA	NA	NA	NA	NA	NA	-1.45615	0.0137987
ENSMUSG00000015217	Hmgb3	3.00538	0	25.8832	6.93687	1.70473	0	4.68688	0	0	2.88513	0.871578	0	7.13726	6.77616	5.81447	NA	NA	NA	NA	NA	NA	NA	NA
ENSMUSG00000015222	Map2	30.0538	29.2653	88.5038	9.24916	17.8996	11.3013	43.3537	32.8954	25.3168	120.214	183.903	16.0767	38.0654	98.7384	12.598	NA	NA	NA	NA	NA	NA	NA	NA
ENSMUSG00000015224	Cyp2j9	0	4.03659	0	0	0	0	1.17172	0	0	0	5.22947	2.00958	6.34423	0	0.969078	NA	NA	NA	NA	NA	NA	NA	NA
ENSMUSG00000015243	Abca1	2474.43	2476.45	1813.49	2570.11	3111.98	1329.79	2992.58	2910.67	2353.45	2616.81	1961.92	2903.85	1834.28	2136.43	2137.79	NA	NA	NA	NA	NA	NA	NA	NA
ENSMUSG00000015247	Nipsnap3b	1075.93	1206.94	287.22	1084.46	689.562	1010.52	1038.14	567.162	649.122	1172.32	676.345	1180.63	712.14	1129.68	1174.52	1.04195	0.000447263	NA	NA	NA	NA	NA	NA
ENSMUSG00000015289	Lage3	149.267	168.528	318.113	136.425	222.467	210.016	186.304	302.864	347.346	151.95	386.109	145.695	257.735	153.916	242.27	NA	NA	NA	NA	NA	NA	NA	NA
ENSMUSG00000015290	Ubl4a	852.527	780.071	293.9	914.511	606.883	633.815	615.154	479.819	693.68	851.114	544.736	678.234	610.633	817.98	971.985	NA	NA	NA	NA	NA	NA	NA	NA
ENSMUSG00000015291	Gdi1	2695.83	3284.77	1399.36	3408.32	3783.64	3296.21	3319.49	1765.01	3318.52	2813	3350.35	3159.06	3353.72	2927.3	3102.02	NA	NA	NA	NA	NA	NA	NA	NA
ENSMUSG00000015305	Sash1	4.00718	5.04573	5.00965	1.15615	10.2284	0	4.68688	3.40297	0	1.92342	0	9.04312	15.0676	12.5843	0.969078	NA	NA	NA	NA	NA	NA	NA	NA
ENSMUSG00000015312	Gadd45b	903.619	503.564	0	507.548	1.70473	0	726.467	14.7462	0	834.764	0	530.53	0	630.183	428.332	7.40114	8.47e-09	NA	NA	NA	NA	10.162	5.34e-09
ENSMUSG00000015314	Slamf6	461.827	370.357	556.906	505.236	636.716	603.678	510.87	698.743	608.615	545.29	865.477	381.821	663.765	458.843	698.705	NA	NA	NA	NA	NA	NA	NA	NA
ENSMUSG00000015316	Slamf1	1540.76	1765	243.803	1519.18	141.492	89.4686	1861.86	172.417	185.319	1522.39	122.021	1619.72	80.889	1566.26	1513.7	3.16637	6.58e-30	NA	NA	NA	NA	3.84894	5.73e-37
ENSMUSG00000015335	Zdhhc12	123.221	150.363	468.402	210.418	302.589	246.745	140.607	358.446	236.965	102.903	265.831	153.733	243.46	138.427	137.609	-1.15206	0.000534364	NA	NA	NA	NA	NA	NA
ENSMUSG00000015337	Endog	146.262	127.153	141.94	110.99	91.2029	71.5749	118.344	124.776	130.635	137.525	90.6441	121.58	106.266	130.683	111.444	NA	NA	NA	NA	NA	NA	NA	NA
ENSMUSG00000015340	Cybb	808.448	230.086	33.3977	520.266	68.1891	4.70887	219.112	29.4924	521.526	901.122	108.076	183.877	98.3356	415.282	412.827	NA	NA	NA	NA	NA	NA	NA	NA
ENSMUSG00000015341	Golga7	1066.91	755.851	651.255	1082.15	1007.49	1200.76	801.457	682.863	869.884	1120.39	1166.17	908.331	946.877	910.91	821.778	NA	NA	NA	NA	NA	NA	NA	NA
ENSMUSG00000015342	Xk	5.00897	23.2104	51.7664	13.8737	26.4233	3.7671	4.68688	36.2984	2.02534	32.6981	27.0189	6.02875	27.756	13.5523	19.3816	NA	NA	NA	NA	NA	NA	NA	NA
ENSMUSG00000015354	Pcolce2	3.00538	1.00915	36.7374	1.15615	0.852363	0	5.8586	0	0	0	0	0	0	0	0	NA	NA	NA	NA	NA	NA	NA	NA
ENSMUSG00000015355	Cd48	1253.24	1252.35	936.805	1163.08	1629.72	1390.06	1383.8	1846.68	2165.09	1394.48	2076.97	1396.66	1890.58	1456.88	1796.67	NA	NA	NA	NA	NA	NA	NA	NA
ENSMUSG00000015357	Clpx	636.14	684.202	279.706	827.8	733.885	615.921	646.79	191.701	838.492	771.292	1123.46	675.22	752.585	824.756	689.984	NA	NA	NA	NA	NA	NA	NA	NA
ENSMUSG00000015363	Trabd	245.44	149.354	288.89	127.176	112.512	565.065	130.061	180.357	82.0264	76.9368	83.6715	143.685	122.92	74.5378	59.1138	NA	NA	NA	NA	NA	NA	NA	NA
ENSMUSG00000015377	Dennd6b	130.233	87.7958	140.27	58.9634	74.1556	94.1775	36.3233	95.2832	8.10137	33.6599	41.8358	63.3019	101.508	36.7849	27.1342	NA	NA	NA	NA	NA	NA	NA	NA
ENSMUSG00000015396	Cd83	158326	140207	2288.58	157146	5216.46	3152.12	173875	2151.81	4571.2	180912	7109.46	130406	4875.54	139964	161611	5.52533	1.2e-73	NA	NA	NA	NA	4.86835	6.58e-49
ENSMUSG00000015451	C4a	7.01256	1.00915	0	4.62458	0	0	2.34344	0	15.1901	2.88513	0	4.01917	0	4.84012	0	NA	NA	NA	NA	NA	NA	NA	NA
ENSMUSG00000015452	Ager	6.01077	5.04573	64.2905	1.15615	2.55709	39.5545	9.37377	24.9551	5.06335	6.73197	2.61474	9.04312	13.4815	5.80814	0	-2.96742	0.0300741	NA	NA	NA	NA	NA	NA
ENSMUSG00000015461	Atf6b	957.716	566.131	505.14	423.149	692.972	1299.65	564.77	476.416	403.043	278.896	176.059	635.028	287.077	351.392	258.744	NA	NA	NA	NA	NA	NA	NA	NA
ENSMUSG00000015467	Egfl8	21.0377	21.1921	59.2809	23.1229	20.4567	8.47597	11.7172	132.716	20.2534	21.1576	40.0926	19.091	28.5491	28.0727	27.1342	NA	NA	NA	NA	NA	NA	NA	NA
ENSMUSG00000015468	Notch4	25.0449	47.4299	19.2037	61.2757	22.1615	13.1848	29.293	26.0894	33.4181	10.5788	11.3305	35.1677	46.7887	32.9128	66.8664	NA	NA	NA	NA	NA	NA	NA	NA
ENSMUSG00000015474	Ppt2	413.741	415.769	534.363	497.143	508.009	450.168	369.092	446.923	426.334	335.637	289.364	441.103	356.07	325.256	264.558	NA	NA	NA	NA	NA	NA	NA	NA
ENSMUSG00000015476	Prrt1	0	5.04573	0	5.78073	0	0	4.68688	5.67162	8.10137	0	1.74316	2.00958	0	4.84012	4.84539	NA	NA	NA	NA	NA	NA	NA	NA
ENSMUSG00000015478	Rnf5	372.668	468.244	455.043	380.372	605.178	757.187	383.153	503.64	574.184	394.301	628.408	430.051	580.497	445.291	418.642	NA	NA	NA	NA	NA	NA	NA	NA
ENSMUSG00000015488	Cacfd1	135.242	130.18	227.104	80.9302	133.821	107.362	45.6971	60.1191	87.0897	94.2476	108.947	78.3737	132.436	70.6657	93.0315	NA	NA	NA	NA	NA	NA	NA	NA
ENSMUSG00000015501	Hivep2	434.779	354.211	25.8832	469.395	31.5374	0	154.667	22.6865	45.5702	370.258	47.9368	324.548	13.4815	258.462	197.692	3.59294	3.09e-07	NA	NA	NA	NA	3.57798	3.67e-06
ENSMUSG00000015522	Arnt	1023.83	878.967	518.499	1063.65	612.849	871.142	769.821	366.386	203.547	759.751	303.309	872.159	443.303	696.977	675.447	1.05981	0.00877025	NA	NA	NA	NA	NA	NA
ENSMUSG00000015536	Mocs2	135.242	154.399	202.056	175.734	281.28	654.534	134.748	274.506	627.856	247.16	327.713	171.819	252.183	150.044	182.187	NA	NA	NA	NA	NA	NA	-1.49791	0.00199155
ENSMUSG00000015542	Nat9	436.782	412.741	831.602	272.85	446.638	850.423	378.466	512.714	360.511	306.786	596.16	398.902	460.75	357.201	348.868	NA	NA	NA	NA	NA	NA	NA	NA
ENSMUSG00000015568	Lpl	98.1759	96.8781	155.299	128.332	82.6793	0	100.768	205.313	175.192	89.4391	139.453	113.541	76.9238	85.1861	89.1552	NA	NA	NA	NA	NA	NA	NA	NA
ENSMUSG00000015575	Atp6v0e	1747.13	2147.46	3652.04	2026.72	2220.41	2092.62	2168.86	2637.3	2374.71	2250.4	3135.07	2102.02	2299.78	2028.01	2666.9	NA	NA	NA	NA	NA	NA	NA	NA
ENSMUSG00000015597	Zfp318	134.24	142.29	204.561	150.299	151.721	104.537	139.435	508.177	263.294	163.491	223.996	139.666	151.469	93.8983	153.114	-1.00526	0.0301272	NA	NA	NA	NA	NA	NA
ENSMUSG00000015599	Ttbk1	2.00359	1.00915	16.6988	6.93687	0	0	2.34344	0	0	1.92342	0	0	42.0305	1.93605	0	NA	NA	NA	NA	NA	NA	NA	NA
ENSMUSG00000015605	Srf	117.21	148.345	175.338	126.02	50.2894	33.9039	155.839	47.6416	21.2661	89.4391	14.8168	131.628	15.8606	95.8343	80.4335	NA	NA	NA	NA	NA	NA	2.06613	0.0116119
ENSMUSG00000015619	Gata3	0	0	0	4.62458	0	0	0	0	0	4.80855	0	0	0	0	0	NA	NA	NA	NA	NA	NA	NA	NA
ENSMUSG00000015647	Lama5	0	7.06403	0	1.15615	0.852363	0	0	19.2835	0	0.96171	1.74316	0	0	2.90407	0.969078	NA	NA	NA	NA	NA	NA	NA	NA
ENSMUSG00000015653	Steap2	2.00359	4.03659	0	0	0	67.8078	0	0	0	0	0.871578	0	0	0	4.84539	NA	NA	NA	NA	NA	NA	NA	NA
ENSMUSG00000015656	Hspa8	8073.46	4775.28	1096.28	5614.24	5005.93	1811.03	5998.04	2109.84	5309.43	10313.4	4659.46	6677.84	1917.54	4749.12	7206.06	1.41833	0.0062287	NA	NA	NA	NA	NA	NA
ENSMUSG00000015659	Serac1	72.1292	33.3018	0	23.1229	66.4844	22.6026	23.4344	0	0	30.7747	15.6884	44.2108	40.4445	18.3924	1.93816	NA	NA	NA	NA	NA	NA	NA	NA
ENSMUSG00000015668	Pdzd11	423.759	405.677	445.859	363.03	362.254	404.021	439.395	348.237	267.345	396.225	427.073	421.008	333.865	471.427	464.188	NA	NA	NA	NA	NA	NA	NA	NA
ENSMUSG00000015671	Psma2	817.464	1124.19	1644.84	811.614	750.08	1030.3	1062.75	1230.74	1201.03	1247.34	1180.12	1022.88	925.465	1081.28	1247.2	NA	NA	NA	NA	NA	NA	NA	NA
ENSMUSG00000015672	Mrpl32	461.827	458.153	472.577	388.465	244.628	308.902	522.588	370.924	423.296	573.179	365.191	608.904	393.342	608.887	670.602	NA	NA	NA	NA	NA	NA	NA	NA
ENSMUSG00000015697	Setdb1	329.59	326.964	303.084	394.246	434.705	445.46	417.133	594.386	292.662	284.666	254.501	306.461	437.752	306.863	249.053	NA	NA	NA	NA	NA	NA	NA	NA
ENSMUSG00000015702	Anxa9	2.00359	9.08232	1.66988	6.93687	21.3091	68.7496	7.03033	32.8954	3.03801	0.96171	7.84421	13.0623	3.17212	15.4884	11.6289	NA	NA	NA	NA	NA	NA	NA	NA
ENSMUSG00000015709	Arnt2	0	0	0	0	1.70473	0	0	0	73.925	5.77026	27.0189	7.03354	15.0676	0.968023	0	NA	NA	NA	NA	NA	NA	NA	NA
ENSMUSG00000015711	Prune1	141.253	149.354	94.3484	67.0564	219.057	297.601	116	68.0594	32.4055	80.7837	146.425	90.4312	188.741	87.1221	137.609	NA	NA	NA	NA	NA	NA	NA	NA
ENSMUSG00000015714	Cers2	4713.44	5048.76	1428.59	5246.59	3845.86	4458.36	4645.87	2047.45	3571.69	4667.18	3382.6	4723.52	3370.37	4503.24	4372.48	NA	NA	NA	NA	NA	NA	NA	NA
ENSMUSG00000015733	Capza2	18125.5	22150.8	10415.1	24965.8	18000.2	15988.5	22384.6	12850.8	22424.6	26728.8	26408.8	21858.2	19322.2	23122.2	25439.3	NA	NA	NA	NA	NA	NA	NA	NA
ENSMUSG00000015745	Plekho1	2364.24	2492.59	4774.2	2003.6	2540.04	3432.77	2276.65	4404.58	2274.46	1677.22	2264.36	2462.74	2020.64	1998	2095.15	NA	NA	NA	NA	NA	NA	NA	NA
ENSMUSG00000015747	Vps45	252.452	219.994	258.832	257.82	363.107	1.88355	275.354	486.625	375.701	373.144	358.219	229.092	309.281	204.253	253.898	NA	NA	NA	NA	NA	NA	NA	NA
ENSMUSG00000015748	Prpf3	659.181	475.308	63.4556	493.674	303.441	422.857	408.931	284.715	716.971	608.763	257.116	599.86	249.011	438.515	544.622	NA	NA	NA	NA	NA	NA	NA	NA
ENSMUSG00000015749	Anp32e	1079.93	844.656	978.552	883.295	692.972	871.142	894.023	323.282	508.361	851.114	616.206	879.192	642.354	693.105	599.859	NA	NA	NA	NA	NA	NA	NA	NA
ENSMUSG00000015750	Aph1a	89.1597	94.8598	90.1737	77.4618	107.398	329.621	114.829	72.5967	69.8743	37.5067	53.1663	98.4696	61.0633	77.4419	46.5157	NA	NA	NA	NA	NA	NA	NA	NA
ENSMUSG00000015755	Tab2	510.915	453.107	1544.64	565.355	740.704	522.685	571.8	1627.75	920.518	535.673	867.22	635.028	685.97	558.549	496.168	-1.14821	0.000359698	NA	NA	NA	NA	NA	NA
ENSMUSG00000015757	Ppil4	571.023	698.33	237.123	610.445	498.633	254.279	705.376	654.505	880.011	822.262	811.439	719.431	620.942	745.378	782.046	NA	NA	NA	NA	NA	NA	NA	NA
ENSMUSG00000015759	Cnih1	581.041	555.031	382.403	671.721	542.103	771.314	527.274	662.445	346.333	597.222	511.617	489.333	561.465	549.837	558.189	NA	NA	NA	NA	NA	NA	NA	NA
ENSMUSG00000015766	Eps8	61.1095	47.4299	24.2133	94.8039	21.3091	0	65.6164	131.582	48.6082	107.712	38.3494	35.1677	62.6493	43.5611	55.2374	NA	NA	NA	NA	NA	NA	NA	NA
ENSMUSG00000015776	Med22	2188.92	2436.08	471.742	1785.09	1541.07	2386.46	1619.32	549.013	811.149	1029.03	479.368	2082.93	1128.48	1557.55	779.139	NA	NA	NA	NA	NA	NA	NA	NA
ENSMUSG00000015790	Surf1	380.682	369.348	580.285	315.628	540.398	407.789	424.163	477.55	593.425	340.445	777.448	350.672	571.774	437.547	440.93	NA	NA	NA	NA	NA	NA	NA	NA
ENSMUSG00000015804	Med28	1602.87	1692.34	2303.6	1857.93	1875.2	1547.34	1969.66	1632.29	2051.67	1994.59	2777.72	1871.93	2183.21	1945.73	2762.84	NA	NA	NA	NA	NA	NA	NA	NA
ENSMUSG00000015806	Qdpr	745.335	679.156	991.076	738.777	765.422	803.334	683.113	853.011	674.439	661.657	825.385	709.383	879.469	605.015	809.18	NA	NA	NA	NA	NA	NA	NA	NA
ENSMUSG00000015812	Gnrh1	0	0	0	0	0	0.941775	0	0	0	0	3.48631	2.00958	0.793029	0.968023	0.969078	NA	NA	NA	NA	NA	NA	NA	NA
ENSMUSG00000015829	Tnr	9.01615	0	9.18436	0	0	0	8.20205	12.4776	0	48.0855	13.0737	1.00479	0	0	5.81447	NA	NA	NA	NA	NA	NA	NA	NA
ENSMUSG00000015837	Sqstm1	6909.38	5836.91	1659.03	5503.25	3175.91	3725.66	5343.05	2258.44	2999.53	5591.38	2784.69	5300.27	3034.92	4967.9	4237.78	1.02843	2.57e-05	NA	NA	NA	NA	NA	NA
ENSMUSG00000015839	Nfe2l2	10873.5	9953.22	2279.39	9643.41	3891.89	4207.85	9671.38	2358.26	4033.47	10927.9	4555.74	10182.6	3407.65	9500.18	10117.2	1.73429	7.93e-18	NA	NA	NA	NA	1.26956	2.53e-08
ENSMUSG00000015843	Rxrg	10.0179	9.08232	3.33977	15.0299	35.7993	0	10.5455	44.2386	0	22.1193	42.7073	7.03354	9.51635	14.5204	6.78355	NA	NA	NA	NA	NA	NA	NA	NA
ENSMUSG00000015846	Rxra	136.244	143.299	243.803	93.6478	225.876	497.257	155.839	784.952	157.977	81.7454	95.002	112.537	173.673	102.61	54.2684	-2.03265	0.000913182	NA	NA	NA	NA	NA	NA
ENSMUSG00000015850	Adamtsl4	10.0179	11.1006	0	30.0598	0	29.195	18.7475	0	0	11.5405	3.48631	20.0958	0	11.6163	18.4125	6.70128	5.69e-05	NA	NA	-5.98096	0.0111153	NA	NA
ENSMUSG00000015852	Fcrls	64005.7	68183	21003	48974.3	52736.6	44296.4	56902.3	37323.8	48362.1	48849.1	45181.8	53073.1	35736.3	49318.9	47879.2	NA	NA	NA	NA	NA	NA	NA	NA
ENSMUSG00000015854	Cd5l	8.01436	7.06403	0	1.15615	7.67127	66.866	12.8889	0	0	11.5405	10.4589	12.0575	0	0.968023	4.84539	4.76191	0.00752192	NA	NA	-7.36374	0.000872309	NA	NA
ENSMUSG00000015869	Prpsap1	1146.05	731.632	1002.77	568.824	825.94	1157.44	833.094	876.832	924.569	792.449	357.347	345.648	1002.39	871.221	714.21	NA	NA	NA	NA	NA	NA	NA	NA
ENSMUSG00000015879	Fam184b	3.00538	6.05488	0	2.31229	2.55709	0	7.03033	0	0	7.69368	4.35789	6.02875	3.17212	0	1.93816	NA	NA	NA	NA	NA	NA	NA	NA
ENSMUSG00000015880	Ncapg	25.0449	7.06403	17.5338	60.1196	11.9331	26.3697	16.4041	56.7162	56.7096	19.2342	48.8084	8.03833	31.7212	62.9215	31.0105	NA	NA	NA	NA	NA	NA	NA	NA
ENSMUSG00000015882	Lcorl	271.486	369.348	334.812	464.771	444.934	236.386	363.233	645.43	497.221	376.99	788.778	346.653	643.147	378.497	519.426	NA	NA	NA	NA	NA	NA	NA	NA
ENSMUSG00000015889	Lta4h	626.122	654.936	705.526	677.501	781.617	605.561	738.184	567.162	753.427	751.096	857.633	692.301	705.796	698.913	803.366	NA	NA	NA	NA	NA	NA	NA	NA
ENSMUSG00000015890	Amdhd1	0	0	0	0	3.40945	0	0	0	17.2154	0	0	0	0	0	0	NA	NA	NA	NA	NA	NA	NA	NA
ENSMUSG00000015932	Dstn	848.52	1114.1	333.977	975.787	1020.28	1728.16	1077.98	728.236	1057.23	898.237	1337	883.212	1007.94	1049.34	1074.71	NA	NA	NA	NA	NA	NA	NA	NA
ENSMUSG00000015937	Macroh2a1	252.452	324.945	1810.15	336.438	299.18	210.016	297.617	1128.65	224.813	326.02	371.292	402.921	471.852	274.919	275.218	-1.58425	0.00359559	NA	NA	1.63064	0.0424142	NA	NA
ENSMUSG00000015942	Gtf2ird2	1342.4	1208.96	594.479	1145.74	740.704	1894.85	1213.9	528.595	651.147	917.472	451.478	1114.31	675.661	1227.45	901.243	NA	NA	NA	NA	NA	NA	NA	NA
ENSMUSG00000015943	Bola1	126.226	119.079	646.245	128.332	293.213	358.816	154.667	465.073	309.877	120.214	444.505	226.078	344.968	184.892	204.475	-1.4686	3.7e-05	NA	NA	NA	NA	-1.22354	0.0029171
ENSMUSG00000015944	Castor2	24.0431	36.3293	175.338	15.0299	65.632	45.2052	36.3233	121.373	92.1531	34.6216	36.6063	74.3546	41.2375	56.1454	20.3506	-1.76496	0.00604402	NA	NA	NA	NA	NA	NA
ENSMUSG00000015947	Fcgr1	9238.55	7022.65	5346.97	9086.15	5685.26	5277.71	8294.61	6117.41	5488.68	11831	5183.28	8547.76	4778.79	8230.13	9767.34	NA	NA	NA	NA	NA	NA	NA	NA
ENSMUSG00000015950	Ncf1	5424.72	5907.55	3894.17	5632.74	3267.96	7840.28	5406.32	4960.4	3126.12	4227.68	1985.46	4940.56	2758.16	5344.46	4066.25	NA	NA	NA	NA	NA	NA	NA	NA
ENSMUSG00000015961	Adss	451.809	483.381	546.887	475.176	336.684	325.854	431.193	311.939	184.306	478.932	523.819	412.969	457.578	443.355	384.724	NA	NA	NA	NA	NA	NA	NA	NA
ENSMUSG00000015966	Il17rb	1.00179	0	4.17471	0	2.55709	0	0	13.6119	0	0	0	0	5.5512	0.968023	0	NA	NA	NA	NA	NA	NA	NA	NA
ENSMUSG00000015968	Cacna1d	114.205	121.098	202.891	153.767	150.016	215.666	141.778	334.625	157.977	122.137	69.7263	146.7	176.052	92.9302	85.2789	NA	NA	NA	NA	NA	NA	NA	NA
ENSMUSG00000015970	Chdh	1.00179	11.1006	15.8639	10.4053	14.4902	14.1266	38.6668	47.6416	49.6209	15.3874	19.1747	14.0671	35.6863	12.5843	12.598	NA	NA	NA	NA	NA	NA	NA	NA
ENSMUSG00000015971	Actr8	454.815	410.723	375.724	477.488	704.052	866.433	455.799	328.954	389.878	503.936	752.172	435.075	636.802	579.846	608.581	NA	NA	NA	NA	NA	NA	NA	NA
ENSMUSG00000015994	Fnta	154.276	175.592	657.934	137.581	199.453	619.688	74.9901	402.685	710.895	234.657	185.646	117.561	126.885	196.509	126.949	-1.44763	0.0184991	NA	NA	NA	NA	NA	NA
ENSMUSG00000016018	Mtrex	1036.86	812.363	445.859	776.93	791.846	578.25	674.911	368.655	1237.48	1069.42	840.202	679.239	581.29	809.268	928.377	NA	NA	NA	NA	NA	NA	NA	NA
ENSMUSG00000016028	Celsr1	0	0	36.7374	1.15615	1.70473	0	1.17172	0	0	0	6.97263	0	0	0	0	NA	NA	NA	NA	NA	NA	NA	NA
ENSMUSG00000016087	Fli1	1668.99	1783.16	2296.09	1822.09	5126.97	2756.58	2025.91	2743.93	3000.54	1839.75	3488.93	1835.75	3453.64	1639.83	1284.03	NA	NA	NA	NA	NA	NA	-1.05204	0.000139293
ENSMUSG00000016128	Stard13	0	0	0	0	2.55709	0	2.34344	0	0	10.5788	0	0	0	0	5.81447	NA	NA	NA	NA	NA	NA	NA	NA
ENSMUSG00000016150	Tenm1	11.0197	3.02744	15.029	5.78073	4.26182	42.3799	16.4041	6.80594	0	3.84684	8.71578	5.02396	21.4118	13.5523	12.598	NA	NA	NA	NA	NA	NA	NA	NA
ENSMUSG00000016181	Utp25	163.293	121.098	107.707	144.518	123.593	84.7597	119.516	220.059	102.28	98.0944	128.122	101.484	177.639	131.651	116.289	NA	NA	NA	NA	NA	NA	NA	NA
ENSMUSG00000016200	Syt14	1.00179	2.01829	0	0	0	0	1.17172	0	0	3.84684	0.871578	2.00958	3.17212	1.93605	0.969078	NA	NA	NA	NA	NA	NA	NA	NA
ENSMUSG00000016206	H2-M3	628.125	709.43	1105.46	1007	849.806	1000.16	863.558	767.937	1227.36	1078.08	1347.46	722.445	981.77	964.151	1068.89	NA	NA	NA	NA	NA	NA	NA	NA
ENSMUSG00000016239	Lonrf3	17.0305	18.1646	65.9604	30.0598	42.6182	19.7773	12.8889	46.5073	61.7729	13.4639	28.7621	24.115	51.5469	28.0727	24.227	-1.24234	0.0140619	NA	NA	NA	NA	NA	NA
ENSMUSG00000016252	Atp5e	552.991	519.711	1776.76	471.707	416.806	676.194	594.063	983.458	637.983	632.805	636.252	614.932	459.957	604.047	671.571	NA	NA	NA	NA	NA	NA	NA	NA
ENSMUSG00000016253	Nelfcd	580.039	572.186	386.578	526.046	754.342	1280.81	533.133	425.371	178.23	582.796	631.023	467.228	703.417	550.805	451.59	NA	NA	NA	NA	NA	NA	NA	NA
ENSMUSG00000016256	Ctsz	36581.5	34563.3	28511.6	34872.8	29139.8	29972	32569.2	24357.3	32158.4	34355.2	30088.6	30593.9	27059.7	36875.9	36760	NA	NA	NA	NA	NA	NA	NA	NA
ENSMUSG00000016257	Prelid3b	1007.81	848.693	221.26	1101.81	554.036	613.095	910.427	338.028	726.085	1156.94	672.858	1000.77	671.696	910.91	876.047	1.04745	0.00538704	NA	NA	NA	NA	NA	NA
ENSMUSG00000016262	Sertad4	0	3.02744	0	0	0	0	1.17172	0	0	3.84684	13.9453	3.01437	0	0.968023	0	NA	NA	NA	NA	NA	NA	NA	NA
ENSMUSG00000016308	Ube2a	647.159	626.68	465.898	465.927	663.991	874.909	622.184	663.579	909.379	754.943	714.694	666.177	510.711	558.549	574.663	NA	NA	NA	NA	NA	NA	NA	NA
ENSMUSG00000016319	Slc25a5	8078.47	10047.1	4424.36	8589.01	6512.06	5946.37	10026.4	5444.75	7653.77	9719.04	9643.14	9853.99	7406.1	9832.21	12794.7	NA	NA	NA	NA	NA	NA	NA	NA
ENSMUSG00000016344	Ppdpf	140.251	131.189	450.869	107.522	203.715	373.885	161.697	316.476	183.293	187.533	195.234	127.609	208.567	181.02	209.321	NA	NA	NA	NA	NA	NA	NA	NA
ENSMUSG00000016346	Kcnq2	6.01077	8.07318	8.34942	5.78073	21.3091	0	17.5758	0	0	8.65539	16.56	1.00479	58.6842	8.71221	3.87631	NA	NA	NA	NA	NA	NA	NA	NA
ENSMUSG00000016349	Eef1a2	0	2.01829	5.00965	1.15615	0	0	0	0	0	20.1959	87.1578	0	31.7212	0.968023	0	NA	NA	NA	NA	NA	NA	NA	NA
ENSMUSG00000016356	Col20a1	0	2.01829	0	0	0	33.9039	0	0	0	0	0	1.00479	0	0	0	NA	NA	NA	NA	NA	NA	NA	NA
ENSMUSG00000016382	Pls3	403.723	475.308	200.386	337.595	413.396	114.897	481.577	243.88	197.471	486.625	525.562	379.811	444.096	373.657	419.611	NA	NA	NA	NA	NA	NA	NA	NA
ENSMUSG00000016386	Mpped2	0	1.00915	0	0	15.3425	0	1.17172	4.53729	0	3.84684	0	0	1.58606	1.93605	0.969078	NA	NA	NA	NA	NA	NA	NA	NA
ENSMUSG00000016409	Nkap	379.68	365.311	1340.08	334.126	303.441	559.414	331.597	555.819	329.118	415.459	501.158	443.113	369.552	376.561	406.044	NA	NA	NA	NA	NA	NA	NA	NA
ENSMUSG00000016427	Ndufa1	179.321	208.893	459.218	194.232	200.305	149.742	277.698	275.641	175.192	213.5	250.143	238.136	210.153	275.887	293.631	NA	NA	NA	NA	NA	NA	NA	NA
ENSMUSG00000016477	E2f3	321.576	541.912	163.649	432.398	172.177	139.383	398.385	264.297	413.17	311.594	241.427	455.17	289.456	286.535	321.734	NA	NA	NA	NA	NA	NA	1.21919	0.00187854
ENSMUSG00000016481	Cr1l	1882.37	2031.41	1023.64	2017.47	1527.44	1235.61	1926.31	1318.08	1741.79	2226.36	2258.26	1780.49	1416.35	1914.75	2409.13	NA	NA	NA	NA	NA	NA	NA	NA
ENSMUSG00000016487	Ppfibp1	49.0879	48.4391	24.2133	82.0863	41.7658	0	23.4344	39.7013	13.1647	111.558	55.781	40.1917	36.4793	91.9622	37.794	NA	NA	NA	NA	NA	NA	NA	NA
ENSMUSG00000016493	Cd46	34.061	30.2744	23.3784	12.7176	34.0945	0	28.1213	29.4924	45.5702	20.1959	23.5326	17.0815	22.9978	24.2006	21.3197	NA	NA	NA	NA	NA	NA	NA	NA
ENSMUSG00000016494	Cd34	5342.57	4819.69	2313.62	6092.89	5542.07	5605.44	5432.1	3652.52	5817.79	4386.36	5718.43	4471.32	4839.06	5122.78	5656.51	NA	NA	NA	NA	NA	NA	NA	NA
ENSMUSG00000016495	Plgrkt	685.227	764.933	1618.12	912.199	1069.72	1240.32	796.77	1492.77	1193.94	721.283	1005.8	766.656	1078.52	872.189	833.407	NA	NA	NA	NA	NA	NA	NA	NA
ENSMUSG00000016496	Cd274	610.093	616.589	41.7471	813.926	83.5316	97.0028	428.85	6.80594	64.8109	836.688	97.6168	459.19	94.3705	637.927	368.25	3.6686	9.77e-14	NA	NA	NA	NA	2.51173	8.57e-06
ENSMUSG00000016503	Gtf3a	390.7	287.607	632.886	235.854	468.8	704.448	246.061	730.504	534.69	274.087	555.195	210.001	596.358	344.616	388.6	-1.00356	0.000564043	NA	NA	NA	NA	-1.02184	0.00161899
ENSMUSG00000016510	Mtif3	536.962	463.198	906.747	454.365	742.409	1076.45	370.264	921.071	677.477	420.267	926.488	369.763	844.576	558.549	545.591	NA	NA	NA	NA	NA	NA	-1.07204	2.22e-05
ENSMUSG00000016520	Lnx2	165.296	93.8507	41.7471	132.957	101.431	0	74.9901	13.6119	180.255	96.171	29.6337	127.609	26.963	77.4419	36.825	NA	NA	NA	NA	NA	NA	NA	NA
ENSMUSG00000016526	Dyrk3	10.0179	0	0	0	0	0	0	0	0	1.92342	0	0	0	1.93605	0	NA	NA	NA	NA	NA	NA	NA	NA
ENSMUSG00000016528	Mapkapk2	949.701	815.391	558.576	775.774	135.526	245.803	713.578	188.298	180.255	720.321	152.526	834.982	203.809	710.529	584.354	1.30143	0.00149525	NA	NA	NA	NA	2.2197	7.97e-08
ENSMUSG00000016529	Il10	56.1005	11.1006	0	0	0	0	9.37377	0	0	24.0428	0	1.00479	0	0	7.75262	5.535	0.0370209	NA	NA	NA	NA	6.89262	0.0179818
ENSMUSG00000016534	Lamp2	13705.6	13993.8	5139.9	15115.4	12115.5	11518.8	13654.1	7471.79	13703.5	15420.1	15318	12757.8	11822.5	13483.6	14198	NA	NA	NA	NA	NA	NA	NA	NA
ENSMUSG00000016541	Atxn10	1138.04	1274.55	1102.96	1139.96	1498.46	2328.07	1324.04	1141.13	1543.31	1240.61	1629.85	1181.63	1489.31	1301.02	1150.3	NA	NA	NA	NA	NA	NA	NA	NA
ENSMUSG00000016552	Foxred2	9.01615	3.02744	0	5.78073	0	0	0	0	0	6.73197	0	0	0	3.87209	0	NA	NA	NA	NA	NA	NA	NA	NA
ENSMUSG00000016554	Eif3d	1314.35	1218.04	638.731	1037.06	749.228	1279.87	959.639	501.371	798.997	1243.49	639.739	986.705	544.811	877.997	1178.4	NA	NA	NA	NA	NA	NA	NA	NA
ENSMUSG00000016559	H3f3b	20003.8	21053.8	10209.7	21106.6	11400.4	12907	23398.1	7370.83	14656.4	22834.8	18473.1	20383.2	14578.3	21195.8	25361.7	NA	NA	NA	NA	NA	NA	NA	NA
ENSMUSG00000016619	Nup50	980.757	811.354	627.041	950.352	632.454	557.531	649.133	701.012	703.806	1075.19	634.509	784.742	674.868	724.081	964.233	NA	NA	NA	NA	NA	NA	NA	NA
ENSMUSG00000016624	Phf21b	4.00718	10.0915	27.5531	20.8106	27.2756	96.061	14.0607	0	19.2407	6.73197	3.48631	7.03354	5.5512	0.968023	11.6289	NA	NA	NA	NA	NA	NA	NA	NA
ENSMUSG00000016637	Ift27	101.181	126.143	164.484	63.588	178.996	147.859	99.5963	150.865	209.623	103.865	242.299	141.676	177.639	99.7064	94.9696	NA	NA	NA	NA	NA	NA	NA	NA
ENSMUSG00000016664	Pacsin2	5032.01	4602.72	2059.8	4477.75	2641.47	3470.44	3202.31	1571.04	2608.64	4041.11	2192.02	4233.19	2168.14	4024.07	3253.19	NA	NA	NA	NA	NA	NA	NA	NA
ENSMUSG00000016756	Cmah	0	0	0	0	1.70473	0	1.17172	0	0	0	4.35789	0	0.793029	0	0	NA	NA	NA	NA	NA	NA	NA	NA
ENSMUSG00000016757	Ttll12	137.246	130.18	61.7857	101.741	88.6458	352.224	60.9295	114.567	117.47	42.3153	33.9916	78.3737	85.6472	65.8256	38.7631	NA	NA	NA	NA	NA	NA	NA	NA
ENSMUSG00000016758	Bik	32.0574	25.2287	75.1448	30.0598	13.6378	0	5.8586	21.5521	10.1267	13.4639	24.4042	11.0527	16.6536	27.1047	19.3816	NA	NA	NA	NA	NA	NA	NA	NA
ENSMUSG00000016763	Scube1	1.00179	11.1006	0	1.15615	7.67127	0	10.5455	64.6564	24.3041	14.4257	0	1.00479	0	4.84012	3.87631	NA	NA	NA	NA	NA	NA	NA	NA
ENSMUSG00000016831	Tox4	3073.51	3090.01	1202.32	2879.96	1807.86	1992.8	2983.2	854.146	1454.2	2778.38	1328.29	2617.48	1179.23	2526.54	2324.82	1.1637	5.82e-08	NA	NA	NA	NA	NA	NA
ENSMUSG00000016833	Mrps18c	147.264	200.82	393.258	257.82	161.949	179.879	228.486	206.447	232.914	237.542	277.162	184.882	187.155	214.901	277.156	NA	NA	NA	NA	NA	NA	NA	NA
ENSMUSG00000016918	Sulf1	0	5.04573	0	0	0	40.4963	9.37377	0	0	0	0	1.00479	11.1024	0	0	NA	NA	NA	NA	NA	NA	NA	NA
ENSMUSG00000016921	Srsf6	3092.54	2478.46	1892.81	1448.65	704.052	1596.31	2618.8	1644.77	2507.37	2917.83	696.391	1273.07	1359.25	2979.58	2401.38	NA	NA	NA	NA	NA	NA	1.24402	0.00817183
ENSMUSG00000016933	Plcg1	291.522	238.159	392.423	179.203	346.912	214.725	242.546	308.536	203.547	128.869	191.747	227.083	244.253	214.901	167.65	NA	NA	NA	NA	NA	NA	NA	NA
ENSMUSG00000016940	Kctd2	11.0197	50.4573	100.193	27.7475	53.6989	103.595	33.9799	208.716	224.813	30.7747	73.2126	44.2108	60.2702	33.8808	31.0105	-2.2633	5.52e-05	NA	NA	NA	NA	NA	NA
ENSMUSG00000016946	Kctd5	106.19	157.427	171.998	79.774	98.8742	269.348	123.031	256.357	373.676	257.738	89.7726	96.46	149.089	316.544	167.65	NA	NA	NA	NA	NA	NA	NA	NA
ENSMUSG00000016984	Etaa1	23.0413	10.0915	7.51448	1.15615	24.7185	84.7597	16.4041	186.029	59.7476	19.2342	61.0105	22.1054	23.7909	15.4884	11.6289	-2.53177	0.0118843	NA	NA	NA	NA	NA	NA
ENSMUSG00000016995	Matn4	5.00897	2.01829	0	0	0	2.82532	1.17172	18.1492	0	2.88513	0	0	37.2724	1.93605	0	NA	NA	NA	NA	NA	NA	NA	NA
ENSMUSG00000017009	Sdc4	7255	4526.02	247.143	4796.85	269.347	311.728	4466.6	158.805	455.702	6455	255.372	4518.55	210.946	3491.66	3780.37	4.11037	2.61e-37	NA	NA	NA	NA	4.21896	1.17e-33
ENSMUSG00000017057	Il13ra1	5059.06	5262.7	777.331	5240.81	2967.08	2543.73	5020.82	1015.22	2696.74	5858.74	3523.79	4519.55	1979.4	4481.95	5057.62	1.67383	1.87e-06	NA	NA	NA	NA	NA	NA
ENSMUSG00000017119	Nbr1	652.168	675.119	384.073	617.382	1204.39	788.266	642.103	503.64	796.972	585.682	625.793	540.578	472.645	548.869	298.476	NA	NA	NA	NA	NA	NA	NA	NA
ENSMUSG00000017132	Cyth1	466.836	206.875	150.29	234.698	229.286	453.936	144.122	264.297	72.9123	163.491	53.1663	201.963	76.1308	142.299	32.9487	NA	NA	NA	NA	NA	NA	NA	NA
ENSMUSG00000017144	Rnd3	49.0879	0	0	13.8737	0	0	1.17172	0	0	33.6599	7.84421	0	0	12.5843	9.69078	NA	NA	NA	NA	NA	NA	NA	NA
ENSMUSG00000017146	Brca1	0	0	0	26.5913	8.52363	0	3.51516	1.13432	60.7603	8.65539	8.71578	2.00958	28.5491	27.1047	6.78355	NA	NA	NA	NA	NA	NA	NA	NA
ENSMUSG00000017167	Cntnap1	2.00359	4.03659	0	10.4053	0	0	8.20205	6.80594	0	1.92342	38.3494	5.02396	3.96515	1.93605	3.87631	NA	NA	NA	NA	NA	NA	NA	NA
ENSMUSG00000017176	Nt5c3b	274.492	203.848	169.493	184.983	176.439	335.272	201.536	125.91	254.18	203.883	214.408	207.992	185.569	180.052	207.383	NA	NA	NA	NA	NA	NA	NA	NA
ENSMUSG00000017188	Coa3	1040.86	1050.52	1932.89	1011.63	1197.57	908.813	1034.63	1771.81	1429.89	1207.91	1757.97	1124.36	1289.47	1379.43	1495.29	NA	NA	NA	NA	NA	NA	NA	NA
ENSMUSG00000017210	Med24	232.416	174.582	187.027	227.761	323.898	330.563	153.495	216.656	327.093	173.108	142.939	169.81	153.848	64.8576	100.784	NA	NA	NA	NA	NA	NA	NA	NA
ENSMUSG00000017221	Psmd3	1027.84	531.82	646.245	655.535	496.928	1194.17	278.87	679.46	486.082	702.048	241.427	725.459	474.231	539.189	271.342	NA	NA	NA	NA	NA	NA	NA	NA
ENSMUSG00000017264	Exosc10	1565.8	1469.32	979.387	1501.83	1362.08	974.737	1464.65	479.819	525.576	1503.15	1085.99	1620.73	1136.41	1515.92	1543.74	NA	NA	NA	NA	NA	NA	NA	NA
ENSMUSG00000017286	Glod4	675.21	733.65	409.956	705.249	861.739	862.666	780.366	730.504	965.075	976.136	1192.32	654.119	808.097	695.041	932.253	NA	NA	NA	NA	NA	NA	NA	NA
ENSMUSG00000017288	Vps53	245.44	240.177	166.153	257.82	287.246	395.545	258.95	179.223	110.381	404.88	254.501	218.04	281.525	229.422	285.878	NA	NA	NA	NA	NA	NA	NA	NA
ENSMUSG00000017291	Taok1	1269.27	1142.35	1602.25	1535.36	1198.42	670.544	1680.25	2000.95	1115.96	1792.63	1793.71	1662.93	1267.26	1364.91	1654.22	NA	NA	NA	NA	NA	NA	NA	NA
ENSMUSG00000017299	Dnttip1	53.0951	25.2287	133.591	43.9335	38.3564	0	26.9496	174.686	27.3421	39.4301	39.221	48.23	15.0676	44.5291	50.3921	NA	NA	NA	NA	NA	NA	NA	NA
ENSMUSG00000017307	Acot8	124.223	91.8324	40.9121	129.488	68.1891	447.343	91.3942	104.358	75.9503	83.6688	95.8736	104.498	81.682	97.7704	90.1243	NA	NA	NA	NA	NA	NA	NA	NA
ENSMUSG00000017314	Mpp2	7.01256	5.04573	0	0	0.852363	0	3.51516	0	0	14.4257	0	0	6.34423	0	5.81447	NA	NA	NA	NA	NA	NA	NA	NA
ENSMUSG00000017344	Vtn	1.00179	2.01829	0	0	0	0	0	0	0	0	0	3.01437	0	0	8.7217	NA	NA	NA	NA	NA	NA	NA	NA
ENSMUSG00000017376	Nlk	43.0772	107.979	384.908	64.7442	98.0218	211.899	123.031	298.327	84.0517	91.3625	129.865	79.3785	117.368	64.8576	118.228	-1.38205	0.0215592	NA	NA	NA	NA	NA	NA
ENSMUSG00000017386	Traf4	3.00538	7.06403	0	13.8737	0	0	0	3.40297	4.05068	15.3874	0	11.0527	0	2.90407	2.90723	NA	NA	NA	NA	NA	NA	NA	NA
ENSMUSG00000017390	Aldoc	141.253	89.8141	54.2712	113.302	62.2225	0	121.859	28.3581	98.2291	180.802	127.25	120.575	67.4075	191.669	55.2374	NA	NA	NA	NA	NA	NA	NA	NA
ENSMUSG00000017400	Stac2	2.00359	0	0	0	0	0	0	0	0	0.96171	19.1747	0	0	0	0	NA	NA	NA	NA	NA	NA	NA	NA
ENSMUSG00000017404	Rpl19	99.1777	127.153	122.736	86.7109	58.8131	44.2634	84.3639	52.1789	53.6716	85.5922	58.3958	141.676	49.9608	72.6018	107.568	NA	NA	NA	NA	NA	NA	1.07129	0.03164
ENSMUSG00000017405	Nek8	32.0574	54.4939	106.038	31.2159	15.3425	0	45.6971	56.7162	0	28.8513	0	42.2012	12.6885	11.6163	12.598	NA	NA	NA	NA	NA	NA	NA	NA
ENSMUSG00000017412	Cacnb4	26.0467	40.3659	124.406	35.8405	70.7462	45.2052	28.1213	29.4924	106.33	40.3918	54.9094	20.0958	77.7169	37.7529	41.6704	-1.12144	0.0390642	NA	NA	NA	NA	NA	NA
ENSMUSG00000017417	Plxdc1	365.655	386.503	589.469	233.541	513.975	1294.94	488.608	887.041	764.567	233.696	257.987	238.136	491.678	340.744	231.61	-1.39373	0.00366263	NA	NA	NA	NA	NA	NA
ENSMUSG00000017418	Arl5b	629.127	629.708	68.4652	648.598	198.601	98.8864	820.205	141.79	204.56	646.269	172.573	688.282	266.458	563.39	458.374	1.76489	5.76e-06	NA	NA	NA	NA	2.14156	2.46e-07
ENSMUSG00000017421	Zfp207	1995.57	2150.49	701.351	2439.47	2095.11	1569.94	1894.67	1666.32	1903.82	2465.83	2480.51	2347.19	2180.04	2399.73	2696.94	NA	NA	NA	NA	NA	NA	NA	NA
ENSMUSG00000017428	Psmd11	1451.6	1151.44	819.078	1685.66	1078.24	1051.02	1449.42	880.235	1305.33	1735.89	1493.01	1558.43	1363.22	1498.5	1852.88	NA	NA	NA	NA	NA	NA	NA	NA
ENSMUSG00000017446	C1qtnf1	0	1.00915	0	0	1.70473	0	7.03033	0	0	13.4639	3.48631	0	0	0.968023	0.969078	NA	NA	NA	NA	NA	NA	NA	NA
ENSMUSG00000017466	Timp2	753.349	933.461	3176.12	751.495	1021.13	1046.31	1044	3438.13	936.721	716.474	1079.01	1050.01	843.783	782.163	728.747	-1.49457	0.000755017	NA	NA	NA	NA	NA	NA
ENSMUSG00000017478	Zc3h18	223.4	155.409	317.278	165.329	155.13	267.464	159.354	450.326	71.8996	109.635	71.4694	183.877	83.2681	162.628	104.66	NA	NA	NA	NA	NA	NA	NA	NA
ENSMUSG00000017485	Top2b	135.242	196.784	195.376	350.312	163.654	54.6229	299.961	602.326	186.331	248.121	355.604	221.054	307.695	203.285	250.022	NA	NA	NA	NA	NA	NA	NA	NA
ENSMUSG00000017491	Rarb	1.00179	7.06403	68.4652	0	2.55709	0	1.17172	14.7462	33.4181	5.77026	5.22947	5.02396	5.5512	2.90407	0.969078	-3.64381	0.00730707	NA	NA	NA	NA	NA	NA
ENSMUSG00000017493	Igfbp4	103.185	53.4848	682.982	80.9302	120.183	125.256	85.5356	453.729	111.394	107.712	53.1663	44.2108	116.575	84.218	42.6394	-2.11286	0.000963637	NA	NA	NA	NA	NA	NA
ENSMUSG00000017499	Cdc6	0	5.04573	0	38.1528	5.11418	0	0	0	56.7096	28.8513	0	15.0719	17.4466	4.84012	24.227	NA	NA	NA	NA	NA	NA	NA	NA
ENSMUSG00000017548	Suz12	156.28	184.674	498.46	219.668	212.239	203.423	237.859	411.759	151.901	234.657	223.124	163.781	231.565	185.86	239.362	NA	NA	NA	NA	NA	NA	NA	NA
ENSMUSG00000017550	Atad5	61.1095	63.5763	126.076	55.495	51.1418	21.6608	48.0406	115.701	11.1394	40.3918	41.8358	37.1773	137.194	53.2413	56.2065	NA	NA	NA	NA	NA	NA	NA	NA
ENSMUSG00000017561	Crlf3	2102.77	1712.52	1298.33	1993.19	1443.05	1042.54	1475.2	1599.4	1569.64	2908.21	1765.82	2115.09	1704.22	2111.26	1863.54	NA	NA	NA	NA	NA	NA	NA	NA
ENSMUSG00000017607	Tns4	97.1741	119.079	44.2519	72.8372	68.1891	78.1673	43.3537	55.5819	57.7222	55.7792	118.535	80.3833	170.501	129.715	106.599	NA	NA	NA	NA	NA	NA	NA	NA
ENSMUSG00000017615	Tnfaip1	1878.36	1959.76	737.254	1774.68	1363.78	1060.44	1666.19	1023.16	1634.45	1833.98	1575.81	1817.67	1249.81	1807.3	2005.99	NA	NA	NA	NA	NA	NA	NA	NA
ENSMUSG00000017631	Abr	361.648	378.43	500.965	376.903	459.424	579.192	318.708	351.64	203.547	235.619	249.271	277.322	307.695	272.015	190.908	NA	NA	NA	NA	NA	NA	NA	NA
ENSMUSG00000017639	Rab11fip4	15.0269	24.2195	56.776	8.09302	10.2284	0	15.2324	14.7462	0	34.6216	18.3031	8.03833	79.3029	14.5204	18.4125	NA	NA	NA	NA	NA	NA	NA	NA
ENSMUSG00000017652	Cd40	954.71	908.232	61.7857	1195.45	5.96654	0	690.144	2.26865	33.4181	1368.51	2.61474	694.311	29.3421	911.878	989.429	5.12619	9.02e-23	NA	NA	3.45411	0.00115931	8.1209	3.29e-29
ENSMUSG00000017664	Slc35c2	1210.17	993.001	1554.66	750.338	1784.85	2977.89	903.397	1212.59	765.579	443.348	522.075	824.934	1103.1	720.209	499.075	NA	NA	NA	NA	NA	NA	NA	NA
ENSMUSG00000017667	Zfp334	7.01256	18.1646	0	56.6511	51.9942	18.8355	28.1213	1.13432	0	30.7747	22.661	43.206	65.8214	23.2326	19.3816	NA	NA	NA	NA	NA	NA	NA	NA
ENSMUSG00000017670	Elmo2	908.628	702.366	460.053	538.764	1052.67	1385.35	677.255	451.461	556.969	412.574	160.37	504.405	524.985	422.058	149.238	NA	NA	NA	NA	NA	NA	NA	NA
ENSMUSG00000017677	Wsb1	5969.69	6073.05	3581.07	6346.08	3985.65	3612.65	6357.76	2945.84	4377.78	6779.1	4074.63	6072.96	3808.92	5414.15	5598.36	NA	NA	NA	NA	NA	NA	NA	NA
ENSMUSG00000017679	Ttpal	923.655	814.382	75.9797	869.421	398.906	255.221	693.659	209.85	339.245	531.826	212.665	825.938	232.358	548.869	406.044	1.45912	0.000908841	NA	NA	NA	NA	1.49492	0.00214254
ENSMUSG00000017686	Rhot1	1071.92	983.918	515.159	1037.06	1277.69	1030.3	744.043	637.49	1512.93	1335.82	1185.35	903.307	1239.5	1121.94	1072.77	NA	NA	NA	NA	NA	NA	NA	NA
ENSMUSG00000017692	Rhbdl3	0	1.00915	0.834942	2.31229	3.40945	0	0	0	0	0	1.74316	2.00958	0.793029	0	0	NA	NA	NA	NA	NA	NA	NA	NA
ENSMUSG00000017697	Ada	11.0197	23.2104	45.0869	60.1196	46.88	59.3318	26.9496	54.4475	38.4815	42.3153	61.0105	23.1102	90.4053	55.1773	46.5157	NA	NA	NA	NA	NA	NA	-1.40777	0.00850483
ENSMUSG00000017707	Serinc3	3291.9	6384.87	8447.94	6661.71	4699.08	1957.95	6735.05	6690.24	2690.67	4906.65	6114.12	4517.54	4300.6	4740.41	6127.48	NA	NA	NA	NA	NA	NA	NA	NA
ENSMUSG00000017713	Tha1	610.093	559.067	183.687	464.771	129.559	132.79	506.183	178.089	34.4308	320.25	53.1663	503.4	154.641	431.738	304.29	1.46424	0.00292313	NA	NA	NA	NA	2.37312	2.03e-06
ENSMUSG00000017715	Pgs1	1382.48	1063.64	328.967	1008.16	209.681	543.404	778.023	277.909	318.991	1314.66	134.223	944.504	163.364	804.427	529.117	1.74752	0.000153256	NA	NA	NA	NA	1.81783	0.000350252
ENSMUSG00000017716	Birc5	5.00897	8.07318	196.211	57.8073	0	0	21.091	31.7611	61.7729	62.5112	20.0463	6.02875	80.096	96.8023	25.196	NA	NA	NA	NA	3.78749	0.0134308	NA	NA
ENSMUSG00000017718	Afmid	33.0592	26.2378	0	42.7774	23.0138	60.2736	21.091	36.2984	29.3675	17.3108	33.9916	29.1389	52.3399	31.9448	33.9177	NA	NA	NA	NA	NA	NA	NA	NA
ENSMUSG00000017720	Trp53tg5	3.00538	0	0	4.62458	0	0	2.34344	0	0	2.88513	3.48631	5.02396	0	4.84012	0	NA	NA	NA	NA	NA	NA	NA	NA
ENSMUSG00000017721	Pigt	787.411	608.516	432.5	569.98	744.113	1414.55	618.669	427.64	594.438	376.99	136.838	702.349	394.929	337.84	332.394	NA	NA	NA	NA	NA	NA	NA	NA
ENSMUSG00000017724	Etv4	4.00718	0	0	0	0	0	1.17172	0	0	0	0	0	2.37909	0.968023	0	NA	NA	NA	NA	NA	NA	NA	NA
ENSMUSG00000017734	Dbndd2	4.00718	2.01829	14.194	16.186	5.11418	0.941775	8.20205	10.2089	0	16.3491	12.2021	6.02875	7.93029	5.80814	18.4125	NA	NA	NA	NA	NA	NA	NA	NA
ENSMUSG00000017737	Mmp9	7.01256	0	0	0	8.52363	0	0	0	0	1.92342	0.871578	1.00479	0	0	0	NA	NA	NA	NA	NA	NA	NA	NA
ENSMUSG00000017740	Slc12a5	8.01436	11.1006	10.8542	16.186	13.6378	64.9825	7.03033	1.13432	12.1521	34.6216	17.4316	4.01917	23.7909	17.4244	0.969078	NA	NA	NA	NA	NA	NA	NA	NA
ENSMUSG00000017747	Ghdc	440.79	235.131	101.028	190.764	161.949	398.371	222.627	251.82	84.0517	215.423	80.1852	185.886	190.327	217.805	146.331	NA	NA	NA	NA	NA	NA	NA	NA
ENSMUSG00000017754	Pltp	868.556	1329.05	667.119	1019.72	1202.68	1101.88	1360.37	1023.16	918.493	969.404	841.073	1040.96	779.548	1054.18	959.387	NA	NA	NA	NA	NA	NA	NA	NA
ENSMUSG00000017756	Slc12a7	2475.43	1705.46	52.6013	1497.21	184.111	273.115	1326.39	102.089	150.888	1010.76	58.3958	1659.92	112.61	1049.34	667.695	3.338	2.54e-14	NA	NA	NA	NA	3.38274	1.07e-12
ENSMUSG00000017760	Ctsa	30112.9	35165.7	13163.7	27531.3	30241.9	28196.7	33067.1	18220.6	26519.8	26316.2	26112.5	32204.6	24265.1	28600.3	29718.7	NA	NA	NA	NA	NA	NA	NA	NA
ENSMUSG00000017764	Zswim1	234.42	309.808	181.182	242.791	470.505	151.626	123.031	86.2086	175.192	198.112	238.812	191.915	329.9	277.823	135.671	NA	NA	NA	NA	NA	NA	NA	NA
ENSMUSG00000017765	Slc12a4	485.87	329.991	143.61	360.717	174.735	336.214	243.718	136.119	73.925	171.184	40.9642	255.217	68.2005	197.477	196.723	NA	NA	NA	NA	NA	NA	NA	NA
ENSMUSG00000017767	Spata25	47.0843	53.4848	40.0772	41.6212	72.4509	37.671	28.1213	26.0894	29.3675	47.1238	42.7073	73.3498	51.5469	40.657	21.3197	NA	NA	NA	NA	NA	NA	NA	NA
ENSMUSG00000017774	Myo1c	1069.92	937.498	94.3484	935.322	319.636	730.817	849.498	356.178	237.978	520.285	66.24	753.594	183.983	514.02	233.548	NA	NA	NA	NA	NA	NA	NA	NA
ENSMUSG00000017776	Crk	751.346	719.522	1098.78	894.857	322.193	481.247	895.195	1116.17	318.991	1082.89	535.149	1080.15	473.438	787.971	943.882	NA	NA	NA	NA	NA	NA	NA	NA
ENSMUSG00000017778	Cox7c	183.328	253.296	302.249	278.631	123.593	147.859	281.213	179.223	101.267	229.849	214.408	394.883	141.952	288.471	307.198	NA	NA	NA	NA	NA	NA	NA	NA
ENSMUSG00000017781	Pitpna	276.495	271.461	566.091	398.87	282.132	104.537	310.506	873.429	257.218	303.9	303.309	334.596	287.077	463.683	319.796	NA	NA	NA	NA	NA	NA	NA	NA
ENSMUSG00000017801	Mlx	653.17	699.339	303.919	587.322	474.766	278.765	595.234	180.357	516.462	653.963	469.781	728.474	455.199	568.23	644.437	NA	NA	NA	NA	NA	NA	NA	NA
ENSMUSG00000017802	Retreg3	380.682	311.826	382.403	198.857	496.076	918.231	241.375	372.058	162.027	270.241	128.122	222.059	265.665	265.238	122.104	NA	NA	NA	NA	NA	NA	NA	NA
ENSMUSG00000017830	Dhx58	190.341	174.582	281.375	205.794	106.545	112.071	185.132	191.701	286.586	157.72	90.6441	148.709	150.676	123.907	169.589	NA	NA	NA	NA	1.14257	0.0102859	NA	NA
ENSMUSG00000017831	Rab5a	148.266	133.207	230.444	129.488	73.3033	261.813	135.92	170.149	525.576	196.189	165.6	133.637	96.7496	194.573	149.238	NA	NA	NA	NA	NA	NA	NA	NA
ENSMUSG00000017832	Hspb9	1.00179	1.00915	0	1.15615	0	36.7292	2.34344	0	0	4.80855	0	3.01437	2.37909	8.71221	2.90723	NA	NA	NA	NA	NA	NA	NA	NA
ENSMUSG00000017837	Nkiras2	608.089	579.25	345.666	495.986	579.607	583.9	428.85	268.835	806.086	425.076	359.962	527.515	388.584	356.233	428.332	NA	NA	NA	NA	NA	NA	NA	NA
ENSMUSG00000017843	Ppp2r5c	1901.41	1898.21	1205.66	1868.33	1564.94	1118.83	1717.74	1011.82	1786.35	2027.29	2165	1940.25	1755.77	1973.8	2128.1	NA	NA	NA	NA	NA	NA	NA	NA
ENSMUSG00000017858	Ift52	335.601	370.357	609.508	367.654	407.43	771.314	282.385	327.819	189.369	295.245	429.688	263.255	372.724	267.174	295.569	NA	NA	NA	NA	NA	NA	NA	NA
ENSMUSG00000017861	Mybl2	9.01615	2.01829	0	0	2.55709	0	2.34344	0	0	0	0	3.01437	0.793029	0.968023	0	NA	NA	NA	NA	NA	NA	NA	NA
ENSMUSG00000017929	B4galt5	2605.67	1993.07	253.822	2688.04	308.556	251.454	2235.64	116.835	151.901	2181.16	96.7452	2342.17	227.599	1277.79	829.531	3.21505	8.21e-15	NA	NA	NA	NA	3.38953	4.66e-14
ENSMUSG00000017943	Gdap1l1	1.00179	10.0915	5.00965	17.3422	5.11418	59.3318	2.34344	9.07459	0	9.6171	12.2021	20.0958	30.1351	1.93605	11.6289	NA	NA	NA	NA	NA	NA	NA	NA
ENSMUSG00000017978	Cadps2	7.01256	4.03659	0	1.15615	0	0	0	3.40297	0	3.84684	20.9179	6.02875	0	5.80814	3.87631	NA	NA	NA	NA	NA	NA	NA	NA
ENSMUSG00000017999	Ddx27	426.764	387.512	437.51	403.495	264.233	282.532	393.698	208.716	289.624	296.207	226.61	445.123	209.36	340.744	259.713	NA	NA	NA	NA	NA	NA	NA	NA
ENSMUSG00000018001	Cyth3	440.79	307.79	535.198	359.561	444.081	166.694	284.728	266.566	262.282	346.216	222.252	277.322	232.358	241.038	110.475	NA	NA	NA	NA	NA	NA	NA	NA
ENSMUSG00000018008	Cyth4	21427.4	20226.3	10368.3	19452.1	24650.4	14301.8	20262.6	11421.5	17229.6	16671.2	11234.6	19415.6	16466.5	14866.9	12316	NA	NA	NA	NA	NA	NA	NA	NA
ENSMUSG00000018012	Rac3	18.0323	32.2927	60.9508	23.1229	17.8996	18.8355	32.8082	66.9251	48.6082	25.0045	4.35789	29.1389	33.3072	46.4651	23.2579	NA	NA	NA	NA	1.9369	0.0230679	NA	NA
ENSMUSG00000018040	Rrp7a	2490.46	1990.04	1151.38	2075.28	1527.44	704.448	2069.26	706.684	1165.58	2018.63	1128.69	2225.61	1259.33	2078.35	2027.31	NA	NA	NA	NA	NA	NA	NA	NA
ENSMUSG00000018042	Cyb5r3	1044.87	926.397	175.338	779.242	658.025	815.577	786.225	352.775	401.018	811.683	518.589	904.312	357.656	785.067	931.284	1.36323	1.04e-06	NA	NA	-1.0467	0.0130903	NA	NA
ENSMUSG00000018068	Ints2	216.388	189.72	194.541	226.605	120.183	74.4002	144.122	167.88	91.1404	173.108	233.583	198.949	242.667	195.541	167.65	NA	NA	NA	NA	NA	NA	NA	NA
ENSMUSG00000018076	Med13l	419.752	365.311	849.971	493.674	321.341	333.388	465.173	1147.94	293.675	414.497	253.629	595.841	328.314	269.111	418.642	NA	NA	NA	NA	NA	NA	NA	NA
ENSMUSG00000018102	H2bc4	261.468	189.72	368.209	141.05	612.849	512.326	240.203	486.625	627.856	254.853	726.025	228.088	383.826	207.157	243.239	-1.13827	8.85e-05	NA	NA	NA	NA	-1.42493	3.16e-06
ENSMUSG00000018126	Baiap2l2	0	3.02744	0	0	0	0	0	9.07459	0	0	0.871578	0	0	0	0	NA	NA	NA	NA	NA	NA	NA	NA
ENSMUSG00000018143	Mafk	761.364	803.281	55.1062	530.671	100.579	70.6331	658.507	119.104	83.039	405.842	123.764	768.665	130.85	530.477	445.776	2.30226	9.3e-16	NA	NA	NA	NA	2.9261	9.11e-22
ENSMUSG00000018160	Med1	2231	2309.94	1219.02	2956.26	1908.44	1158.38	2501.62	1591.46	1838	2371.58	1676.05	2390.4	1963.54	2584.62	2551.58	NA	NA	NA	NA	NA	NA	NA	NA
ENSMUSG00000018166	Erbb3	0	0	0	1.15615	1.70473	0	0	0	0	9.6171	4.35789	4.01917	3.96515	0	2.90723	NA	NA	NA	NA	NA	NA	NA	NA
ENSMUSG00000018167	Stard3	2060.69	1673.17	1069.56	1842.9	2953.44	2673.7	1818.51	1400.89	2302.81	1454.11	1130.44	1940.25	1594.78	1570.13	1094.09	NA	NA	NA	NA	NA	NA	NA	NA
ENSMUSG00000018169	Mfng	1136.04	1184.74	1410.22	1050.94	1654.44	3250.07	1022.91	1281.79	1394.45	626.073	641.482	1057.04	1069	838.308	542.684	NA	NA	NA	NA	NA	NA	NA	NA
ENSMUSG00000018171	Vmp1	4187.5	4544.19	1339.25	5273.18	1760.98	1132.01	5050.12	1027.7	2594.46	4808.55	2529.32	4351.75	1774.01	4456.78	5550.88	1.57652	8.45e-07	NA	NA	NA	NA	1.32654	0.000272567
ENSMUSG00000018189	Uchl5	297.533	364.302	536.868	350.312	346.06	315.495	284.728	433.312	400.005	454.889	597.031	338.615	462.336	367.849	448.683	NA	NA	NA	NA	NA	NA	NA	NA
ENSMUSG00000018196	Glrx2	156.28	146.326	647.08	145.674	239.514	256.163	104.283	323.282	268.358	243.313	262.345	173.829	337.037	196.509	188.001	-1.02669	0.0041494	NA	NA	NA	NA	NA	NA
ENSMUSG00000018199	Ro60	197.354	171.555	101.028	159.548	331.569	131.848	110.142	441.252	279.497	210.615	507.259	206.987	327.521	205.221	181.218	NA	NA	NA	NA	NA	NA	NA	NA
ENSMUSG00000018209	Stk4	315.565	282.561	829.932	339.907	427.034	505.733	311.678	943.757	430.385	294.283	459.322	296.413	425.064	302.991	352.744	-1.02677	0.000960505	NA	NA	NA	NA	NA	NA
ENSMUSG00000018217	Pmp22	5085.11	6941.92	3121.85	5759.92	6455.8	7076.5	5919.53	5129.41	9265.94	5488.48	6260.55	5312.33	6485.39	5874.93	5679.77	NA	NA	NA	NA	NA	NA	NA	NA
ENSMUSG00000018238	Gdf9	8.01436	6.05488	62.6206	21.9668	69.0414	145.975	28.1213	100.955	196.458	20.1959	100.232	18.0862	72.9587	19.3605	43.6085	-2.03881	0.000963637	NA	NA	NA	NA	-2.81244	2.09e-05
ENSMUSG00000018239	Zcchc10	200.359	219.994	366.539	237.01	105.693	101.712	209.738	153.134	136.711	288.513	153.398	294.404	142.745	257.494	241.3	NA	NA	NA	NA	NA	NA	NA	NA
ENSMUSG00000018286	Psmb6	2807.03	2953.77	2559.93	2788.62	2111.3	1561.46	2917.59	2577.18	2658.26	3540.06	3556.04	3204.28	2661.41	3151.88	4526.56	NA	NA	NA	NA	NA	NA	NA	NA
ENSMUSG00000018287	Spag7	853.529	780.071	1315.03	704.093	993.003	1061.38	803.801	1166.08	1214.19	934.782	1167.92	784.742	969.875	843.148	976.831	NA	NA	NA	NA	NA	NA	NA	NA
ENSMUSG00000018293	Pfn1	21050.7	22148.8	16402.4	18705.3	14005.2	10837.9	21603	12115.7	13831.1	21049.9	16294.2	21582.9	14382.4	21191	25577.8	NA	NA	NA	NA	NA	NA	NA	NA
ENSMUSG00000018322	Tomm34	1111.99	739.705	571.935	931.853	834.464	1154.62	761.619	670.385	1063.3	658.772	831.486	857.087	691.521	746.346	747.159	NA	NA	NA	NA	NA	NA	NA	NA
ENSMUSG00000018326	Ywhab	2018.62	1857.84	1780.1	1618.6	1322.87	1936.29	1759.92	2587.39	2504.34	2458.13	1534.85	1617.71	1804.93	2102.55	2112.59	NA	NA	NA	NA	NA	NA	NA	NA
ENSMUSG00000018334	Ksr1	76.1364	71.6494	10.8542	55.495	34.9469	148.8	32.8082	116.835	31.3928	35.5833	20.9179	69.3306	26.17	60.0174	22.2888	NA	NA	NA	NA	NA	NA	NA	NA
ENSMUSG00000018339	Gpx3	84.1507	21.1921	0	39.3089	25.5709	192.122	15.2324	11.3432	137.723	12.5022	13.9453	17.0815	29.3421	16.4564	36.825	NA	NA	NA	NA	NA	NA	NA	NA
ENSMUSG00000018340	Anxa6	1183.12	1116.12	342.326	1254.42	790.141	521.743	884.649	443.52	655.198	1239.64	628.408	969.624	652.663	1055.15	1023.35	1.12669	2.91e-05	NA	NA	NA	NA	NA	NA
ENSMUSG00000018341	Il12rb2	304.546	163.482	45.0869	122.551	40.0611	13.1848	96.0811	30.6267	2.02534	144.257	42.7073	104.498	34.8933	175.212	94.9696	2.24787	0.00143655	NA	NA	NA	NA	2.38418	0.00210524
ENSMUSG00000018347	Zkscan6	411.738	356.229	284.715	306.379	205.42	284.416	283.556	155.402	276.459	241.389	218.766	350.672	264.079	288.471	179.279	NA	NA	NA	NA	NA	NA	NA	NA
ENSMUSG00000018362	Kpna2	97.1741	82.75	10.8542	97.1162	63.0749	31.0786	85.5356	24.9551	94.1784	90.4008	65.3684	118.565	53.133	116.163	112.413	NA	NA	NA	NA	NA	NA	NA	NA
ENSMUSG00000018363	Smurf2	289.519	262.378	466.732	269.382	196.044	155.393	275.354	621.609	279.497	174.07	244.042	273.303	195.878	224.581	296.538	NA	NA	NA	NA	NA	NA	NA	NA
ENSMUSG00000018372	Cep95	83.1489	87.7958	197.881	129.488	200.305	106.421	55.0709	108.895	158.989	113.482	115.048	94.4504	99.1287	90.0262	101.753	NA	NA	NA	NA	NA	NA	NA	NA
ENSMUSG00000018381	Abi3	6530.7	6745.14	5695.14	5297.46	10415.9	10538.5	6213.64	6251.26	6971.23	4052.65	4282.06	6794.4	6077.78	5262.18	4005.2	NA	NA	NA	NA	NA	NA	NA	NA
ENSMUSG00000018387	Shroom1	38.0682	24.2195	55.1062	20.8106	54.5513	100.77	44.5254	39.7013	1.01267	12.5022	10.4589	27.1294	39.6515	5.80814	6.78355	NA	NA	NA	NA	NA	NA	NA	NA
ENSMUSG00000018395	Kif3a	154.276	119.079	86.834	210.418	144.049	65.9242	107.798	136.119	292.662	125.984	205.692	150.719	183.983	100.674	86.2479	NA	NA	NA	NA	NA	NA	NA	NA
ENSMUSG00000018398	Septin8	44.079	46.4208	57.611	62.4319	41.7658	30.1368	59.7578	154.268	18.2281	46.1621	65.3684	41.1964	100.715	86.1541	16.4743	NA	NA	NA	NA	NA	NA	NA	NA
ENSMUSG00000018401	Mtmr4	759.36	489.436	165.318	659.003	654.615	724.225	471.032	351.64	405.068	488.549	257.116	502.396	451.234	373.657	323.672	NA	NA	NA	NA	NA	NA	NA	NA
ENSMUSG00000018405	Mrm1	130.233	115.043	365.705	86.7109	261.676	258.988	106.627	130.447	144.812	125.022	98.4884	86.4121	229.978	147.14	61.0519	-1.05364	0.0465087	NA	NA	NA	NA	NA	NA
ENSMUSG00000018411	Mapt	14.0251	15.1372	31.7278	15.0299	7.67127	18.8355	16.4041	3.40297	0	20.1959	40.0926	11.0527	10.3094	24.2006	14.5362	NA	NA	NA	NA	NA	NA	NA	NA
ENSMUSG00000018412	Kansl1	602.079	632.735	637.061	653.222	674.22	446.401	666.709	1158.14	258.231	554.907	403.541	612.923	698.659	630.183	348.868	NA	NA	NA	NA	NA	NA	NA	NA
ENSMUSG00000018415	Gid4	88.1579	67.6128	180.347	55.495	86.9411	4.70887	77.3336	89.6116	69.8743	59.626	162.114	79.3785	106.266	75.5058	109.506	NA	NA	NA	NA	NA	NA	NA	NA
ENSMUSG00000018417	Myo1b	1067.91	841.629	986.066	981.568	801.222	583.9	861.215	701.012	520.513	1040.57	715.566	755.603	855.679	1058.05	995.243	NA	NA	NA	NA	NA	NA	NA	NA
ENSMUSG00000018425	Dhx40	286.513	191.738	177.008	239.322	177.292	116.78	214.425	120.238	7.0887	189.457	215.28	253.207	105.473	183.924	157.96	NA	NA	NA	NA	NA	NA	NA	NA
ENSMUSG00000018427	Ypel2	16.0287	33.3018	28.388	11.5615	224.172	136.557	52.7274	145.193	77.9757	11.5405	243.17	26.1246	142.745	30.9767	5.81447	-2.71481	3.39e-05	NA	NA	NA	NA	-2.65539	0.000140545
ENSMUSG00000018428	Akap1	19.0341	30.2744	41.7471	25.4352	23.8662	0	28.1213	90.7459	0	17.3108	37.4779	19.091	30.9281	8.71221	24.227	NA	NA	NA	NA	NA	NA	NA	NA
ENSMUSG00000018433	Nol11	1182.12	1025.29	448.364	1196.61	566.822	425.682	1076.81	281.312	568.108	1286.77	719.924	1019.86	677.247	1095.8	1169.68	1.26429	9.75e-06	NA	NA	NA	NA	NA	NA
ENSMUSG00000018442	Derl2	2572.61	2944.69	1901.16	3097.31	3072.77	1967.37	3093.34	2506.85	3442.07	3524.67	4435.46	3170.12	3039.68	3493.6	3898.6	NA	NA	NA	NA	NA	NA	NA	NA
ENSMUSG00000018446	C1qbp	529.949	470.262	790.69	223.136	207.124	490.665	439.395	563.759	851.656	439.502	134.223	109.522	545.604	754.09	438.992	NA	NA	NA	NA	NA	NA	NA	NA
ENSMUSG00000018449	Rpain	1056.89	1301.8	442.519	1227.83	461.129	374.826	1381.46	403.819	718.996	1027.11	645.84	1471.01	452.027	1414.28	1272.4	1.29278	1.32e-06	NA	NA	NA	NA	1.39889	1.41e-06
ENSMUSG00000018451	6330403K07Rik	38.0682	8.07318	11.6892	38.1528	11.0807	0	48.0406	5.67162	0	32.6981	1.74316	16.0767	17.4466	10.6483	35.8559	NA	NA	NA	NA	NA	NA	NA	NA
ENSMUSG00000018459	Slc13a3	357.641	301.735	38.4073	270.538	248.038	525.51	285.9	265.432	88.1024	214.461	69.7263	320.528	149.883	237.166	196.723	NA	NA	NA	NA	NA	NA	NA	NA
ENSMUSG00000018470	Kcnab3	59.1059	141.281	0.834942	55.495	7.67127	19.7773	39.8385	1.13432	0	22.1193	1.74316	98.4696	6.34423	32.9128	21.3197	3.90935	5.72e-05	NA	NA	NA	NA	3.12913	0.000957068
ENSMUSG00000018474	Chd3	161.289	120.088	482.596	182.671	99.7265	170.461	128.889	210.984	38.4815	74.0517	90.6441	119.57	133.229	116.163	122.104	NA	NA	NA	NA	NA	NA	NA	NA
ENSMUSG00000018476	Kdm6b	2959.3	2847.81	203.726	2945.86	98.8742	175.17	3986.19	131.582	54.6842	2296.56	74.9557	3228.39	90.4053	2283.57	2099.02	4.32292	2.67e-34	NA	NA	NA	NA	4.80785	3.67e-36
ENSMUSG00000018481	Appbp2	799.432	761.906	359.025	671.721	492.666	414.381	877.619	494.565	785.833	896.314	631.023	691.296	559.879	727.954	909.964	NA	NA	NA	NA	NA	NA	NA	NA
ENSMUSG00000018500	Adora2b	56.1005	17.1555	0	19.6545	0	26.3697	26.9496	0	0	44.2387	1.74316	8.03833	7.13726	9.68023	7.75262	3.45064	0.0462918	NA	NA	NA	NA	NA	NA
ENSMUSG00000018501	Ncor1	397.712	488.427	1350.1	546.857	502.042	467.12	503.84	1516.59	689.629	653.001	694.648	546.607	568.602	530.477	642.499	NA	NA	NA	NA	NA	NA	NA	NA
ENSMUSG00000018507	Trpv2	1468.63	1384.55	916.766	1409.34	1730.3	1217.72	1516.21	951.697	1656.73	1016.53	967.452	1340.39	1317.22	1305.86	1176.46	NA	NA	NA	NA	NA	NA	NA	NA
ENSMUSG00000018509	Cenpv	1.00179	3.02744	0	11.5615	3.40945	0	5.8586	17.0149	16.2027	2.88513	14.8168	6.02875	10.3094	7.74419	18.4125	NA	NA	NA	NA	NA	NA	NA	NA
ENSMUSG00000018537	Pcgf2	5.00897	8.07318	33.3977	2.31229	5.11418	24.4861	3.51516	27.2238	22.2788	8.65539	8.71578	10.0479	3.17212	9.68023	4.84539	NA	NA	NA	NA	NA	NA	NA	NA
ENSMUSG00000018541	Cwc25	553.992	407.695	478.422	515.641	308.556	145.975	509.699	298.327	286.586	568.371	328.585	641.057	425.857	549.837	642.499	NA	NA	NA	NA	NA	NA	1.01577	0.00630748
ENSMUSG00000018543	1700001P01Rik	0	0	0	0	2.55709	0	0	0	0	2.88513	0	0	0	1.93605	0	NA	NA	NA	NA	NA	NA	NA	NA
ENSMUSG00000018547	Pip4k2b	36.0646	39.3567	110.212	33.5282	41.7658	160.102	38.6668	75.9997	25.3168	32.6981	42.7073	60.2875	55.512	40.657	33.9177	NA	NA	NA	NA	NA	NA	NA	NA
ENSMUSG00000018548	Trim37	70.1256	118.07	186.192	73.9933	103.988	158.218	99.5963	93.0145	106.33	112.52	141.196	100.479	163.364	141.331	82.3716	NA	NA	NA	NA	NA	NA	NA	NA
ENSMUSG00000018559	Ctdnep1	1470.63	1396.66	290.56	1007	103.988	88.5268	1381.46	443.52	186.331	1141.55	129.865	1322.31	91.9914	957.375	1184.21	2.08586	3.67e-08	NA	NA	1.23288	0.0496889	3.69564	6.22e-21
ENSMUSG00000018565	Elp5	2112.78	1988.02	600.323	2116.9	433.853	440.751	2107.93	367.521	563.045	2444.67	477.625	2088.96	351.312	1890.55	2247.29	2.20812	1.3e-27	NA	NA	NA	NA	2.2023	2.01e-23
ENSMUSG00000018567	Gabarap	2686.81	3595.59	2789.54	2801.34	2285.19	2043.65	3642.88	3302.02	2945.86	3123.63	2458.72	3484.62	2094.39	2888.58	3174.7	NA	NA	NA	NA	NA	NA	NA	NA
ENSMUSG00000018569	Cldn7	4.00718	0	0	1.15615	0.852363	0	1.17172	0	0	0	1.74316	1.00479	1.58606	0	0.969078	NA	NA	NA	NA	NA	NA	NA	NA
ENSMUSG00000018570	2810408A11Rik	0	12.1098	0	3.46844	10.2284	0	8.20205	29.4924	45.5702	2.88513	0.871578	3.01437	1.58606	7.74419	0	NA	NA	NA	NA	NA	NA	NA	NA
ENSMUSG00000018572	Phf23	2773.97	2906.34	682.982	2253.33	703.2	575.424	2689.1	587.58	498.234	2064.79	584.829	2993.27	498.815	2198.38	1954.63	1.90112	1.28e-34	NA	NA	NA	NA	2.193	1.38e-39
ENSMUSG00000018574	Acadvl	1597.86	1135.29	1134.69	1270.6	1341.62	1687.66	1367.4	754.325	718.996	1250.22	1297.78	1276.09	1168.13	1290.38	1382.87	NA	NA	NA	NA	NA	NA	NA	NA
ENSMUSG00000018581	Dnah11	3.00538	1.00915	0	8.09302	8.52363	16.9519	0	0	0	2.88513	3.48631	2.00958	55.512	0	0	NA	NA	NA	NA	NA	NA	NA	NA
ENSMUSG00000018583	G3bp1	3340.98	2794.33	1260.76	2870.71	1323.72	1729.1	2365.7	1053.79	1500.78	3015.92	1133.92	2543.13	1498.03	2366.82	2289.93	NA	NA	NA	NA	NA	NA	NA	NA
ENSMUSG00000018585	Atox1	1488.67	1172.63	2343.68	1283.32	958.057	1021.83	1409.58	1775.22	1063.3	1432.95	1240.26	1407.71	1049.97	1544	1678.44	NA	NA	NA	NA	NA	NA	NA	NA
ENSMUSG00000018593	Sparc	38868.6	42275.2	41604.3	36899.5	37541.5	35337.3	44180.9	46929.2	41051.7	38534.8	43333.1	38936.7	33798.1	37847.8	43831.4	NA	NA	NA	NA	NA	NA	NA	NA
ENSMUSG00000018599	Mief2	75.1346	60.5488	79.3195	56.6511	72.4509	327.738	56.2426	79.4026	134.685	53.8558	67.9831	47.2252	95.1635	42.593	28.1033	NA	NA	NA	NA	NA	NA	-1.38256	0.0427836
ENSMUSG00000018634	Crhr1	0	0	0	0	1.70473	0	0	0	0	0.96171	1.74316	0	0	0.968023	3.87631	NA	NA	NA	NA	NA	NA	NA	NA
ENSMUSG00000018648	Dusp14	23.0413	0	0	4.62458	1.70473	0	2.34344	3.40297	0	11.5405	0	2.00958	4.75818	5.80814	0	NA	NA	NA	NA	NA	NA	NA	NA
ENSMUSG00000018651	Tada2a	60.1077	93.8507	43.417	61.2757	131.264	93.2357	93.7377	117.97	71.8996	85.5922	111.562	57.2731	106.266	82.282	71.7118	NA	NA	NA	NA	NA	NA	NA	NA
ENSMUSG00000018654	Ikzf1	1000.79	1289.69	1795.12	1519.18	2135.17	2330.89	1543.16	2414.97	2118.51	1207.91	1772.79	1422.78	1832.69	1407.51	1353.8	NA	NA	NA	NA	NA	NA	NA	NA
ENSMUSG00000018659	Pnpo	451.809	529.802	435.84	400.026	740.704	1084.92	540.163	443.52	503.297	371.22	427.945	428.041	440.924	424.962	347.899	NA	NA	NA	NA	NA	NA	NA	NA
ENSMUSG00000018661	Cog1	639.145	458.153	109.377	232.385	300.884	260.872	364.405	359.581	263.294	401.995	172.573	219.045	371.138	350.424	324.641	NA	NA	NA	NA	NA	NA	NA	NA
ENSMUSG00000018666	Cbx1	489.878	511.638	1027.81	500.611	758.603	775.081	480.406	745.251	801.023	552.983	715.566	691.296	642.354	424.962	577.57	NA	NA	NA	NA	NA	NA	NA	NA
ENSMUSG00000018669	Cdk5rap3	1029.84	978.873	1164.74	805.833	1392.76	843.83	856.528	654.505	1064.32	582.796	1230.67	808.857	1362.42	742.474	971.985	NA	NA	NA	NA	NA	NA	NA	NA
ENSMUSG00000018672	Copz2	15.0269	14.1281	100.193	5.78073	29.8327	0	8.20205	107.761	131.647	10.5788	26.1474	5.02396	12.6885	5.80814	6.78355	-3.60099	0.000209846	NA	NA	NA	NA	NA	NA
ENSMUSG00000018677	Slc25a39	806.445	487.418	637.896	384.996	661.434	1657.52	391.355	579.639	1009.63	503.936	265.831	318.519	709.761	540.157	254.868	NA	NA	NA	NA	NA	NA	NA	NA
ENSMUSG00000018678	Sp2	555.996	419.805	148.62	280.943	428.739	279.707	387.84	144.059	309.877	221.193	63.6252	411.964	183.19	278.791	197.692	NA	NA	NA	NA	NA	NA	NA	NA
ENSMUSG00000018697	Aatf	552.991	543.93	450.034	527.202	513.975	205.307	499.153	344.834	289.624	530.864	420.972	454.166	536.881	612.759	593.076	NA	NA	NA	NA	NA	NA	NA	NA
ENSMUSG00000018698	Lhx1	14.0251	0	0	0	5.11418	0	1.17172	1.13432	44.5575	0	3.48631	0	7.93029	1.93605	3.87631	NA	NA	NA	NA	NA	NA	NA	NA
ENSMUSG00000018707	Dync1h1	871.561	847.683	1588.89	929.541	940.157	598.027	930.346	1572.17	1000.52	655.886	427.945	896.274	640.768	732.794	522.333	NA	NA	NA	NA	NA	NA	NA	NA
ENSMUSG00000018727	Cpsf4l	5.00897	0	0	2.31229	0.852363	0	0	3.40297	0	0	0	0	0	1.93605	0	NA	NA	NA	NA	NA	NA	NA	NA
ENSMUSG00000018733	Pex12	68.122	37.3384	17.5338	20.8106	24.7185	14.1266	28.1213	14.7462	14.1774	42.3153	62.7536	39.1869	32.5142	43.5611	27.1342	NA	NA	NA	NA	NA	NA	NA	NA
ENSMUSG00000018736	Ndel1	2704.85	2099.03	584.459	2615.2	904.358	1335.44	1882.96	663.579	579.248	2265.79	638.867	2334.13	711.347	1786	1312.13	1.65196	8.63e-09	NA	NA	NA	NA	1.23314	0.000201301
ENSMUSG00000018740	Slc25a35	60.1077	84.7683	87.6689	27.7475	94.6123	144.092	72.6467	32.8954	64.8109	25.9662	74.0842	37.1773	78.5099	72.6018	72.6809	NA	NA	NA	NA	NA	NA	NA	NA
ENSMUSG00000018750	Zbtb4	300.538	457.144	687.157	430.086	583.017	207.19	534.305	664.714	264.307	432.77	684.189	474.262	560.672	496.596	529.117	NA	NA	NA	NA	NA	NA	NA	NA
ENSMUSG00000018752	Tnfsfm13	0	2.01829	0	0	0.852363	0	4.68688	0	0	0.96171	0	4.01917	0.793029	0	3.87631	NA	NA	NA	NA	NA	NA	NA	NA
ENSMUSG00000018761	Mpdu1	453.813	686.22	655.429	597.727	518.237	486.898	803.801	592.117	237.978	456.812	498.543	551.63	543.225	581.782	635.715	NA	NA	NA	NA	NA	NA	NA	NA
ENSMUSG00000018765	Fxr2	97.1741	60.5488	217.085	82.0863	73.3033	146.917	79.677	153.134	53.6716	72.1283	48.8084	78.3737	70.5796	41.625	60.0828	NA	NA	NA	NA	NA	NA	NA	NA
ENSMUSG00000018770	Atp5g3	515.924	547.967	1184.78	672.877	574.493	531.161	550.709	659.042	576.21	786.679	598.774	701.344	590.014	706.657	738.437	NA	NA	NA	NA	NA	NA	NA	NA
ENSMUSG00000018774	Cd68	16123.9	19700.6	9112.56	17597.7	18092.3	15200.2	19126	20029.9	21484.8	17298.3	21711.9	17448.2	18725	20203.6	23626.1	NA	NA	NA	NA	NA	NA	NA	NA
ENSMUSG00000018796	Acsl1	512.919	465.217	364.035	374.591	599.212	459.586	412.446	419.7	508.361	343.331	432.303	498.377	464.715	352.361	285.878	NA	NA	NA	NA	NA	NA	NA	NA
ENSMUSG00000018800	Abca5	7.01256	14.1281	0	2.31229	16.1949	0	0	0	4.05068	13.4639	6.97263	8.03833	34.1003	2.90407	0	NA	NA	NA	NA	NA	NA	NA	NA
ENSMUSG00000018809	Smyd4	89.1597	146.326	101.863	55.495	226.729	315.495	106.627	274.506	131.647	72.1283	119.406	62.2971	175.259	76.4738	95.9387	-1.18378	0.0164403	NA	NA	NA	NA	-1.12506	0.0469805
ENSMUSG00000018819	Lsp1	1584.84	1656.01	849.136	1585.08	1338.21	1495.54	1604.09	1526.8	1407.61	1843.6	1429.39	1543.36	1423.49	2111.26	1885.83	NA	NA	NA	NA	NA	NA	NA	NA
ENSMUSG00000018820	Zfyve27	869.558	618.607	311.433	758.432	669.105	656.417	622.184	262.029	267.345	493.357	325.97	603.88	396.515	621.471	517.488	NA	NA	NA	NA	NA	NA	NA	NA
ENSMUSG00000018821	Avpi1	26.0467	11.1006	50.9315	13.8737	28.9804	22.6026	23.4344	0	17.2154	15.3874	37.4779	34.1629	23.7909	32.9128	32.9487	NA	NA	NA	NA	NA	NA	NA	NA
ENSMUSG00000018830	Myh11	0	0	0	0	0	0	3.51516	0	0	0	3.48631	0	0	0	0	NA	NA	NA	NA	NA	NA	NA	NA
ENSMUSG00000018841	Rad51d	72.1292	80.7318	360.695	85.5548	158.54	126.198	71.475	252.954	226.838	21.1576	108.947	84.4025	149.089	105.515	104.66	-1.64332	0.000626995	NA	NA	NA	NA	NA	NA
ENSMUSG00000018844	Fndc8	2.00359	7.06403	0	8.09302	0.852363	4.70887	2.34344	2.26865	18.2281	1.92342	0	3.01437	3.17212	2.90407	1.93816	NA	NA	NA	NA	NA	NA	NA	NA
ENSMUSG00000018846	Pank3	257.461	389.531	455.043	344.531	399.758	223.201	408.931	311.939	383.802	394.301	366.063	296.413	430.615	279.759	264.558	NA	NA	NA	NA	NA	NA	NA	NA
ENSMUSG00000018848	Rars	1078.93	920.342	217.92	1017.41	675.924	375.768	703.033	474.147	579.248	1040.57	937.818	891.25	551.155	969.959	852.789	1.09083	0.00442015	NA	NA	NA	NA	NA	NA
ENSMUSG00000018849	Wwc1	4.00718	0	24.2133	2.31229	1.70473	0	0	1.13432	23.2914	5.77026	11.3305	14.0671	24.5839	1.93605	0.969078	NA	NA	NA	NA	NA	NA	NA	NA
ENSMUSG00000018858	Mrpl58	375.673	425.86	379.899	341.063	353.731	314.553	408.931	421.968	350.384	319.288	529.92	460.194	376.689	370.753	548.498	NA	NA	NA	NA	NA	NA	NA	NA
ENSMUSG00000018861	Fdxr	84.1507	64.5854	220.425	24.2791	78.4174	80.9926	74.9901	68.0594	91.1404	61.5495	45.3221	56.2683	83.2681	53.2413	47.4848	-1.30995	0.0131171	NA	NA	NA	NA	NA	NA
ENSMUSG00000018865	Sult4a1	5.00897	8.07318	22.5434	4.62458	7.67127	0	11.7172	12.4776	13.1647	35.5833	48.8084	6.02875	41.2375	9.68023	9.69078	NA	NA	NA	NA	NA	NA	NA	NA
ENSMUSG00000018882	Mrpl45	472.847	452.098	156.969	475.176	368.221	664.893	415.961	401.551	422.284	534.711	561.296	424.022	340.21	507.244	597.921	NA	NA	NA	NA	NA	NA	NA	NA
ENSMUSG00000018899	Irf1	4720.46	5176.92	855.815	4673.14	864.297	1256.33	7572.83	697.609	774.693	3713.16	590.059	4744.62	458.371	3494.56	3107.83	2.42754	5.67e-17	NA	NA	NA	NA	2.61991	6.52e-17
ENSMUSG00000018900	Slc22a5	223.4	105.96	15.029	175.734	67.3367	41.4381	92.566	65.7908	104.305	127.907	52.2947	191.915	186.362	104.547	97.8769	NA	NA	NA	NA	NA	NA	NA	NA
ENSMUSG00000018906	P4ha2	32.0574	18.1646	74.3098	32.3721	22.1615	0	7.03033	0	0	23.081	19.1747	3.01437	8.72332	15.4884	3.87631	NA	NA	NA	NA	NA	NA	NA	NA
ENSMUSG00000018909	Arrb1	193.346	210.912	495.121	218.512	340.093	280.649	235.516	804.235	232.914	143.295	203.078	253.207	267.251	183.924	151.176	-1.36827	0.00118931	NA	NA	NA	NA	NA	NA
ENSMUSG00000018920	Cxcl16	9537.08	7591.81	1218.18	9177.48	1397.02	1333.55	7309.2	825.788	1332.68	11849.2	1631.59	7690.67	1032.52	8039.43	7853.41	3.06551	1.78e-50	NA	NA	NA	NA	2.46568	5.4e-28
ENSMUSG00000018921	Pelp1	207.371	144.308	128.581	194.232	362.254	294.776	145.293	71.4624	98.2291	43.277	73.2126	144.69	60.2702	60.9855	50.3921	NA	NA	NA	NA	NA	NA	NA	NA
ENSMUSG00000018923	Med11	744.333	788.144	508.48	752.651	277.018	287.241	767.477	512.714	556.969	944.399	403.541	697.325	367.173	944.791	1116.38	NA	NA	NA	NA	NA	NA	1.21559	6.13e-07
ENSMUSG00000018925	Heatr9	9.01615	2.01829	0	10.4053	0	0	0	0	0	13.4639	0	5.02396	0	1.93605	2.90723	5.38346	0.027453	NA	NA	NA	NA	NA	NA
ENSMUSG00000018927	Ccl6	1744.12	2315.99	1743.36	2507.68	1862.41	3146.47	2788.7	2655.45	3055.23	2453.32	3683.29	2416.52	2609.86	2884.71	3046.78	NA	NA	NA	NA	NA	NA	NA	NA
ENSMUSG00000018930	Ccl4	19063.1	17980	606.168	15754.8	346.06	434.158	25704	328.954	536.716	28558	416.614	17227.1	408.41	14295.8	16956	5.32804	4.66e-89	NA	NA	NA	NA	5.64735	2.73e-85
ENSMUSG00000018931	Natd1	140.251	94.8598	64.2905	55.495	351.174	528.336	64.4447	89.6116	164.053	36.545	54.9094	65.3114	213.325	40.657	16.4743	-1.83598	0.00916526	NA	NA	NA	NA	-1.77084	0.0253414
ENSMUSG00000018932	Map2k3	2744.92	2438.1	136.096	2165.46	341.798	377.652	2837.91	434.446	169.116	2241.75	237.941	2276.86	248.218	1561.42	1650.34	2.94981	1.77e-19	NA	NA	NA	NA	3.01221	1.99e-17
ENSMUSG00000018965	Ywhah	5111.16	4703.63	5942.28	4107.79	6715.77	6594.31	4954.04	5002.37	11122.2	6131.86	10218.4	4813.96	6999.28	5362.85	5984.06	NA	NA	NA	NA	NA	NA	NA	NA
ENSMUSG00000018974	Sart3	214.384	197.793	308.094	149.143	150.868	441.692	123.031	206.447	411.144	245.236	84.5431	185.886	200.636	137.459	65.8973	NA	NA	NA	NA	NA	NA	NA	NA
ENSMUSG00000018983	E2f2	5.00897	22.2012	296.404	34.6844	51.9942	60.2736	9.37377	13.6119	20.2534	26.9279	13.9453	4.01917	93.5774	11.6163	3.87631	-2.46435	0.0246254	NA	NA	NA	NA	NA	NA
ENSMUSG00000018986	Slfn3	0	0	0	5.78073	1.70473	0	0	0	0	6.73197	0.871578	0	0	0.968023	0	NA	NA	NA	NA	NA	NA	NA	NA
ENSMUSG00000018995	Nars2	111.199	206.875	17.5338	160.704	187.52	223.201	192.162	85.0743	228.864	135.601	193.49	150.719	203.015	149.076	166.681	NA	NA	NA	NA	NA	NA	NA	NA
ENSMUSG00000018999	Slc35b4	755.353	736.677	142.775	833.581	1166.03	44.2634	748.73	660.176	1393.44	698.202	1254.2	598.856	837.439	699.881	556.251	NA	NA	NA	NA	NA	NA	NA	NA
ENSMUSG00000019027	Dnah1	3.00538	1.00915	0	0	0	0	0	5.67162	0	0	4.35789	0	0.793029	1.93605	0.969078	NA	NA	NA	NA	NA	NA	NA	NA
ENSMUSG00000019039	Dalrd3	466.836	428.887	559.411	400.026	703.2	998.281	308.163	838.265	256.206	324.096	367.806	466.223	390.17	322.352	254.868	NA	NA	NA	NA	NA	NA	NA	NA
ENSMUSG00000019054	Fis1	979.755	845.665	2238.48	757.275	941.009	889.977	1024.08	1154.74	1298.24	857.846	1043.28	1056.04	830.302	968.991	1068.89	NA	NA	NA	NA	NA	NA	NA	NA
ENSMUSG00000019055	Plod1	5587.01	5431.23	1503.73	4336.7	3838.19	5202.36	4072.9	2460.35	2816.24	3353.48	1316.08	4489.41	2232.38	3315.48	2411.07	NA	NA	NA	NA	NA	NA	NA	NA
ENSMUSG00000019066	Rab3d	49.0879	26.2378	0	17.3422	71.5985	93.2357	32.8082	9.07459	10.1267	10.5788	0	7.03354	26.17	27.1047	4.84539	NA	NA	NA	NA	NA	NA	NA	NA
ENSMUSG00000019080	Mfsd3	125.224	169.537	123.571	83.2425	231.843	401.196	153.495	174.686	340.257	93.2859	262.345	145.695	309.281	120.035	159.898	-1.05294	0.0145061	NA	NA	NA	NA	-1.00693	0.0416334
ENSMUSG00000019082	Slc25a22	231.415	126.143	107.707	178.046	173.882	406.847	90.2225	98.6861	0	129.831	40.9642	126.604	116.575	79.3779	46.5157	NA	NA	NA	NA	NA	NA	NA	NA
ENSMUSG00000019087	Atp6ap1	10593	11575.9	4540.41	11230.8	10146.5	11552.8	10660.3	5981.29	10432.5	11070.2	9693.69	9924.32	9331.57	10702.5	11103.7	NA	NA	NA	NA	NA	NA	NA	NA
ENSMUSG00000019088	Dnase1l1	76.1364	45.4116	262.172	97.1162	92.9076	19.7773	39.8385	77.134	4.05068	49.0472	74.9557	59.2827	130.85	82.282	107.568	NA	NA	NA	NA	NA	NA	NA	NA
ENSMUSG00000019122	Ccl9	5331.55	5963.05	2104.05	6014.27	1448.17	2838.51	5544.58	1821.72	1602.05	5002.82	1988.94	4959.65	1493.27	5221.52	4839.58	1.58595	1.17e-12	NA	NA	NA	NA	1.38155	2.6e-08
ENSMUSG00000019124	Scrn1	1.00179	1.00915	10.0193	0	7.67127	1.88355	15.2324	0	0	56.7409	34.8631	8.03833	0	36.7849	0.969078	NA	NA	NA	NA	NA	NA	NA	NA
ENSMUSG00000019132	BC005537	675.21	901.168	1765.07	1133.02	391.235	422.857	1215.07	1215.99	511.399	993.447	834.972	978.667	589.221	758.93	888.645	NA	NA	NA	NA	NA	NA	NA	NA
ENSMUSG00000019139	Isyna1	1153.07	978.873	1170.59	857.86	1307.53	1082.1	850.669	929.011	585.324	743.402	710.336	911.346	1062.66	825.724	689.014	NA	NA	NA	NA	NA	NA	NA	NA
ENSMUSG00000019143	Hars2	313.562	284.579	296.404	329.501	571.084	566.949	346.829	365.252	414.182	325.058	652.812	269.284	590.014	340.744	328.517	NA	NA	NA	NA	NA	NA	NA	NA
ENSMUSG00000019146	Cacng2	2.00359	1.00915	0	1.15615	5.11418	0	1.17172	11.3432	4.05068	0.96171	0	0	12.6885	0.968023	9.69078	NA	NA	NA	NA	NA	NA	NA	NA
ENSMUSG00000019158	Tmem160	2.00359	8.07318	922.611	2.31229	7.67127	43.3216	12.8889	74.8654	268.358	16.3491	10.4589	5.02396	15.0676	7.74419	15.5052	-4.92768	7.25e-07	NA	NA	3.96973	0.00577689	NA	NA
ENSMUSG00000019173	Rab5c	2096.76	1973.89	1183.95	2053.31	1604.15	1886.38	2154.79	1263.64	1116.98	1784.93	623.179	2039.73	1052.35	1603.05	980.707	NA	NA	NA	NA	NA	NA	NA	NA
ENSMUSG00000019178	Styxl1	0	1.00915	15.029	2.31229	3.40945	18.8355	1.17172	6.80594	0	0.96171	3.48631	5.02396	4.75818	1.93605	3.87631	NA	NA	NA	NA	NA	NA	NA	NA
ENSMUSG00000019179	Mdh2	3530.32	3650.08	2176.69	3560.93	2927.02	2717.02	3870.19	1792.23	3226.37	4297.88	3443.61	3839.31	2981	3851.77	5116.73	NA	NA	NA	NA	NA	NA	NA	NA
ENSMUSG00000019188	H13	3243.81	3287.8	1062.88	2436	2191.43	1208.3	3389.79	1761.6	1893.69	3148.64	1174.02	1674.99	1954.82	2860.51	2861.69	NA	NA	NA	NA	NA	NA	NA	NA
ENSMUSG00000019189	Rnf145	221.397	229.076	605.333	322.565	402.316	764.721	244.89	627.281	929.632	245.236	477.625	195.934	475.025	283.631	183.156	-1.35033	1.73e-05	NA	NA	NA	NA	-1.29881	0.00021769
ENSMUSG00000019194	Scn1b	132.237	82.75	481.761	139.894	109.955	186.471	104.283	309.67	228.864	138.486	96.7452	131.628	174.466	153.916	84.3098	-1.21007	0.00470967	NA	NA	NA	NA	NA	NA
ENSMUSG00000019210	Atp6v1e1	1577.83	1588.4	1943.74	1170.02	1402.14	2212.23	1482.23	1559.69	1299.26	1518.54	1941.88	1541.35	1491.69	1570.13	1722.05	NA	NA	NA	NA	NA	NA	NA	NA
ENSMUSG00000019214	Chtf18	9.01615	2.01829	9.18436	17.3422	7.67127	3.7671	0	1.13432	5.06335	13.4639	5.22947	1.00479	1.58606	6.77616	3.87631	NA	NA	NA	NA	NA	NA	NA	NA
ENSMUSG00000019232	Etnppl	0	5.04573	0	2.31229	0	0	0	0	0	1.92342	0	0	0	0.968023	4.84539	NA	NA	NA	NA	NA	NA	NA	NA
ENSMUSG00000019235	Rps6kl1	4.00718	4.03659	2.50483	1.15615	0.852363	1.88355	5.8586	11.3432	0	13.4639	2.61474	3.01437	1.58606	0.968023	0	NA	NA	NA	NA	NA	NA	NA	NA
ENSMUSG00000019254	Ppp1r12c	142.255	230.086	479.257	181.515	133.821	350.34	92.566	626.147	148.863	185.61	88.0294	188.901	199.843	187.797	130.826	NA	NA	NA	NA	NA	NA	NA	NA
ENSMUSG00000019256	Ahr	28.0502	19.1738	0	33.5282	0	0	11.7172	0	5.06335	23.081	0	14.0671	27.756	3.87209	11.6289	NA	NA	NA	NA	NA	NA	6.80533	0.00118266
ENSMUSG00000019261	Map1s	514.922	343.11	389.083	283.256	607.735	1427.73	297.617	334.625	258.231	149.065	103.718	408.95	195.878	142.299	115.32	NA	NA	NA	NA	NA	NA	NA	NA
ENSMUSG00000019295	Tmem129	541.971	332.009	68.4652	367.654	635.863	917.289	367.92	406.088	518.488	411.612	556.939	302.442	715.312	358.169	403.136	NA	NA	NA	NA	NA	NA	NA	NA
ENSMUSG00000019297	Nop9	194.348	247.241	60.9508	161.86	109.955	548.113	90.2225	107.761	442.537	246.198	89.7726	98.4696	107.852	277.823	121.135	NA	NA	NA	NA	NA	NA	NA	NA
ENSMUSG00000019301	Hsd17b1	1.00179	2.01829	0	3.46844	7.67127	0	4.68688	4.53729	0	2.88513	13.0737	3.01437	7.13726	3.87209	1.93816	NA	NA	NA	NA	NA	NA	NA	NA
ENSMUSG00000019302	Atp6v0a1	7708.81	5146.65	920.106	6650.15	2020.95	1528.5	5572.7	1146.8	742.288	5062.44	723.41	6494.97	1237.13	3983.42	3172.76	2.22119	4.97e-11	NA	NA	NA	NA	2.12917	1.02e-08
ENSMUSG00000019303	Psmc3ip	119.214	116.052	147.785	129.488	98.8742	113.013	124.202	45.3729	145.825	96.171	137.709	105.503	126.885	121.971	129.856	NA	NA	NA	NA	NA	NA	NA	NA
ENSMUSG00000019320	Noxo1	24.0431	18.1646	4.17471	26.5913	25.5709	3.7671	30.4647	156.537	14.1774	17.3108	47.9368	21.1006	55.512	6.77616	32.9487	NA	NA	NA	NA	NA	NA	NA	NA
ENSMUSG00000019338	Zfp687	79.1418	32.2927	182.017	62.4319	80.1222	226.968	44.5254	103.223	26.3294	27.8896	21.7895	74.3546	33.3072	68.7297	44.5776	NA	NA	NA	NA	NA	NA	NA	NA
ENSMUSG00000019359	Gdpd2	7.01256	0	0	0	0	0	1.17172	0	0	2.88513	0	0	0	0	0	NA	NA	NA	NA	NA	NA	NA	NA
ENSMUSG00000019362	D8Ertd738e	1209.17	1294.74	1686.58	1190.83	1087.62	1174.39	1347.48	1488.23	1160.52	1397.36	1367.51	1528.29	1051.56	1262.3	1597.04	NA	NA	NA	NA	NA	NA	NA	NA
ENSMUSG00000019370	Calm3	554.994	405.677	672.963	465.927	444.081	826.878	431.193	335.76	415.195	533.749	223.996	324.548	472.645	397.858	295.569	NA	NA	NA	NA	NA	NA	NA	NA
ENSMUSG00000019373	Cops3	528.948	844.656	470.907	743.402	728.771	671.486	622.184	537.669	1222.29	720.321	1052.87	690.292	895.33	729.89	826.624	NA	NA	NA	NA	NA	NA	NA	NA
ENSMUSG00000019428	Fkbp8	657.177	698.33	1219.85	669.408	781.617	1472.94	613.982	1167.22	565.07	424.114	463.68	745.555	564.637	568.23	471.941	NA	NA	NA	NA	NA	NA	NA	NA
ENSMUSG00000019432	Ddx39b	1937.47	2098.02	2089.86	1966.6	1662.96	2357.26	1960.29	1375.93	2016.23	1949.39	1513.06	1846.81	1734.35	1682.42	1867.41	NA	NA	NA	NA	NA	NA	NA	NA
ENSMUSG00000019433	Gipc1	538.965	463.198	551.897	680.97	707.462	822.17	585.86	457.132	505.323	474.123	329.457	577.755	440.924	351.392	320.765	NA	NA	NA	NA	NA	NA	NA	NA
ENSMUSG00000019437	Tlcd1	34.061	17.1555	0	45.0897	9.376	0	11.7172	11.3432	2.02534	25.0045	11.3305	36.1725	1.58606	66.7936	20.3506	3.45144	0.00223873	NA	NA	NA	NA	NA	NA
ENSMUSG00000019461	Plscr3	498.894	791.171	452.538	527.202	662.286	1655.64	574.143	314.208	490.133	459.697	366.934	636.033	502.781	505.308	366.311	NA	NA	NA	NA	NA	NA	NA	NA
ENSMUSG00000019464	Ptger1	273.49	209.903	1127.17	186.139	323.898	389.895	188.647	524.057	323.042	164.452	149.04	314.5	239.495	143.267	136.64	-1.81263	0.000249669	NA	NA	NA	NA	NA	NA
ENSMUSG00000019467	Arhgef25	57.1023	9.08232	87.6689	33.5282	47.7324	112.071	44.5254	10.2089	66.8363	28.8513	16.56	40.1917	46.7887	39.689	23.2579	NA	NA	NA	NA	NA	NA	NA	NA
ENSMUSG00000019470	Xab2	1730.1	1574.27	298.909	1393.16	1292.18	1814.8	1478.71	610.266	1179.76	1441.6	1078.14	1253.98	1319.6	1422.03	1551.49	NA	NA	NA	NA	NA	NA	NA	NA
ENSMUSG00000019471	Cdc37	2571.61	2081.87	1643.17	2066.03	1646.77	1647.16	1771.64	1309.01	1148.37	2269.64	1425.9	2113.08	1401.28	2136.43	2157.17	NA	NA	NA	NA	NA	NA	NA	NA
ENSMUSG00000019478	Rab4a	71.1274	64.5854	86.834	48.5581	75.008	92.2939	42.182	20.4178	84.0517	62.5112	90.6441	32.1533	78.5099	33.8808	48.4539	NA	NA	NA	NA	NA	NA	NA	NA
ENSMUSG00000019487	Trip10	306.549	279.534	148.62	260.133	75.008	59.3318	181.617	78.2683	245.066	265.432	129.865	307.466	127.678	157.788	191.877	NA	NA	NA	NA	NA	NA	1.60954	0.000624981
ENSMUSG00000019489	Cd70	1.00179	4.03659	0	4.62458	0	0	12.8889	0	0	8.65539	0	4.01917	0	4.84012	4.84539	5.06415	0.0165209	NA	NA	NA	NA	NA	NA
ENSMUSG00000019494	Cops6	1300.33	1545	1681.57	1477.55	1488.23	1497.42	1382.63	1382.74	1661.79	1534.89	1791.09	1497.14	1785.9	1494.63	1841.25	NA	NA	NA	NA	NA	NA	NA	NA
ENSMUSG00000019505	Ubb	13291.8	13421.7	7822.57	12171.9	11991.9	11763.7	13684.5	8781.93	14538.9	14364.1	18828.7	12705.6	10683.7	18160.1	19682	NA	NA	NA	NA	NA	NA	NA	NA
ENSMUSG00000019518	Ap4m1	142.255	151.372	69.3002	171.11	322.193	307.96	180.445	117.97	175.192	138.486	236.198	217.035	306.902	196.509	134.702	NA	NA	NA	NA	NA	NA	NA	NA
ENSMUSG00000019528	Gyg	301.54	351.183	85.1641	335.282	340.945	508.558	331.597	258.626	426.334	469.315	368.678	352.682	308.488	395.922	393.446	NA	NA	NA	NA	NA	NA	NA	NA
ENSMUSG00000019539	Rcn3	31.0556	26.2378	103.533	28.9036	23.8662	94.1775	23.4344	28.3581	57.7222	10.5788	71.4694	28.1342	60.2702	29.0407	23.2579	-1.45229	0.025868	NA	NA	NA	NA	NA	NA
ENSMUSG00000019558	Slc6a8	0	15.1372	0	11.5615	19.6044	0	17.5758	134.984	0	3.84684	33.12	15.0719	18.2397	19.3605	4.84539	NA	NA	NA	NA	NA	NA	NA	NA
ENSMUSG00000019564	Arid3a	33.0592	76.6952	364.87	52.0266	139.788	143.15	55.0709	359.581	109.368	40.3918	86.2863	42.2012	140.366	47.4331	44.5776	-2.40164	2.96e-07	NA	NA	NA	NA	-1.25005	0.0378965
ENSMUSG00000019578	Ubxn6	383.687	295.68	259.667	324.877	371.63	956.843	303.476	467.341	293.675	204.844	264.96	295.409	280.732	308.799	186.063	NA	NA	NA	NA	NA	NA	NA	NA
ENSMUSG00000019579	Mydgf	2302.12	2510.76	2144.13	2056.78	1842.81	1580.3	2325.87	1375.93	1927.11	2287.91	1804.17	2414.51	1568.61	2111.26	2750.24	NA	NA	NA	NA	NA	NA	NA	NA
ENSMUSG00000019590	Cyb561	6.01077	0	3.33977	2.31229	8.52363	7.5342	0	0	0	13.4639	0	5.02396	6.34423	41.625	0	NA	NA	NA	NA	NA	NA	NA	NA
ENSMUSG00000019647	Sema6a	2.00359	1.00915	45.9218	5.78073	2.55709	20.719	4.68688	10.2089	0	9.6171	0	2.00958	3.17212	0.968023	0.969078	NA	NA	NA	NA	NA	NA	NA	NA
ENSMUSG00000019659	Ccdc12	602.079	579.25	1716.64	620.85	891.572	1182.87	665.538	1091.22	805.073	683.776	1147	744.55	1087.24	773.451	817.902	NA	NA	NA	NA	NA	NA	NA	NA
ENSMUSG00000019689	Fmc1	42.0754	48.4391	184.522	36.9967	66.4844	72.5167	97.2528	167.88	62.7856	82.7071	84.5431	74.3546	65.8214	67.7616	92.0624	NA	NA	NA	NA	NA	NA	NA	NA
ENSMUSG00000019699	Akt3	57.1023	39.3567	65.1255	54.3388	37.504	8.47597	36.3233	51.0446	16.2027	55.7792	30.5052	29.1389	48.3748	35.8169	39.7322	NA	NA	NA	NA	NA	NA	NA	NA
ENSMUSG00000019710	Mrpl24	724.297	764.933	946.824	838.206	763.718	1081.16	800.285	1053.79	966.088	723.206	1094.7	872.159	842.197	738.602	988.46	NA	NA	NA	NA	NA	NA	NA	NA
ENSMUSG00000019715	Gle1	238.427	265.406	136.096	187.296	294.065	37.671	278.87	198.507	286.586	221.193	219.638	182.872	312.454	178.116	177.341	NA	NA	NA	NA	NA	NA	NA	NA
ENSMUSG00000019718	L3hypdh	17.0305	8.07318	46.7567	11.5615	9.376	50.8558	5.8586	0	0	3.84684	45.3221	19.091	55.512	9.68023	22.2888	NA	NA	NA	NA	NA	NA	NA	NA
ENSMUSG00000019726	Lyst	175.314	167.518	250.483	204.638	198.601	29.195	152.324	299.461	28.3548	219.27	128.994	170.815	164.157	152.948	194.785	NA	NA	NA	NA	NA	NA	NA	NA
ENSMUSG00000019731	Slc35e1	418.75	256.323	263.842	315.628	166.211	252.396	437.052	617.072	270.383	323.135	184.775	349.667	177.639	229.422	275.218	NA	NA	NA	NA	NA	NA	NA	NA
ENSMUSG00000019732	Calr3	12.0215	4.03659	9.18436	3.46844	11.9331	55.5647	3.51516	22.6865	6.07603	7.69368	6.97263	10.0479	17.4466	14.5204	15.5052	NA	NA	NA	NA	NA	NA	NA	NA
ENSMUSG00000019734	Tmc4	16.0287	28.2561	214.58	53.1827	18.752	5.65065	28.1213	94.1489	13.1647	50.0089	65.3684	25.1198	59.4772	39.689	39.7322	NA	NA	NA	NA	NA	NA	NA	NA
ENSMUSG00000019737	Syne4	0	7.06403	0	4.62458	18.752	0	4.68688	15.8805	0	1.92342	0	8.03833	11.8954	12.5843	3.87631	NA	NA	NA	NA	NA	NA	NA	NA
ENSMUSG00000019738	Polr2i	139.249	104.951	292.23	120.239	141.492	160.102	91.3942	328.954	247.092	135.601	232.711	128.613	163.364	143.267	160.867	NA	NA	NA	NA	NA	NA	NA	NA
ENSMUSG00000019761	Krt10	26.0467	13.1189	30.8928	5.78073	22.1615	56.5065	17.5758	51.0446	81.0137	1.92342	36.6063	25.1198	34.8933	18.3924	9.69078	-2.45738	0.000518559	NA	NA	NA	NA	NA	NA
ENSMUSG00000019763	Rmnd1	161.289	191.738	82.6592	186.139	360.55	485.956	185.132	250.685	122.533	139.448	365.191	184.882	486.92	216.837	192.847	NA	NA	NA	NA	NA	NA	NA	NA
ENSMUSG00000019768	Esr1	78.14	88.8049	79.3195	34.6844	72.4509	93.2357	59.7578	47.6416	217.724	51.9324	81.0568	55.2635	147.503	89.0582	88.1861	NA	NA	NA	NA	NA	NA	NA	NA
ENSMUSG00000019772	Vip	1.00179	1.00915	0	0	0	0	0	0	0	0	0	0	11.1024	0	1.93816	NA	NA	NA	NA	NA	NA	NA	NA
ENSMUSG00000019773	Fbxo5	42.0754	24.2195	6.67953	68.2126	54.5513	127.14	21.091	74.8654	173.167	53.8558	81.0568	35.1677	121.333	65.8256	47.4848	NA	NA	NA	NA	NA	NA	NA	NA
ENSMUSG00000019774	Mtrf1l	39.07	16.1464	96.0183	12.7176	15.3425	6.59242	33.9799	103.223	110.381	28.8513	21.7895	17.0815	14.2745	25.1686	18.4125	-1.92135	0.00956656	NA	NA	2.46805	0.0188969	NA	NA
ENSMUSG00000019775	Rgs17	2.00359	1.00915	0	6.93687	0	0	4.68688	0	3.03801	8.65539	0	0	0	2.90407	0	NA	NA	NA	NA	NA	NA	NA	NA
ENSMUSG00000019777	Hdac2	95.1705	58.5305	143.61	84.3986	73.3033	144.092	79.677	239.342	68.8616	46.1621	87.1578	75.3594	75.3378	96.8023	76.5572	NA	NA	NA	NA	NA	NA	NA	NA
ENSMUSG00000019782	Rwdd1	94.1687	124.125	308.928	83.2425	108.25	246.745	108.97	220.059	225.826	156.759	85.4147	86.4121	230.772	117.131	113.382	-1.06577	0.0100096	NA	NA	NA	NA	NA	NA
ENSMUSG00000019785	Clvs2	0	6.05488	8.34942	0	0	0	2.34344	0	0	3.84684	0	5.02396	0	0	0	NA	NA	NA	NA	NA	NA	NA	NA
ENSMUSG00000019787	Trdn	0	3.02744	0	0	0	0	0	0	0	0	1.74316	0	0	0	0	NA	NA	NA	NA	NA	NA	NA	NA
ENSMUSG00000019790	Stxbp5	213.382	185.683	439.179	191.92	257.414	266.522	314.021	448.058	274.434	156.759	380.008	125.599	321.97	190.701	255.837	NA	NA	NA	NA	NA	NA	NA	NA
ENSMUSG00000019791	Hint3	45.0808	47.4299	91.0087	38.1528	73.3033	81.9344	57.4143	46.5073	73.925	45.2004	101.975	61.2923	88.8193	111.323	78.4953	NA	NA	NA	NA	NA	NA	NA	NA
ENSMUSG00000019792	Trmt11	131.235	171.555	55.9411	130.644	126.15	196.831	89.0508	98.6861	173.167	139.448	203.949	168.805	183.19	178.116	116.289	NA	NA	NA	NA	NA	NA	NA	NA
ENSMUSG00000019797	Mtres1	247.443	248.25	256.327	255.508	209.681	219.434	229.657	269.969	117.47	248.121	379.137	290.385	221.255	267.174	332.394	NA	NA	NA	NA	NA	NA	NA	NA
ENSMUSG00000019802	Sec63	423.759	489.436	693.837	417.369	352.878	120.547	476.89	538.804	254.18	425.076	446.248	474.262	432.994	534.349	498.106	NA	NA	NA	NA	NA	NA	NA	NA
ENSMUSG00000019804	Snx3	2274.07	2327.09	1577.21	2166.62	1919.52	2278.15	2093.87	1535.87	2055.72	2879.36	2106.6	2555.18	1952.44	2487.82	2359.7	NA	NA	NA	NA	NA	NA	NA	NA
ENSMUSG00000019806	Aig1	186.334	208.893	72.6399	187.296	91.2029	25.4279	162.869	161.074	29.3675	192.342	65.3684	245.169	76.9238	231.358	220.95	1.29469	0.017424	NA	NA	NA	NA	1.72509	0.0029697
ENSMUSG00000019808	Adat2	61.1095	53.4848	154.464	43.9335	38.3564	49.9141	48.0406	47.6416	44.5575	71.1666	55.781	69.3306	65.8214	57.1134	54.2684	NA	NA	NA	NA	NA	NA	NA	NA
ENSMUSG00000019809	Pex3	507.91	382.467	424.15	386.153	305.146	413.439	510.87	280.178	271.396	293.322	486.341	376.797	290.249	371.721	451.59	NA	NA	NA	NA	NA	NA	NA	NA
ENSMUSG00000019810	Fuca2	2227.99	2777.17	934.3	2693.82	2878.43	2548.44	2600.05	1225.07	2688.64	2218.67	2764.65	2399.44	2283.13	2613.66	2432.39	NA	NA	NA	NA	NA	NA	NA	NA
ENSMUSG00000019813	Cep57l1	58.1041	87.7958	45.9218	56.6511	85.2363	64.0407	60.9295	203.044	147.85	58.6643	99.3599	26.1246	150.676	41.625	76.5572	-1.22706	0.031343	NA	NA	NA	NA	NA	NA
ENSMUSG00000019814	Ltv1	589.055	624.662	100.193	656.691	197.748	351.282	527.274	151.999	281.523	674.159	258.859	596.846	216.497	602.111	493.261	1.69385	1.58e-07	NA	NA	NA	NA	1.11862	0.00366476
ENSMUSG00000019817	Plagl1	0	0	0	0	0	0	1.17172	13.6119	0	1.92342	0	2.00958	0	1.93605	0	NA	NA	NA	NA	NA	NA	NA	NA
ENSMUSG00000019818	Cd164	18837.7	22657.4	7363.35	20560.9	16215.4	19095.4	20406.7	10850.9	20440.8	20634.5	18091.4	20382.2	15987.5	19476.6	21192.8	NA	NA	NA	NA	NA	NA	NA	NA
ENSMUSG00000019820	Utrn	100.179	127.153	101.863	71.681	80.9745	72.5167	106.627	112.298	101.267	90.4008	55.781	86.4121	111.024	50.3372	46.5157	NA	NA	NA	NA	NA	NA	NA	NA
ENSMUSG00000019822	Smpd2	379.68	302.744	616.187	306.379	391.235	507.617	246.061	314.208	314.941	260.623	337.301	217.035	379.861	298.151	260.682	NA	NA	NA	NA	NA	NA	NA	NA
ENSMUSG00000019823	Mical1	113.203	216.967	84.3291	169.953	132.969	235.444	112.485	128.179	133.673	41.3535	59.2673	122.585	101.508	82.282	103.691	NA	NA	NA	NA	NA	NA	NA	NA
ENSMUSG00000019826	Zbtb24	359.644	268.433	217.92	237.01	294.065	347.515	216.768	34.0297	432.411	201.959	166.471	265.265	245.046	246.846	163.774	NA	NA	NA	NA	NA	NA	NA	NA
ENSMUSG00000019828	Grm1	11.0197	1.00915	0	9.24916	0	0	19.9193	5.67162	0	0.96171	11.3305	1.00479	4.75818	0	0	NA	NA	NA	NA	NA	NA	NA	NA
ENSMUSG00000019831	Wasf1	0	5.04573	5.84459	9.24916	2.55709	0	0	0	0	4.80855	2.61474	2.00958	16.6536	7.74419	0	NA	NA	NA	NA	NA	NA	NA	NA
ENSMUSG00000019832	Rab32	1617.9	1417.85	1065.39	1746.94	1719.22	1454.1	1616.97	1423.58	1514.96	1780.13	2375.05	1605.66	1745.46	1896.36	1975.95	NA	NA	NA	NA	NA	NA	NA	NA
ENSMUSG00000019837	Gtf3c6	397.712	348.156	574.44	384.996	387.825	195.889	233.172	220.059	440.512	416.421	432.303	365.744	394.929	314.608	335.301	NA	NA	NA	NA	NA	NA	NA	NA
ENSMUSG00000019838	Slc16a10	76.1364	124.125	62.6206	92.4916	63.9273	29.195	111.313	78.2683	288.611	87.5156	61.0105	61.2923	114.989	93.8983	93.0315	NA	NA	NA	NA	NA	NA	NA	NA
ENSMUSG00000019841	Rev3l	29.052	34.311	0	40.4651	47.7324	0	38.6668	83.9399	145.825	74.0517	52.2947	52.2492	88.0262	38.7209	46.5157	NA	NA	NA	NA	NA	NA	NA	NA
ENSMUSG00000019842	Traf3ip2	8.01436	6.05488	17.5338	9.24916	9.376	4.70887	5.8586	6.80594	26.3294	0	1.74316	8.03833	4.75818	0.968023	6.78355	NA	NA	NA	NA	NA	NA	NA	NA
ENSMUSG00000019843	Fyn	45.0808	55.5031	104.368	48.5581	29.8327	20.719	74.9901	145.193	13.1647	91.3625	83.6715	50.2396	81.682	62.9215	70.7427	NA	NA	NA	NA	NA	NA	NA	NA
ENSMUSG00000019845	Tube1	7.01256	5.04573	0	12.7176	5.11418	0	10.5455	0	41.5195	7.69368	11.3305	3.01437	15.8606	6.77616	0	NA	NA	NA	NA	NA	NA	NA	NA
ENSMUSG00000019849	Prep	312.56	244.214	415.801	211.575	196.044	171.403	260.122	74.8654	400.005	192.342	120.278	143.685	214.911	173.276	224.826	NA	NA	NA	NA	NA	NA	NA	NA
ENSMUSG00000019850	Tnfaip3	8376	5165.82	323.957	4712.45	438.115	281.591	4309.59	258.626	372.663	6958.94	200.463	3380.12	368.759	4817.85	2970.22	3.877	4.64e-30	NA	NA	NA	NA	4.11294	6.95e-29
ENSMUSG00000019851	Perp	27.0485	27.247	5.00965	8.09302	45.1753	24.4861	43.3537	0	0	6.73197	8.71578	20.0958	22.9978	10.6483	21.3197	NA	NA	NA	NA	NA	NA	NA	NA
ENSMUSG00000019852	Arfgef3	13.0233	3.02744	35.9025	6.93687	0.852363	0	0	0	30.3801	2.88513	0.871578	1.00479	2.37909	3.87209	4.84539	NA	NA	NA	NA	NA	NA	NA	NA
ENSMUSG00000019853	Hebp2	0	0	0	2.31229	3.40945	0	1.17172	0	0	1.92342	0.871578	0	10.3094	0.968023	0	NA	NA	NA	NA	NA	NA	NA	NA
ENSMUSG00000019854	Reps1	56.1005	39.3567	132.756	80.9302	73.3033	108.304	92.566	203.044	24.3041	96.171	84.5431	74.3546	62.6493	74.5378	60.0828	NA	NA	NA	NA	NA	NA	NA	NA
ENSMUSG00000019856	Fam184a	4.00718	3.02744	15.8639	0	0.852363	0	2.34344	0	0	1.92342	1.74316	4.01917	1.58606	0	0	NA	NA	NA	NA	NA	NA	NA	NA
ENSMUSG00000019857	Asf1a	26.0467	29.2653	45.0869	35.8405	30.6851	179.879	18.7475	231.402	510.386	54.8175	55.781	16.0767	114.196	78.4099	35.8559	-2.1344	0.00540445	NA	NA	NA	NA	-1.97588	0.029599
ENSMUSG00000019861	Gopc	116.208	60.5488	137.765	117.927	107.398	83.818	110.142	189.432	45.5702	147.142	124.636	108.517	145.124	95.8343	103.691	NA	NA	NA	NA	NA	NA	NA	NA
ENSMUSG00000019863	Qrsl1	244.438	140.271	212.91	109.834	155.13	75.342	178.102	80.537	37.4688	102.903	218.766	142.68	172.88	137.459	205.445	NA	NA	NA	NA	NA	NA	NA	NA
ENSMUSG00000019864	Rtn4ip1	178.319	196.784	49.2616	197.701	258.266	15.0684	159.354	120.238	204.56	164.452	318.998	188.901	283.111	176.18	94.9696	NA	NA	NA	NA	NA	NA	NA	NA
ENSMUSG00000019866	Crybg1	37.0664	8.07318	11.6892	35.8405	9.376	0	4.68688	19.2835	0	25.9662	11.3305	14.0671	2.37909	13.5523	3.87631	NA	NA	NA	NA	NA	NA	NA	NA
ENSMUSG00000019868	Vta1	973.744	1116.12	850.806	1096.03	858.33	535.87	1026.43	665.848	686.591	1147.32	1086.86	1128.38	894.537	1073.54	1256.89	NA	NA	NA	NA	NA	NA	NA	NA
ENSMUSG00000019872	Smpdl3a	302.542	351.183	104.368	440.491	392.087	196.831	530.79	157.671	246.079	258.7	365.191	221.054	302.937	337.84	347.899	NA	NA	NA	NA	NA	NA	NA	NA
ENSMUSG00000019873	Reep3	1160.08	1234.19	1827.69	1098.34	1240.19	784.499	1281.86	2444.47	1459.26	1105.97	1219.34	1002.78	1209.37	1115.16	1331.51	NA	NA	NA	NA	NA	NA	NA	NA
ENSMUSG00000019874	Fabp7	4.00718	2.01829	0	2.31229	2.55709	0	8.20205	0	0	19.2342	8.71578	1.00479	9.51635	12.5843	10.6599	NA	NA	NA	NA	NA	NA	NA	NA
ENSMUSG00000019876	Pkib	239.429	407.695	891.718	420.837	489.257	606.503	357.375	446.923	524.564	443.348	782.677	342.634	788.271	428.834	469.034	NA	NA	NA	NA	NA	NA	NA	NA
ENSMUSG00000019877	Serinc1	8763.7	8669.58	3132.7	9576.35	8217.64	5770.26	8137.6	4628.04	8061.87	9273.77	9431.35	7495.74	8112.69	8194.32	8323.41	NA	NA	NA	NA	NA	NA	NA	NA
ENSMUSG00000019878	Hsf2	16.0287	22.2012	30.8928	48.5581	54.5513	35.7874	31.6365	24.9551	30.3801	23.081	58.3958	27.1294	52.3399	21.2965	34.8868	NA	NA	NA	NA	NA	NA	NA	NA
ENSMUSG00000019880	Rspo3	0	1.00915	23.3784	0	0	0	2.34344	0	0	0	0	0	0	0	1.93816	NA	NA	NA	NA	NA	NA	NA	NA
ENSMUSG00000019883	Echdc1	395.709	391.549	371.549	435.867	490.961	359.758	421.82	350.506	601.527	465.468	604.004	379.811	578.911	383.337	418.642	NA	NA	NA	NA	NA	NA	NA	NA
ENSMUSG00000019888	Mgat4c	2.00359	0	0	3.46844	0	4.70887	0	0	0	0	0	0	0	0	0.969078	NA	NA	NA	NA	NA	NA	NA	NA
ENSMUSG00000019891	Dcbld1	0	7.06403	0	6.93687	0.852363	0	0	0	0	0	0	0	6.34423	0	0	NA	NA	NA	NA	NA	NA	NA	NA
ENSMUSG00000019894	Slc6a15	2.00359	0	0.834942	0	0	0	0	0	0	0	33.12	0	0.793029	0	0.969078	NA	NA	NA	NA	NA	NA	NA	NA
ENSMUSG00000019897	Ccdc59	839.504	829.519	1004.44	943.415	481.585	702.564	861.215	556.953	453.677	947.285	678.088	1138.43	490.885	912.846	1064.05	NA	NA	NA	NA	NA	NA	NA	NA
ENSMUSG00000019906	Lin7a	15.0269	11.1006	42.582	3.46844	0	24.4861	16.4041	9.07459	0	40.3918	6.97263	1.00479	5.5512	6.77616	5.81447	NA	NA	NA	NA	NA	NA	NA	NA
ENSMUSG00000019907	Ppp1r12a	948.699	836.583	536.033	1016.25	886.458	874.909	973.7	1121.85	638.995	1013.64	768.732	961.585	949.256	906.07	751.035	NA	NA	NA	NA	NA	NA	NA	NA
ENSMUSG00000019916	P4ha1	6285.26	5828.83	2364.56	5170.28	7439.43	5390.72	4825.15	3797.72	7601.11	6260.73	6203.89	4734.58	4069.03	4682.33	4513.97	NA	NA	NA	NA	NA	NA	NA	NA
ENSMUSG00000019917	Septin10	97.1741	95.869	225.434	110.99	139.788	213.783	106.627	75.9997	132.66	100.018	236.198	95.4552	181.604	127.779	131.795	NA	NA	NA	NA	NA	NA	NA	NA
ENSMUSG00000019920	Lims1	1866.34	2186.82	3976.83	1834.8	3345.53	1222.42	2222.75	4314.97	4148.91	2695.67	4999.37	2247.72	4409.24	2196.45	2734.74	NA	NA	NA	NA	NA	NA	NA	NA
ENSMUSG00000019923	Zwint	909.629	1104.01	455.043	1158.46	886.458	1017.12	1111.96	587.58	881.024	1237.72	1211.49	977.662	1055.52	1057.08	1531.14	NA	NA	NA	NA	NA	NA	NA	NA
ENSMUSG00000019927	Ube2d1	166.298	168.528	263.842	122.551	159.392	247.687	98.4246	250.685	344.308	198.112	140.324	109.522	338.623	356.233	205.445	NA	NA	NA	NA	NA	NA	NA	NA
ENSMUSG00000019929	Dcn	0	2.01829	0	0	0	0	0	0	0	0	5.22947	8.03833	0	4.84012	2.90723	NA	NA	NA	NA	NA	NA	NA	NA
ENSMUSG00000019942	Cdk1	48.0861	37.3384	232.949	104.053	44.3229	21.6608	26.9496	30.6267	47.5955	63.4729	52.2947	18.0862	161.778	151.012	73.6499	NA	NA	NA	NA	NA	NA	NA	NA
ENSMUSG00000019943	Atp2b1	1591.85	1731.7	2602.51	1522.64	1601.59	1027.48	1812.65	2106.44	1263.81	1792.63	1864.31	1477.04	1953.23	1789.88	1725.93	NA	NA	NA	NA	NA	NA	NA	NA
ENSMUSG00000019944	Rhobtb1	288.517	270.451	642.07	200.013	585.574	259.93	281.213	808.773	467.854	150.027	827.999	244.164	838.232	346.552	244.208	-1.55082	8.35e-05	NA	NA	NA	NA	-1.04146	0.0314304
ENSMUSG00000019947	Arid5b	158.284	145.317	355.685	181.515	185.815	620.63	117.172	309.67	262.282	89.4391	253.629	140.671	239.495	230.39	144.393	NA	NA	NA	NA	NA	NA	-1.33079	0.00783793
ENSMUSG00000019948	Actr6	184.33	238.159	197.046	186.139	363.959	305.135	212.081	213.253	435.449	251.006	447.991	175.838	371.931	293.311	284.909	NA	NA	NA	NA	NA	NA	NA	NA
ENSMUSG00000019951	Uhrf1bp1l	241.432	207.884	199.551	247.415	220.762	101.712	192.162	121.373	124.559	276.011	141.196	173.829	265.665	196.509	174.434	NA	NA	NA	NA	NA	NA	NA	NA
ENSMUSG00000019952	Poc1b	189.339	179.628	146.95	68.2126	264.233	194.947	131.233	271.103	104.305	150.027	214.408	104.498	165.743	157.788	68.8045	NA	NA	NA	NA	NA	NA	NA	NA
ENSMUSG00000019960	Dusp6	9828.61	10101.6	4188.9	10831.9	10584.6	10067.6	9323.38	6745.82	10916.6	7118.58	9705.03	9777.62	8789.94	7808.08	8324.38	NA	NA	NA	NA	NA	NA	NA	NA
ENSMUSG00000019961	Tmpo	257.461	339.073	386.578	433.555	109.955	249.57	414.789	542.207	317.979	364.488	210.05	401.917	279.939	340.744	397.322	NA	NA	NA	NA	NA	NA	NA	NA
ENSMUSG00000019966	Kitl	381.684	529.802	557.741	315.628	450.048	675.253	472.204	286.984	878.998	367.373	640.61	487.324	546.397	526.605	513.611	NA	NA	NA	NA	NA	NA	NA	NA
ENSMUSG00000019969	Psen1	3858.91	3531.01	1186.45	3807.19	3152.89	1699.9	3494.07	1869.37	3216.24	3449.65	2543.27	3458.49	2423.5	3248.69	3064.22	NA	NA	NA	NA	NA	NA	NA	NA
ENSMUSG00000019970	Sgk1	1008.81	1246.3	2962.37	1298.35	5571.05	9203.97	795.599	2529.54	7807.69	550.098	5510.99	668.186	6433.85	755.058	587.261	-2.62909	1.96e-10	NA	NA	NA	NA	-2.8625	1.54e-10
ENSMUSG00000019971	Cep290	59.1059	45.4116	86.834	67.0564	100.579	89.4686	148.809	192.835	176.205	78.8602	174.316	75.3594	132.436	85.1861	110.475	NA	NA	NA	NA	NA	NA	NA	NA
ENSMUSG00000019975	Ikbip	357.641	298.707	316.443	334.126	305.146	426.624	312.849	231.402	346.333	319.288	377.393	334.596	294.214	292.343	390.538	NA	NA	NA	NA	NA	NA	NA	NA
ENSMUSG00000019977	Hbs1l	642.15	651.909	471.742	694.843	709.166	655.475	595.234	153.134	651.147	675.121	533.406	527.515	582.876	591.462	504.89	NA	NA	NA	NA	NA	NA	NA	NA
ENSMUSG00000019978	Epb41l2	7090.7	7710.89	6348.9	7273.31	6489.9	5335.16	7445.11	6168.45	6116.53	6381.91	5334.93	7180.24	5378.32	6888.45	5415.21	NA	NA	NA	NA	NA	NA	NA	NA
ENSMUSG00000019979	Apaf1	878.574	875.94	10.8542	1094.87	126.15	23.5444	613.982	110.029	51.6462	804.951	103.718	890.245	88.8193	697.945	511.673	3.57564	2.4e-10	NA	NA	NA	NA	3.26848	1.68e-07
ENSMUSG00000019982	Myb	0	4.03659	0	3.46844	0.852363	0	1.17172	0	0	4.80855	6.97263	1.00479	6.34423	0	0	NA	NA	NA	NA	NA	NA	NA	NA
ENSMUSG00000019984	Med23	216.388	162.473	98.5231	187.296	228.433	109.246	131.233	165.611	329.118	179.84	188.261	105.503	169.708	192.637	150.207	NA	NA	NA	NA	NA	NA	NA	NA
ENSMUSG00000019986	Ahi1	57.1023	98.8964	115.222	91.3355	40.9134	130.907	83.1922	80.537	56.7096	100.018	88.901	53.2539	73.7517	56.1454	53.2993	NA	NA	NA	NA	NA	NA	NA	NA
ENSMUSG00000019987	Arg1	4.00718	13.1189	0	3.46844	2.55709	6.59242	4.68688	20.4178	0	0	5.22947	8.03833	0	0	0.969078	NA	NA	NA	NA	NA	NA	NA	NA
ENSMUSG00000019988	Nedd1	334.599	390.54	40.9121	395.402	398.054	420.032	236.688	166.746	403.043	400.071	492.442	342.634	330.693	402.698	305.26	NA	NA	NA	NA	NA	NA	NA	NA
ENSMUSG00000019992	Mtfr2	6.01077	0	0	3.46844	0	0	5.8586	0	46.5829	3.84684	0	8.03833	2.37909	15.4884	1.93816	NA	NA	NA	NA	NA	NA	NA	NA
ENSMUSG00000019996	Map7	387.694	387.512	421.646	398.87	249.743	614.979	480.406	230.268	291.649	450.08	318.998	402.921	369.552	425.93	368.25	NA	NA	NA	NA	NA	NA	NA	NA
ENSMUSG00000019998	Stx7	2821.05	2951.75	1894.48	3337.79	3321.66	4379.25	3257.38	2180.17	3416.75	4027.64	4218.44	3341.94	4139.61	3393.89	3575.9	NA	NA	NA	NA	NA	NA	NA	NA
ENSMUSG00000020003	Pex7	338.607	240.177	361.53	130.644	236.957	454.877	299.961	351.64	184.306	332.752	138.581	105.503	386.205	338.808	351.775	NA	NA	NA	NA	NA	NA	NA	NA
ENSMUSG00000020009	Ifngr1	21295.1	24079.3	16392.4	23616.6	28499.6	24793.2	24002.7	14046.3	29168	22731.9	30646.4	21740.7	22978	23870.5	25546.8	NA	NA	NA	NA	NA	NA	NA	NA
ENSMUSG00000020010	Vnn3	15.0269	0	0	0	0	62.1571	0	0	31.3928	10.5788	0	1.00479	0	0.968023	3.87631	NA	NA	NA	NA	NA	NA	NA	NA
ENSMUSG00000020014	Cfap54	0	0	0	0	0	0	1.17172	0	0	0	3.48631	0	0	0	3.87631	NA	NA	NA	NA	NA	NA	NA	NA
ENSMUSG00000020015	Cdk17	224.402	186.692	256.327	290.193	108.25	54.6229	232.001	208.716	124.559	278.896	221.381	231.102	149.883	216.837	214.166	NA	NA	NA	NA	NA	NA	NA	NA
ENSMUSG00000020018	Snrpf	95.1705	100.915	183.687	94.8039	90.3505	104.537	86.7074	117.97	61.7729	87.5156	88.901	129.618	98.3356	105.515	77.5262	NA	NA	NA	NA	NA	NA	NA	NA
ENSMUSG00000020021	Fgd6	30.0538	7.06403	122.736	12.7176	16.1949	18.8355	14.0607	0	1.01267	4.80855	17.4316	6.02875	30.1351	5.80814	0.969078	NA	NA	NA	NA	NA	NA	NA	NA
ENSMUSG00000020022	Ndufa12	217.389	292.653	482.596	321.408	283.837	256.163	325.738	317.611	464.816	345.254	380.88	326.557	387.791	337.84	477.755	NA	NA	NA	NA	NA	NA	NA	NA
ENSMUSG00000020023	Tmcc3	1265.27	1022.27	2185.88	1512.24	1859.86	1478.59	1224.45	2711.03	1100.77	1325.24	2014.22	1154.51	2035.71	1214.87	1022.38	NA	NA	NA	NA	NA	NA	NA	NA
ENSMUSG00000020024	Cep83	40.0718	72.6586	292.23	52.0266	32.3898	100.77	32.8082	81.6713	165.065	81.7454	45.3221	52.2492	63.4423	57.1134	42.6394	-1.36756	0.0330424	NA	NA	NA	NA	NA	NA
ENSMUSG00000020027	Socs2	1231.21	1361.34	82.6592	1160.77	5.96654	3.7671	1131.88	39.7013	0	1633.95	1.74316	1454.94	5.5512	1146.14	1536.96	5.41932	2.45e-08	NA	NA	NA	NA	8.4013	1.79e-14
ENSMUSG00000020029	Nudt4	90.1615	73.6677	320.618	69.3687	89.4982	19.7773	96.0811	536.535	157.977	171.184	135.095	123.589	100.715	134.555	96.9078	NA	NA	NA	NA	NA	NA	NA	NA
ENSMUSG00000020032	Nuak1	138.248	152.381	2288.58	142.206	675.924	1007.7	181.617	2630.5	741.275	165.414	466.294	181.867	438.545	136.491	142.454	-3.37789	5.69e-13	NA	NA	NA	NA	-2.13182	0.000113335
ENSMUSG00000020034	Tcp11l2	700.254	843.647	243.803	637.036	940.157	1112.24	1069.78	221.193	1351.92	500.089	1224.57	752.589	896.916	706.657	916.748	NA	NA	NA	NA	NA	NA	NA	NA
ENSMUSG00000020037	Rfx4	2.00359	0	0	0	2.55709	0	0	0	0	1.92342	5.22947	2.00958	0	1.93605	0	NA	NA	NA	NA	NA	NA	NA	NA
ENSMUSG00000020038	Cry1	89.1597	55.5031	122.736	26.5913	11.0807	35.7874	65.6164	32.8954	180.255	77.8985	17.4316	42.2012	23.7909	77.4419	32.9487	NA	NA	NA	NA	NA	NA	NA	NA
ENSMUSG00000020042	Btbd11	14.0251	4.03659	0	2.31229	2.55709	0	0	5.67162	0	0	0	7.03354	10.3094	0	0	NA	NA	NA	NA	NA	NA	NA	NA
ENSMUSG00000020044	Timp3	0	4.03659	0.834942	11.5615	0.852363	0	8.20205	0	16.2027	20.1959	15.6884	2.00958	3.96515	3.87209	5.81447	NA	NA	NA	NA	NA	NA	NA	NA
ENSMUSG00000020048	Hsp90b1	14392.8	13902	13263.1	15180.2	13849.2	11409.6	14575	12095.3	15081.7	16510.6	17917	13130.6	11857.4	14638.4	15097.3	NA	NA	NA	NA	NA	NA	NA	NA
ENSMUSG00000020053	Igf1	7.01256	2.01829	6.67953	23.1229	36.6516	0	8.20205	12.4776	36.4562	16.3491	24.4042	7.03354	15.0676	7.74419	18.4125	NA	NA	NA	NA	NA	NA	NA	NA
ENSMUSG00000020056	Washc3	225.404	249.259	575.275	228.917	376.745	691.263	243.718	505.908	278.485	287.551	445.377	221.054	285.491	320.416	363.404	NA	NA	NA	NA	NA	NA	-1.1027	0.00427863
ENSMUSG00000020057	Dram1	88.1579	30.2744	0	30.0598	2.55709	0	18.7475	0	0	73.09	0.871578	10.0479	2.37909	4.84012	45.5467	5.86802	5.22e-05	NA	NA	NA	NA	4.98558	0.000721446
ENSMUSG00000020059	Sycp3	0	11.1006	6.67953	5.78073	11.9331	5.65065	3.51516	46.5073	1.01267	1.92342	14.8168	20.0958	2.37909	5.80814	0	NA	NA	NA	NA	NA	NA	NA	NA
ENSMUSG00000020063	Sirt1	38.0682	19.1738	71.805	28.9036	21.3091	88.5268	24.6061	69.1937	8.10137	39.4301	67.9831	37.1773	44.4096	48.4012	30.0414	NA	NA	NA	NA	NA	NA	NA	NA
ENSMUSG00000020064	Herc4	290.52	345.128	322.288	440.491	445.786	210.958	397.213	359.581	447.601	366.412	490.699	384.835	365.586	366.881	383.755	NA	NA	NA	NA	NA	NA	NA	NA
ENSMUSG00000020067	Mypn	0	0	0	2.31229	0	0	0	0	0	0	2.61474	1.00479	0	2.90407	6.78355	NA	NA	NA	NA	NA	NA	NA	NA
ENSMUSG00000020069	Hnrnph3	413.741	341.092	218.755	356.093	505.452	312.669	303.476	301.73	328.105	322.173	479.368	280.337	414.754	296.215	301.383	NA	NA	NA	NA	NA	NA	NA	NA
ENSMUSG00000020070	Rufy2	98.1759	123.116	146.115	98.2724	173.03	151.626	98.4246	188.298	69.8743	99.0562	140.324	80.3833	139.573	108.419	84.3098	NA	NA	NA	NA	NA	NA	NA	NA
ENSMUSG00000020072	Pbld2	10.0179	6.05488	5.84459	2.31229	12.7855	13.1848	4.68688	13.6119	0	0.96171	22.661	6.02875	8.72332	8.71221	0	NA	NA	NA	NA	NA	NA	NA	NA
ENSMUSG00000020074	Ccar1	787.411	557.049	537.703	586.166	454.31	339.039	690.144	488.893	539.754	834.764	643.225	786.752	523.399	665.032	873.139	NA	NA	NA	NA	NA	NA	NA	NA
ENSMUSG00000020075	Ddx21	1536.75	1376.48	924.281	1574.67	358.845	389.895	1403.72	385.67	490.133	1500.27	518.589	1521.25	377.482	1324.26	1377.06	1.40647	3.22e-06	NA	NA	NA	NA	1.78868	2.32e-08
ENSMUSG00000020076	Ddx50	675.21	689.247	409.121	675.189	226.729	501.024	631.558	241.611	496.209	678.006	434.046	634.023	260.907	514.02	611.488	NA	NA	NA	NA	NA	NA	NA	NA
ENSMUSG00000020077	Srgn	11968.4	12638.6	1678.23	10719.8	1224.85	1415.49	13924.7	1147.94	1558.5	11501.1	1260.3	11917.8	1019.84	10187.5	10516.4	2.98951	4.22e-63	NA	NA	NA	NA	3.2781	6.4e-65
ENSMUSG00000020078	Vps26a	2873.15	3267.62	746.438	3436.06	2501.69	2353.5	2847.28	1152.47	3101.81	3510.24	2746.34	3165.09	2190.35	2721.11	3439.26	NA	NA	NA	NA	NA	NA	NA	NA
ENSMUSG00000020079	Supv3l1	137.246	120.088	160.309	57.8073	83.5316	216.608	38.6668	115.701	142.787	75.0134	105.461	60.2875	101.508	73.5698	31.0105	-1.1319	0.049562	NA	NA	NA	NA	NA	NA
ENSMUSG00000020083	Fam241b	0	2.01829	0	2.31229	1.70473	0	4.68688	0	22.2788	5.77026	1.74316	6.02875	6.34423	0.968023	3.87631	NA	NA	NA	NA	NA	NA	NA	NA
ENSMUSG00000020085	Aifm2	4.00718	10.0915	0	2.31229	5.11418	0	5.8586	23.8208	0	2.88513	1.74316	4.01917	0	17.4244	0.969078	NA	NA	NA	NA	NA	NA	NA	NA
ENSMUSG00000020086	Macroh2a2	4.00718	4.03659	12.5241	10.4053	0.852363	0	9.37377	2.26865	0	0	0.871578	0	1.58606	15.4884	0.969078	NA	NA	NA	NA	NA	NA	NA	NA
ENSMUSG00000020087	Tysnd1	23.0413	29.2653	93.5135	12.7176	17.8996	21.6608	15.2324	137.253	16.2027	19.2342	39.221	36.1725	38.8584	27.1047	60.0828	NA	NA	NA	NA	NA	NA	NA	NA
ENSMUSG00000020088	Sar1a	3296.91	2785.25	961.853	3196.74	1758.43	1804.44	3144.9	1005.01	1872.43	3534.29	1838.16	2994.28	1564.65	2644.64	3315.22	1.23162	3.9e-07	NA	NA	NA	NA	NA	NA
ENSMUSG00000020089	Ppa1	267.479	225.04	193.707	301.754	117.626	88.5268	246.061	153.134	182.281	336.599	216.151	251.198	160.985	211.029	485.508	NA	NA	NA	NA	NA	NA	NA	NA
ENSMUSG00000020091	Eif4ebp2	70.1256	55.5031	115.222	27.7475	114.217	104.537	52.7274	233.671	50.6335	28.8513	47.9368	38.1821	74.5447	30.9767	27.1342	-2.04352	0.000155752	NA	NA	NA	NA	NA	NA
ENSMUSG00000020092	Pald1	1819.26	1343.17	2120.75	1129.55	2078.06	4807.76	1462.31	2359.39	1015.71	754.943	502.029	1552.4	745.447	778.291	698.705	NA	NA	NA	NA	NA	NA	NA	NA
ENSMUSG00000020096	Tbata	0	0	0	0	1.70473	0	0	3.40297	0	0	0	1.00479	0.793029	7.74419	4.84539	NA	NA	NA	NA	NA	NA	NA	NA
ENSMUSG00000020097	Sgpl1	6318.32	5246.55	2456.4	5318.27	4992.29	3105.03	4676.34	2019.1	2350.41	5475.02	3669.34	4814.96	3624.94	4269.95	3070.04	NA	NA	NA	NA	NA	NA	NA	NA
ENSMUSG00000020098	Pcbd1	0	0	0	6.93687	2.55709	0	2.34344	0	0	0.96171	3.48631	1.00479	2.37909	0.968023	2.90723	NA	NA	NA	NA	NA	NA	NA	NA
ENSMUSG00000020099	Unc5b	8.01436	3.02744	0	6.93687	0	0	2.34344	0	18.2281	6.73197	0	0	4.75818	1.93605	15.5052	NA	NA	NA	NA	NA	NA	NA	NA
ENSMUSG00000020100	Slc29a3	4239.59	3942.74	4051.97	3815.28	8432.43	6406.89	4568.54	6946.6	7066.42	3811.26	6025.22	3206.29	5807.35	3406.47	3157.26	NA	NA	NA	NA	NA	NA	NA	NA
ENSMUSG00000020101	Vsir	16130.9	18738.8	16794.9	9195.98	22728.3	37622	18107.8	16169.8	17954.7	7772.54	14290.4	15937	13239.6	10609.5	9163.6	NA	NA	NA	NA	NA	NA	NA	NA
ENSMUSG00000020102	Slc16a7	171.307	298.707	189.532	204.638	257.414	199.656	131.233	288.118	310.89	232.734	314.64	261.246	307.695	292.343	246.146	NA	NA	NA	NA	NA	NA	NA	NA
ENSMUSG00000020105	Lrig3	7.01256	9.08232	35.9025	16.186	41.7658	5.65065	38.6668	80.537	47.5955	0.96171	40.9642	9.04312	38.8584	6.77616	32.9487	NA	NA	NA	NA	NA	NA	NA	NA
ENSMUSG00000020107	Anapc16	735.317	799.244	436.675	697.156	618.816	1320.37	753.417	699.878	532.665	600.107	593.545	782.732	616.977	774.419	859.572	NA	NA	NA	NA	NA	NA	NA	NA
ENSMUSG00000020108	Ddit4	63.1131	122.107	32.5627	75.1495	75.8603	4265.3	17.5758	72.5967	53.6716	17.3108	34.8631	67.321	58.6842	71.6337	27.1342	NA	NA	NA	NA	NA	NA	NA	NA
ENSMUSG00000020109	Dnajb12	243.436	327.973	121.067	250.884	232.695	308.902	383.153	250.685	242.028	237.542	152.526	302.442	194.292	266.206	246.146	NA	NA	NA	NA	NA	NA	NA	NA
ENSMUSG00000020111	Micu1	770.38	702.366	551.062	601.196	656.32	713.865	643.275	567.162	627.856	574.141	476.753	570.721	503.574	599.206	495.199	NA	NA	NA	NA	NA	NA	NA	NA
ENSMUSG00000020114	Cand1	946.696	897.132	397.432	528.359	578.755	862.666	399.557	478.685	761.529	862.654	380.008	445.123	678.833	855.733	447.714	NA	NA	NA	NA	NA	NA	NA	NA
ENSMUSG00000020115	Tbk1	1111.99	1070.7	356.52	1313.38	1036.47	1198.88	1051.03	558.087	1191.91	1267.53	1367.51	1003.79	1020.63	1031.91	1219.1	NA	NA	NA	NA	NA	NA	NA	NA
ENSMUSG00000020116	Pno1	831.489	807.318	382.403	804.677	400.611	177.054	755.76	274.506	386.84	958.825	527.305	767.661	453.613	968.023	1023.35	1.32541	3.13e-05	NA	NA	NA	NA	1.10127	0.00277049
ENSMUSG00000020120	Plek	27201.7	25149	3353.13	25735.8	7359.31	5840.89	24163.2	3541.36	7758.07	28065.6	8431.65	22476.2	7264.15	22451.4	22134.7	2.1664	4.63e-14	NA	NA	NA	NA	1.77908	3.23e-08
ENSMUSG00000020121	Srgap1	0	1.00915	0	0	0.852363	0	1.17172	0	0	0	6.10105	0	0	2.90407	0	NA	NA	NA	NA	NA	NA	NA	NA
ENSMUSG00000020122	Egfr	9.01615	0	0.834942	0	2.55709	0	0	0	0	3.84684	0	7.03354	1.58606	0	0	NA	NA	NA	NA	NA	NA	NA	NA
ENSMUSG00000020124	Usp15	1247.23	970.799	487.606	1222.05	822.531	316.436	1188.13	383.401	1107.86	1239.64	1086.86	1082.16	804.132	1187.76	1367.37	NA	NA	NA	NA	NA	NA	NA	NA
ENSMUSG00000020128	Vps54	207.371	155.409	229.609	292.505	221.615	277.824	317.536	598.923	171.141	170.223	359.962	241.15	327.521	231.358	228.702	NA	NA	NA	NA	NA	NA	NA	NA
ENSMUSG00000020130	Tbc1d15	1078.93	1470.33	1032.82	1331.88	1241.04	318.32	1430.67	625.012	953.936	1306.96	1600.22	1368.53	1304.53	1376.53	1674.57	NA	NA	NA	NA	NA	NA	NA	NA
ENSMUSG00000020131	Pcsk4	6.01077	0	0	0	5.96654	53.6812	1.17172	11.3432	0	0	23.5326	4.01917	3.17212	0.968023	0	NA	NA	NA	NA	NA	NA	NA	NA
ENSMUSG00000020132	Rab21	72.1292	47.4299	64.2905	57.8073	53.6989	41.4381	63.2729	165.611	45.5702	47.1238	58.3958	79.3785	35.6863	87.1221	54.2684	NA	NA	NA	NA	NA	NA	NA	NA
ENSMUSG00000020133	2310011J03Rik	584.046	518.702	882.534	465.927	733.885	985.097	583.517	522.923	463.803	465.468	434.046	702.349	521.02	554.677	541.715	NA	NA	NA	NA	NA	NA	NA	NA
ENSMUSG00000020134	Peli1	355.637	469.253	1666.54	441.648	452.605	514.209	495.638	1479.16	2988.39	886.697	510.745	520.482	759.722	717.305	537.838	-1.41546	0.000393509	NA	NA	1.80688	0.00115931	NA	NA
ENSMUSG00000020135	Apc2	6.01077	0	75.1448	6.93687	0.852363	7.5342	1.17172	0	0	1.92342	35.7347	1.00479	0.793029	5.80814	0.969078	NA	NA	NA	NA	NA	NA	NA	NA
ENSMUSG00000020137	Thap2	150.269	78.7135	96.0183	99.4285	108.25	57.4483	51.5557	136.119	22.2788	94.2476	128.994	115.551	96.7496	76.4738	136.64	NA	NA	NA	NA	NA	NA	NA	NA
ENSMUSG00000020140	Lgr5	0	3.02744	0	4.62458	0	0	2.34344	0	0	1.92342	0	0	0	0	4.84539	NA	NA	NA	NA	NA	NA	NA	NA
ENSMUSG00000020142	Slc1a4	250.449	104.951	15.8639	151.455	103.136	99.8281	65.6164	95.2832	55.6969	88.4773	38.3494	113.541	149.089	152.948	73.6499	NA	NA	NA	NA	NA	NA	NA	NA
ENSMUSG00000020143	Dock2	2624.7	2941.66	728.069	2589.77	3246.65	1779.95	2514.51	1803.57	1219.26	2151.35	1932.29	2791.31	2582.9	2569.13	2094.18	NA	NA	NA	NA	NA	NA	NA	NA
ENSMUSG00000020149	Rab1a	5469.8	4944.82	2539.06	5455.85	3368.54	2581.41	5730.89	2785.9	3498.78	6863.73	4533.95	5839.85	3716.13	5321.22	5721.44	NA	NA	NA	NA	NA	NA	NA	NA
ENSMUSG00000020150	Gamt	74.1328	80.7318	233.784	58.9634	103.136	155.393	91.3942	178.089	136.711	61.5495	106.333	59.2827	105.473	82.282	79.4644	-1.21047	0.000898077	NA	NA	NA	NA	NA	NA
ENSMUSG00000020151	Ptprr	0	0	0	12.7176	0	0	0	0	0	3.84684	1.74316	1.00479	0.793029	5.80814	0	NA	NA	NA	NA	NA	NA	NA	NA
ENSMUSG00000020152	Actr2	10139.2	10507.2	6076.71	12248.2	8859.47	6381.47	11512.2	8040.09	7480.6	13135	14051.6	11163.2	10755.1	11556.3	13861.7	NA	NA	NA	NA	NA	NA	NA	NA
ENSMUSG00000020153	Ndufs7	999.791	837.592	2346.19	865.953	1060.34	1021.83	910.427	1243.22	1126.09	933.821	1109.52	950.533	1089.62	862.509	1174.52	NA	NA	NA	NA	NA	NA	NA	NA
ENSMUSG00000020156	Pwwp3a	89.1597	139.262	91.8436	85.5548	127.855	83.818	80.8487	216.656	35.4435	92.3242	118.535	85.4073	88.8193	94.8663	90.1243	NA	NA	NA	NA	NA	NA	NA	NA
ENSMUSG00000020160	Meis1	105.188	105.96	131.086	69.3687	126.15	12.2431	93.7377	70.3281	109.368	51.9324	114.177	91.436	122.127	111.323	92.0624	NA	NA	NA	NA	NA	NA	NA	NA
ENSMUSG00000020163	Uqcr11	252.452	289.625	1431.09	324.877	331.569	310.786	352.688	615.938	285.573	384.684	492.442	348.663	406.031	366.881	510.704	NA	NA	NA	NA	NA	NA	NA	NA
ENSMUSG00000020166	Cnot2	819.468	1241.25	446.694	1196.61	1385.94	1405.13	1034.63	1347.58	1691.16	1032.88	1577.56	955.557	1325.94	1043.53	1172.58	NA	NA	NA	NA	NA	NA	NA	NA
ENSMUSG00000020167	Tcf3	154.276	66.6037	264.677	106.365	88.6458	179.879	94.9094	137.253	20.2534	73.09	49.68	119.57	88.0262	75.5058	75.5881	NA	NA	NA	NA	NA	NA	NA	NA
ENSMUSG00000020170	Frs2	243.436	159.445	47.5917	246.259	238.662	68.7496	206.223	93.0145	244.054	207.729	190.004	247.179	257.735	163.596	87.217	NA	NA	NA	NA	NA	NA	NA	NA
ENSMUSG00000020171	Yeats4	367.659	314.854	956.008	397.714	372.483	549.997	275.354	365.252	209.623	317.364	460.193	348.663	542.432	399.794	318.827	NA	NA	NA	NA	NA	NA	NA	NA
ENSMUSG00000020173	Cobl	2.00359	0	0.834942	0	1.70473	0	5.8586	2.26865	0	3.84684	0	0	0	27.1047	0.969078	NA	NA	NA	NA	NA	NA	NA	NA
ENSMUSG00000020175	Rab36	24.0431	6.05488	0	1.15615	7.67127	0	0	0	42.5322	8.65539	16.56	0	0	2.90407	0.969078	NA	NA	NA	NA	NA	NA	NA	NA
ENSMUSG00000020176	Grb10	1.00179	3.02744	30.0579	1.15615	1.70473	0	0	0	0	0.96171	0	0	0	3.87209	0	NA	NA	NA	NA	NA	NA	NA	NA
ENSMUSG00000020178	Adora2a	80.1436	22.2012	0	27.7475	0	0	3.51516	0	0	43.277	0	16.0767	0	30.0087	10.6599	7.34485	3.8e-06	NA	NA	NA	NA	7.54646	3.43e-05
ENSMUSG00000020180	Snrpd3	675.21	953.644	1230.7	810.458	668.253	912.58	774.508	779.28	936.721	1008.83	942.176	996.753	817.613	1017.39	812.087	NA	NA	NA	NA	NA	NA	NA	NA
ENSMUSG00000020181	Nav3	1192.14	1128.23	1702.45	1548.08	1379.12	850.423	1350.99	1808.11	1408.63	1406.02	1567.97	1543.36	1442.52	1364.91	1423.58	NA	NA	NA	NA	NA	NA	NA	NA
ENSMUSG00000020183	Cpm	8.01436	4.03659	0	0	0	0	3.51516	0	0	0	4.35789	0	0	8.71221	0	NA	NA	NA	NA	NA	NA	NA	NA
ENSMUSG00000020184	Mdm2	1319.36	1116.12	349.006	1275.23	584.721	488.781	1188.13	441.252	783.807	1269.46	770.475	1066.08	680.419	970.927	1149.33	1.04893	0.000486948	NA	NA	NA	NA	NA	NA
ENSMUSG00000020185	E2f7	0	2.01829	0	5.78073	0	0	1.17172	0	9.11404	1.92342	1.74316	0	2.37909	2.90407	1.93816	NA	NA	NA	NA	NA	NA	NA	NA
ENSMUSG00000020186	Csrp2	2.00359	0	0	1.15615	0	0	0	0	0	0.96171	6.97263	0	5.5512	0	5.81447	NA	NA	NA	NA	NA	NA	NA	NA
ENSMUSG00000020189	Osbpl8	333.598	292.653	488.441	304.066	324.75	256.163	326.91	418.565	500.259	506.821	491.57	248.183	282.318	269.111	333.363	NA	NA	NA	NA	NA	NA	NA	NA
ENSMUSG00000020190	Mknk2	136.244	104.951	158.639	77.4618	170.473	199.656	105.455	149.731	146.837	92.3242	93.2589	95.4552	116.575	71.6337	90.1243	NA	NA	NA	NA	NA	NA	NA	NA
ENSMUSG00000020193	Zpbp	0	0	0	4.62458	1.70473	7.5342	4.68688	18.1492	0	0.96171	0.871578	8.03833	8.72332	0	0	NA	NA	NA	NA	NA	NA	NA	NA
ENSMUSG00000020196	Cabin1	335.601	331	546.887	282.1	873.673	1113.18	312.849	437.849	434.436	202.921	286.749	294.404	532.916	195.541	156.991	-1.22221	0.00218163	NA	NA	NA	NA	-1.2506	0.00465138
ENSMUSG00000020198	Ap3d1	934.674	682.183	1254.92	469.395	1007.49	807.101	761.619	1110.5	817.225	737.632	791.393	621.966	637.596	611.791	729.716	NA	NA	NA	NA	NA	NA	NA	NA
ENSMUSG00000020205	Phlda1	516.926	233.113	0	257.82	10.2284	0	408.931	2.26865	0	397.186	3.48631	192.92	7.93029	186.829	140.516	6.53027	1.18e-16	NA	NA	NA	NA	6.19009	1.2e-14
ENSMUSG00000020211	Sf3a2	690.236	516.683	366.539	456.678	601.769	1194.17	499.153	246.148	250.13	341.407	118.535	605.889	218.083	359.137	145.362	NA	NA	NA	NA	NA	NA	NA	NA
ENSMUSG00000020212	Mdm1	44.079	18.1646	29.223	63.588	66.4844	0	73.8184	46.5073	43.5449	63.4729	69.7263	36.1725	75.3378	50.3372	44.5776	NA	NA	NA	NA	NA	NA	NA	NA
ENSMUSG00000020216	Jsrp1	3.00538	0	0	2.31229	0	0	2.34344	0	2.02534	0	0	0	0	2.90407	0.969078	NA	NA	NA	NA	NA	NA	NA	NA
ENSMUSG00000020219	Timm13	829.486	728.604	2216.77	723.747	864.297	648.883	769.821	1228.47	829.378	937.667	931.717	1022.88	786.685	886.709	1046.6	NA	NA	NA	NA	NA	NA	NA	NA
ENSMUSG00000020220	Vps13d	196.352	246.232	487.606	210.418	344.355	268.406	271.839	306.267	18.2281	183.687	185.646	186.891	268.044	231.358	191.877	NA	NA	NA	NA	NA	NA	NA	NA
ENSMUSG00000020224	Llph	152.273	117.061	81.8243	173.422	57.9607	114.897	96.0811	122.507	44.5575	167.338	88.0294	130.623	92.7844	111.323	137.609	NA	NA	NA	NA	NA	NA	NA	NA
ENSMUSG00000020225	Tmbim4	1278.29	1520.78	1654.02	1316.85	1472.88	1648.11	1631.04	1516.59	1765.09	1576.24	1871.28	1587.57	1415.56	1615.63	1875.17	NA	NA	NA	NA	NA	NA	NA	NA
ENSMUSG00000020226	Slc5a4b	0	0	0	0	0	0	4.68688	0	2.02534	0	0	0	0	0	0	NA	NA	NA	NA	NA	NA	NA	NA
ENSMUSG00000020227	Irak3	169.303	205.866	35.9025	221.98	128.707	136.557	149.98	24.9551	97.2164	189.457	134.223	140.671	87.2332	221.677	155.052	1.67958	6.73e-05	NA	NA	NA	NA	NA	NA
ENSMUSG00000020228	Helb	101.181	211.921	184.522	135.269	158.54	249.57	101.94	94.1489	89.115	125.984	95.8736	148.709	115.782	151.98	112.413	NA	NA	NA	NA	NA	NA	NA	NA
ENSMUSG00000020230	Prmt2	1071.92	603.47	276.366	741.089	456.014	347.515	555.396	215.521	373.676	843.42	461.065	543.592	383.826	652.448	822.747	1.29109	2.57e-05	NA	NA	NA	NA	NA	NA
ENSMUSG00000020231	Dip2a	21.0377	29.2653	14.194	36.9967	43.4705	108.304	49.2123	63.5221	1.01267	24.0428	20.0463	47.2252	40.4445	43.5611	19.3816	NA	NA	NA	NA	NA	NA	NA	NA
ENSMUSG00000020232	Hmg20b	330.592	350.174	345.666	211.575	371.63	605.561	253.092	408.356	405.068	243.313	308.539	295.409	341.796	264.27	248.084	NA	NA	NA	NA	NA	NA	NA	NA
ENSMUSG00000020234	4930404N11Rik	46.0825	54.4939	20.8735	47.402	43.4705	197.773	62.1012	63.5221	10.1267	44.2387	54.0379	55.2635	80.889	49.3692	32.9487	NA	NA	NA	NA	NA	NA	NA	NA
ENSMUSG00000020235	Fzr1	302.542	199.811	301.414	220.824	161.097	475.596	131.233	391.342	255.193	363.526	39.221	177.848	187.948	189.733	123.073	NA	NA	NA	NA	NA	NA	NA	NA
ENSMUSG00000020238	Ncln	1107.98	873.921	1330.9	859.016	980.218	2513.6	788.568	1046.98	257.218	409.689	223.996	777.709	692.315	497.564	408.951	NA	NA	NA	NA	NA	NA	NA	NA
ENSMUSG00000020246	Hcfc2	443.795	336.046	80.9894	519.109	189.225	322.087	344.486	169.014	267.345	474.123	210.922	394.883	245.839	396.89	390.538	1.22252	0.00145736	NA	NA	NA	NA	NA	NA
ENSMUSG00000020248	Nfyb	2677.8	2177.74	249.648	2010.54	373.335	528.336	2515.68	285.85	542.792	2544.69	604.004	2567.24	357.656	1777.29	2450.8	2.61331	4.51e-23	NA	NA	NA	NA	2.30771	1.84e-15
ENSMUSG00000020250	Txnrd1	1814.25	1806.37	156.134	1484.49	155.983	145.033	1870.07	224.596	171.141	2134.04	176.059	1932.21	153.055	1456.88	1495.29	3.22522	3.28e-62	NA	NA	NA	NA	3.54418	1.61e-63
ENSMUSG00000020251	Glt8d2	0	5.04573	0	0	0	0	1.17172	0	0	4.80855	18.3031	1.00479	0	0	10.6599	NA	NA	NA	NA	NA	NA	NA	NA
ENSMUSG00000020253	Ppm1m	51.0915	59.5397	133.591	80.9302	126.15	284.416	64.4447	176.954	188.357	73.09	110.69	76.3641	124.506	96.8023	58.1447	-1.0112	0.0168609	NA	NA	NA	NA	-1.46571	0.000862423
ENSMUSG00000020255	D10Wsu102e	1071.92	840.619	75.1448	781.554	196.896	404.021	546.022	130.447	207.598	641.461	183.031	778.713	213.325	666.968	566.911	2.08402	6.18e-08	NA	NA	NA	NA	1.63182	0.000208828
ENSMUSG00000020256	Aldh1l2	19.0341	29.2653	0	36.9967	37.504	0	44.5254	102.089	0	14.4257	39.221	19.091	30.9281	37.7529	18.4125	NA	NA	NA	NA	NA	NA	NA	NA
ENSMUSG00000020257	Wdr82	155.278	215.957	272.191	195.389	271.904	260.872	451.113	427.64	277.472	257.738	241.427	277.322	212.532	239.102	258.744	NA	NA	NA	NA	NA	NA	NA	NA
[truncated: 18,598 more rows]

## Sheet: Table S5
Table S5. Normcounts and differential gene expression in EAE experiment
[truncated: 21,713 more rows]
[truncated: 2 more columns]
